# Supplementary material for: Global Dynamic Transcriptome Programming of Rapeseed (Brassica napus L.) Anther at Different Development Stages
Source: PLoS One. 2016 May 3;11(5):e0154039. doi: 10.1371/journal.pone.0154039 (PMC4854403; doi:10.1371/journal.pone.0154039)
Supplement: S1 Table — (XLSX) [file pone.0154039.s005.xlsx]

## Sheet: correlation coefficients
	Correlation coefficients between the three biological replicates and different tissues/stages
		Ls1	Ls2	Ls3		SBs1	SBs2	SBs3
	Ls1	1	0.991	0.981	SBs1	1	0.97	0.964
	Ls2		1	0.972	SBs2		1	0.952
	Ls3			1	SBs3			1
		An-MBs1	An-MBs2	An-MBs3		An-LBs1	An-LBs2	An-LBs3
	An-MBs1	1	0.97	0.964	An-LBs1	1	0.966	0.987
	An-MBs2		1	0.952	An-LBs2		1	0.942
	An-MBs3			1	An-LBs3			1
		Ls	SBs	An-MBs	An-LBs
	Ls	1	0.828	0.732	0.617
	SBs		1	0.861	0.674
	An-MBs			1	0.783
	An-LBs				1

## Sheet: annotation
Homology search and annotation of differentially expressed transcripts (DETs)
Comparison	SBs/Ls	An-MBs/Ls	An-LBs/Ls	An-MBs/SBs	An-LBs/An-MBs	An-LBs/SBs
Up-regulated
Transcriptsa	1119	1344	2296	253	1071	1870
Homology genesb	1045	1196	2065	221	967	1650
Not matchc	74	148	231	32	104	220
Unique genesd	785	948	1444	177	736	1176
Down-regulated
Transcriptsa	1892	2314	3037	242	1600	2377
Homology genesb	1821	2229	2915	225	1490	2266
Not matchc	71	85	322	17	110	111
Unique genesd	785	1053	1951	195	1068	1647
a, numbers of the DETs between different tissues/developmental stages.
b, numbers of homology genes annotated according to Tair (BLASTN, E-values＜10-5).
c, numbers of transcripts with none homology gene according to Tair (BLASTN, E-values＞10-5).
d, numbers of homology genes without repetition.

## Sheet: 11678 DETs
Differentially expressed transcripts (DETs) between organs/tissues
ProbeName	(An-LBs_vs_An-MBs)p_value	(An-LBs_vs_An-MBs)FCAbsolute	(An-LBs_vs_An-MBs)regulation	(An-LBs_vs_SBs)p_value	(An-LBs_vs_SBs)FCAbsolute	(An-LBs_vs_SBs)regulation	(An-LBs_vs_Ls)p_value	(An-LBs_vs_Ls)FCAbsolute	(An-LBs_vs_Ls)regulation	(An-MBs_vs_SBs)p_value	(An-MBs_vs_SBs)FCAbsolute	(An-MBs_vs_SBs)regulation	(An-MBs_vs_Ls)p_value	(An-MBs_vs_Ls)FCAbsolute	(An-MBs_vs_Ls)regulation	(SBs_vs_Ls)p_value	(SBs_vs_Ls)FCAbsolute	(SBs_vs_Ls))regulation	Ls-aver(log2)	SBs-aver(log2)	An-MBs-aver(log2)	An-LBs-aver(log2)	Ls1_flags	Ls2_flags	Ls3_flags	SBs1_flags	SBs2_flags	SBs3_flags	An-MBs1_flags	An-MBs2_flags	An-MBs3_flags	An-LBs1_flags	An-LBs2_flags	An-LBs3_flags	Description	Common_name	GenbankAccession	GO(Avadis)	TIGRID	UniGene	AGI	Symbol	Description	Score（bits）	E-value	Identity
A_46_P326400	0.00210506	3.16338	down	0.00259205	3.79034	down	0.000176	2.26527	down	0.206541	1.19819	down	0.0319547	1.39647	up	0.0172586	1.67324	up	12.7296	13.4722	13.2114	11.5499	P	P	P	P	P	P	P	P	P	P	P	P	Rep: Endoribonuclease Dicer homolog - Arabidopsis thaliana (Mouse-ear cress), partial (24%) [TC82547]	TC82547			TC82547		AT1G01040	DCL1	Dicer-like 1	981	0	0.87
A_46_P086726	0.00287133	54.1249	up	2.91e-06	237.575	up	3.84e-06	111.305	up	0.0240033	4.38939	up	0.119399	2.05645	up	0.00614207	2.13445	down	5.39113	4.29726	6.43128	12.1895	A	A	A	A	A	A	P	P	P	P	P	P	BNSCS3CT_UP_100_F01_05MAY2007_005 Brassica napus BNSCS3CT Brassica napus cDNA 5', mRNA sequence [EV044471]	EV044471	EV044471		TC103578	Bna.18610	AT1G01070		Nodulin MtN21 /EamA-like transporter family protein	876	0	0.86
A_46_P156594	0.00350924	2.14893	down	0.000991	2.30757	down	0.00691018	1.49735	down	0.545314	1.07382	down	0.0445804	1.43516	up	0.0190397	1.54111	up	14.7232	15.3471	15.2444	14.1407	P	P	P	P	P	P	P	P	P	P	P	P		TA27730_3708					AT1G01090	PDH-E1ALPHA	Pyruvate dehydrogenase E1 alpha	799	0	0.89
A_46_P308635	0.00139094	1.64808	down	0.0221197	2.85732	down	5.67e-05	40.3039	down	0.0800243	1.73373	down	5.46e-05	24.4551	down	0.00100603	14.1055	down	10.6907	6.87248	6.0786	5.35782	P	P	P	P	P	P	P	P	P	P	A	P	Rep: FRO1 protein - Arabidopsis thaliana (Mouse-ear cress), partial (26%) [TC65848]	TC65848			TC65848		AT1G01580	FRO2, FRD1, ATFRO2	Ferric reduction oxidase 2	672	0	0.86
A_46_P030181	0.294711	1.43727	up	0.295051	1.51094	down	0.000243	19.8559	down	0.108778	2.17162	down	0.00121926	28.5383	down	0.00522091	13.1414	down	9.6493	5.93325	4.81447	5.3378	P	P	P	P	P	P	P	P	A	P	P	P	0121082 Brassica napus Root library Brassica napus cDNA, mRNA sequence [EV115770]	EV115770	EV115770		TC81699	Bna.7010	AT1G01580	FRO2, FRD1, ATFRO2	Ferric reduction oxidase 2	817	0	0.87
A_46_P298985	0.00512142	41.3126	up	0.00055	101.377	up	0.000324	49.0128	up	0.0899788	2.4539	up	0.648738	1.18639	up	0.0696398	2.06838	down	8.66813	7.61963	8.91471	14.2832	P	P	P	P	P	P	P	P	P	P	P	P		TA27444_3708			TC91170	Bna.16042	AT1G01780		GATA type zinc finger transcription factor family protein	767	0	0.9
A_46_P003381	0.0237861	1.35192	down	0.000824	2.09587	down	0.00607246	2.1669	down	0.00482952	1.55029	down	0.0379961	1.60283	down	0.79224	1.03389	down	12.5871	12.539	11.9064	11.4714	P	P	P	P	P	P	P	P	P	P	P	P	BN15.025N07F020214 BN15 Brassica napus cDNA clone BN15025N07, mRNA sequence [CD815288]	CD815288	CD815288		TC80022	Bna.875	AT1G01800		NAD(P)-binding Rossmann-fold superfamily protein	959	0	0.88
A_46_P022006	0.00566848	1.61367	down	0.000749	2.3711	down	8.63e-05	6.25147	down	0.0117347	1.46938	down	0.000609	3.87406	down	0.000933	2.63653	down	12.4165	11.0178	10.4626	9.77227	P	P	P	P	P	P	P	P	P	P	P	P	0089798 Brassica napus Cold acclimation - dark Brassica napus cDNA, mRNA sequence [EV192317]	EV192317	EV192317		TC86248	Bna.5342	AT1G01860	PFC1	Ribosomal RNA adenine dimethylase family protein	726	0	0.9
A_46_P102159	0.0999622	3.03518	up	0.905209	1.05735	up	0.038822	6.25635	down	0.0652766	2.87057	down	0.00795388	18.9892	down	0.000746	6.61513	down	10.2089	7.4831	5.96177	7.56355	P	P	P	P	P	P	P	P	P	P	P	P	BNARO6GH_T3_015_F10_07DEC2006_070 Brassica napus BNARO6GH Brassica napus cDNA 5', mRNA sequence [ES910130]	ES910130	ES910130		TC95449	Bna.21783	AT1G01900	ATSBT1.1, SBTI1.1	Subtilase family protein	1021	0	0.82
A_46_P166429	0.110227	1.41822	down	0.000809	3.55453	down	0.000146	13.6156	down	0.00702822	2.50634	down	0.00027	9.60052	down	0.00203931	3.8305	down	12.6431	10.7055	9.37996	8.87588	P	P	P	P	P	P	P	P	P	P	P	P	Rep: Chromosome chr15 scaffold_37, whole genome shotgun sequence - Vitis vinifera (Grape), partial (81%) [TC97067]	TA30943_3708			TC97067		AT1G01970		Tetratricopeptide repeat (TPR)-like superfamily protein	811	0	0.85
A_46_P233769	0.0181844	8.70824	up	0.000171	17.767	up	2.47e-05	25.9538	up	0.174608	2.04026	up	0.0778161	2.98037	up	0.0494978	1.46078	up	11.4739	12.0206	13.0494	16.1717	P	P	P	P	P	P	P	P	P	P	P	P	Rep: SEC1A; protein transporter - Arabidopsis thaliana, partial (23%) [TC69820]	CX194745			TC69820		AT1G02010	SEC1A	Secretory 1A	650	0	0.92
A_46_P300830	0.00881724	20.5279	up	0.00114386	33.2305	up	0.000264	23.629	up	0.236258	1.61879	up	0.682047	1.15107	up	0.114075	1.40634	down	7.29489	6.80294	7.49786	11.8574	P	P	P	P	P	P	P	P	P	P	P	P		ES268562					AT1G02010	SEC1A	Secretory 1A	755	0	0.9
A_46_P209384	0.597263	2.82305	up	6.86e-05	192.868	down	0.00135051	13.8982	up	0.0607555	544.474	down	0.439136	4.92312	up	8.46e-05	2680.51	up	4.44004	15.8283	6.73961	8.23686	A	A	A	P	P	P	P	P	A	P	P	P	0213320 Brassica napus Very early anther Brassica napus cDNA, mRNA sequence [EV147386]	EV147386	EV147386		TC85890	Bna.7365	AT1G02050	LAP6	Chalcone and stilbene synthase family protein	650	0	0.88
A_46_P196234	0.0930062	1.36459	down	0.00498121	2.89305	down	8.52e-05	15.3032	down	0.0119721	2.12009	down	0.000101	11.2145	down	0.000648	5.28964	down	14.2195	11.8163	10.7322	10.2837	P	P	P	P	P	P	P	P	P	P	P	P	Rep: T7I23.8 protein - Arabidopsis thaliana (Mouse-ear cress), partial (58%) [TC78214]	CD823901			TC78214	Bna.4874	AT1G02150		Tetratricopeptide repeat (TPR)-like superfamily protein	696	0	87%
A_46_P343600	0.691897	1.09709	down	0.0178418	2.5312	down	8.62e-05	16.7732	down	0.0306742	2.30721	down	0.000981	15.2888	down	0.00307278	6.62656	down	13.2117	10.4834	9.27728	9.1436	P	P	P	P	P	P	P	P	P	P	P	P	Rep: T7I23.8 protein - Arabidopsis thaliana (Mouse-ear cress), partial (38%) [TC93333]	TC93333			TC93333		AT1G02150		Tetratricopeptide repeat (TPR)-like superfamily protein	690	0	0.89
A_46_P151684	0.0210932	1.69819	down	0.00147749	2.47318	down	3.76e-06	6.70254	down	0.034676	1.45636	down	0.00161431	3.94686	down	0.00068	2.71009	down	14.1261	12.6877	12.1454	11.3814	P	P	P	P	P	P	P	P	P	P	P	P	Rep: TOC33 - Brassica napus (Rape), complete [TC73207]	TA26151_3708			TC73207	Bna.2284	AT1G02280	TOC33, ATTOC33, PPI1	Translocon at the outer envelope membrane of chloroplasts 33	1168	0	0.91
A_46_P295968	0.0101209	1.74837	down	0.00668376	2.3156	down	0.00101204	5.86759	down	0.0499023	1.32444	down	0.000216	3.35604	down	0.000877	2.53394	down	14.5302	13.1888	12.7834	11.9774	P	P	P	P	P	P	P	P	P	P	P	P	Rep: TOC33 - Brassica napus (Rape), complete [TC73207]	TA26151_3708			TC73207	Bna.2284	AT1G02280	TOC33, ATTOC33, PPI1	Translocon at the outer envelope membrane of chloroplasts 33	1168	0	0.91
A_46_P151689	0.0195633	2.07827	down	0.000861	2.4682	down	0.00196745	5.01625	down	0.260834	1.18762	down	0.00407843	2.41366	down	0.00519807	2.03235	down	15.5393	14.5161	14.2681	13.2127	P	P	P	P	P	P	P	P	P	P	P	P	Rep: TOC33 - Brassica napus (Rape), complete [TC101547]	TA26152_3708			TC101547		AT1G02280	TOC33，ATTOC33，PPI1	Translocon at the outer envelope membrane of chloroplasts 33	1114	0	0.9
A_46_P002161	0.00115402	2.2695	up	0.000811	2.85265	up	0.000322	3.54586	up	0.0450446	1.25695	up	0.00566932	1.56239	up	0.0282942	1.243	up	13.081	13.3949	13.7248	14.9072	P	P	P	P	P	P	P	P	P	P	P	P	BNARO4GH_T3_030_A10_25NOV2006_080 Brassica napus BNARO4GH Brassica napus cDNA 5', mRNA sequence [ES905452]	ES905452	ES905452		TC94629	Bna.573	AT1G02305		Cysteine proteinases superfamily protein	680	0	0.91
A_46_P249049	0.000465	2.31734	down	0.000711	2.83554	down	0.155377	1.14573	up	0.111021	1.22362	down	0.000284	2.65503	up	0.000406	3.24875	up	12.7177	14.4176	14.1264	12.914	P	P	P	P	P	P	P	P	P	P	P	P	Rep: Chromosome chr7 scaffold_42, whole genome shotgun sequence - Vitis vinifera (Grape), partial (76%) [TC79986]	DY010634			TC79986	Bna.5189	AT1G02330		Unknown protein	646	0	0.86
A_46_P007291	0.00886286	1.70187	up	0.123227	1.51804	up	0.00035	4.6996	down	0.560917	1.12109	down	1.75e-05	7.9981	down	0.00498594	7.13419	down	15.1373	12.3025	12.1376	12.9047	P	P	P	P	P	P	P	P	P	P	P	P	BNDH5DCT_UP_013_A01_26JAN2004_015 Brassica napus BNDH5DCT Brassica napus cDNA 5', mRNA sequence [CN727390]	CN727390	CN727390		TC68364	Bna.1819	AT1G02560	CLPP5, NCLPP5, NCLPP1	Nuclear encoded CLP protease 5	934	0	0.91
A_46_P319165	0.018657	9.76608	down	0.0197559	21.3885	down	0.0449701	7.13968	down	0.147966	2.19008	down	0.464127	1.36786	up	0.000986	2.99572	up	12.541	14.1239	12.9929	9.70515	P	P	P	P	P	P	P	P	P	P	P	P	Rep: Chromosome chr7 scaffold_42, whole genome shotgun sequence - Vitis vinifera (Grape), partial (27%) [TC76598]	TC76598		GO:0016020|GO:0016023	TC76598		AT1G02730	ATCSLD5, CSLD5, SOS6	Cellulose synthase-like D5	908	0	0.87
A_46_P136744	0.000268	2.67543	down	0.000313	2.75131	down	0.000626	2.39554	down	0.76076	1.02836	down	0.276792	1.11684	up	0.205998	1.14851	up	14.5546	14.7544	14.714	13.2943	P	P	P	P	P	P	P	P	P	P	P	P	Rep: Ribosomal protein L19 - Arabidopsis thaliana (Mouse-ear cress), complete [TC68291]	TA21629_3708			TC68291		AT1G02780	emb2386	Ribosomal protein L19e family protein	761	0	0.91
A_46_P260228	0.000514	2.52117	down	0.000505	2.72141	down	0.00162814	1.9667	down	0.462189	1.07942	down	0.0365437	1.28193	up	0.0242891	1.38374	up	16.063	16.5316	16.4213	15.0872	P	P	P	P	P	P	P	P	P	P	P	P	0142816 Brassica napus Etiolated seedlings (Uni-ZAP) Brassica napus cDNA, mRNA sequence [EV166006]	EV166006	EV166006		TC87536	Bna.3141	AT1G02780	emb2386	Ribosomal protein L19e family protein	714	0	0.9
A_46_P360540	0.00128887	2.30881	down	0.000268	2.30954	down	0.00160731	1.92165	down	0.995022	1.00032	down	0.0914496	1.20147	up	0.083514	1.20185	up	15.5613	15.8266	15.8261	14.619	P	P	P	P	P	P	P	P	P	P	P	P	Rep: Ribosomal protein L19 - Arabidopsis thaliana (Mouse-ear cress), complete [TC101398]	TC101398		GO:0002119|GO:0003735|GO:0003803|GO:0004263|GO:0005509|GO:0005576|GO:0005615|GO:0005739|GO:0005829|GO:0005840|GO:0006412|GO:0007596|GO:0008150|GO:0009790|GO:0009792|GO:0009793|GO:0015630|GO:0022625|GO:0040007|GO:0042254|GO:0050658	TC101398		AT1G02780	emb2386	Ribosomal protein L19e family protein	791	0	0.9
A_46_P167914	0.0258558	26.5121	up	5.11e-07	31140.4	up	7e-07	28503	up	0.00583136	1174.57	up	0.00598509	1075.09	up	0.0431875	1.09253	down	3.00828	2.88061	13.0785	17.8071	A	A	A	A	A	A	P	P	P	P	P	P	Rep: Pollen-specific polygalacturonase - Brassica rapa subsp. campestris, partial (87%) [TC102505]	TA31423_3708			TC102505		AT1G02790	PGA4	Polygalacturonase 4	795	0	0.84
A_46_P007861	0.00847606	1.67532	down	0.0339501	1.55097	down	0.0188543	1.48552	up	0.534086	1.08018	up	0.000636	2.48873	up	0.00254745	2.304	up	12.4953	13.6994	13.8107	13.0663	P	P	P	P	P	P	P	P	P	P	P	P	BN45.040G09F011018 BN45 Brassica napus cDNA clone BN45040G09, mRNA sequence [CD834040]	CD834040	CD834040		TC92519	Bna.1956	AT1G02890		AAA-type ATPase family protein	1334	0	0.91
A_46_P236489	0.0285924	1.50861	down	0.027013	1.46793	down	8.38e-05	6.08513	down	0.563321	1.02771	up	0.00119914	4.0336	down	0.000495	4.14537	down	14.5732	12.5217	12.5611	11.9679	P	P	P	P	P	P	P	P	P	P	P	P	91-E022900-021-017-F23-frev ADIS-MPIZ 021 Brassica napus cDNA clone MPIZp1022F2317Q, mRNA sequence [CX187989]	CX187989	CX187989		TC99179	Bna.3042	AT1G02910	LPA1	Tetratricopeptide repeat (TPR)-containing protein	954	0	0.89
A_46_P012091	0.059018	1.4553	down	0.326879	1.15035	down	0.000774	4.1545	down	0.016116	1.26509	up	0.000842	2.85473	down	0.00107572	3.6115	down	13.2229	11.3703	11.7095	11.1682	P	P	P	P	P	P	P	P	P	P	P	P	91-E022900-021-017-F23-frev ADIS-MPIZ 021 Brassica napus cDNA clone MPIZp1022F2317Q, mRNA sequence [CX187989]	CX187989	CX187989		TC69514	Bna.3042	AT1G02910	LPA1	Tetratricopeptide repeat (TPR)-containing protein	722	0	0.89
A_46_P334720	3.57e-05	4.00248	down	1.35e-05	3.71718	down	0.000741	3.86753	down	0.257852	1.07675	up	0.723288	1.03489	up	0.66136	1.04045	down	12.5436	12.4864	12.5931	10.5922	P	P	P	P	P	P	P	P	P	P	P	P	Rep: Chromosome chr7 scaffold_31, whole genome shotgun sequence - Vitis vinifera (Grape), partial (72%) [TC88124]	TC88124		GO:0000166|GO:0005575|GO:0008150	TC88124		AT1G03110	TRM82, AtTRM82	Transducin/WD40 repeat-like superfamily protein	757	0	0.86
A_46_P244434	0.0023974	1.54201	down	0.00719822	2.00313	down	0.0001	6.99662	down	0.0830677	1.29904	down	0.000186	4.53734	down	0.000538	3.49284	down	12.759	10.9546	10.5772	9.95235	P	P	P	P	P	P	P	P	P	P	P	P		DY001465					AT1G03160	FZL	FZO-like	848	0	0.93
A_46_P157729	0.000563	2.67175	down	0.00360422	2.72291	down	0.0245292	1.37192	down	0.740315	1.01915	down	0.000614	1.94746	up	0.00268718	1.98474	up	10.9115	11.9004	11.8731	10.4553	P	P	P	P	P	P	P	P	P	P	P	P	Rep: Histidine-containing phosphotransfer protein 5 - Arabidopsis thaliana (Mouse-ear cress), partial (97%) [TC87444]	TA28099_3708			TC87444		AT1G03430	AHP5	Histidine-containing phosphotransfer factor 5	638	0	0.92
A_46_P257799	0.0021	1.88863	down	0.000126	2.6428	down	3.59e-06	9.64436	down	0.0209754	1.39932	down	7.11e-05	5.10653	down	6.8e-05	3.6493	down	15.3716	13.504	13.0192	12.1019	P	P	P	P	P	P	P	P	P	P	P	P	Rep: Coproporphyrinogen III oxidase, chloroplast precursor - Arabidopsis thaliana (Mouse-ear cress), partial (84%) [TC79204]	DY024864			TC79204	Bna.10775	AT1G03475	LIN2, HEMF1, ATCPO-I	Coproporphyrinogen III oxidase	807	0	0.88
A_46_P215424	7.21e-05	2566.93	up	0.000247	459.836	up	7.39e-05	3152.16	up	0.00568656	5.58227	down	0.439279	1.22799	up	0.0133993	6.85496	up	3.10694	5.88409	3.40324	14.7291	A	A	A	P	P	P	A	A	A	P	P	P	Rep: Chromosome chr12 scaffold_36, whole genome shotgun sequence - Vitis vinifera (Grape), partial (85%) [TC72614]	CN727816			TC72614		AT1G03550		Secretory carrier membrane protein (SCAMP) family	993	0	0.89
A_46_P294358	0.000932	10.1431	up	0.00103442	23.2676	up	0.00154236	8.58869	up	0.0373975	2.29394	up	0.49787	1.18098	down	0.00170079	2.7091	down	6.41997	4.98216	6.17999	9.52241	P	P	P	P	A	A	P	P	P	P	P	P		EL589549		GO:0003674|GO:0005739|GO:0009536			AT1G03620		ELMO/CED-12 family protein	765	0	0.92
A_46_P243889	0.0501684	2.7176	down	0.00146207	7.15333	down	9.86e-05	44.9358	down	0.0677346	2.63222	down	0.0070371	16.5351	down	3.99e-05	6.2818	down	16.4524	13.8012	12.4049	10.9626	P	P	P	P	P	P	P	P	P	P	P	P	Rep: Protochlorophyllide reductase, chloroplast precursor - Cucumis sativus (Cucumber), partial (53%) [TC96131]	DY000924			TC96131	Bna.1785	AT1G03630	POR C, PORC	Protochlorophyllide oxidoreductase C	823	0	0.92
A_46_P022281	0.000436	2.55365	down	0.000467	2.3163	down	0.0351398	1.3688	down	0.313727	1.10247	up	0.00384057	1.86561	up	0.00699245	1.69221	up	14.4972	15.2561	15.3968	14.0443	P	P	P	P	P	P	P	P	P	P	P	P	BNARO5GH_T3_024_A11_01DEC2006_095 Brassica napus BNARO5GH Brassica napus cDNA 5', mRNA sequence [ES907382]	ES907382	ES907382		TC83396	Bna.5399	AT1G03860	ATPHB2，PHB2	Prohibitin 2	1078	0	0.9
A_46_P145074	0.000115	2.22026	down	9.11e-05	2.32006	down	0.00320058	1.37846	down	0.40574	1.04495	down	0.00034	1.61068	up	0.000483	1.68309	up	13.7638	14.5149	14.4514	13.3007	P	P	P	P	P	P	P	P	P	P	P	P	BNARO5GH_T3_024_A11_01DEC2006_095 Brassica napus BNARO5GH Brassica napus cDNA 5', mRNA sequence [ES907382]	ES907382	ES907382		TC88442	Bna.5399	AT1G03860	ATPHB2，PHB2	Prohibitin 2	1106	0	0.92
A_46_P145079	0.00224144	2.57276	down	0.000895	2.5176	down	0.0769681	1.27013	down	0.531101	1.02191	up	0.0104146	2.02559	up	0.0076674	1.98217	up	13.7862	14.7733	14.8045	13.4412	P	P	P	P	P	P	P	P	P	P	P	P	Rep: Prohibitin 1-like protein - Brassica napus (Rape), partial (96%) [TC77193]	TA24040_3708			TC77193		AT1G03860	ATPHB2，PHB2	Prohibitin 2	1001	0	0.9
A_46_P327560	0.000635	2.8558	down	0.00119708	2.31648	down	0.0614371	1.42801	down	0.0641117	1.23282	up	0.0116522	1.99984	up	0.02734	1.62217	up	12.5969	13.2948	13.5968	12.0829	P	P	P	P	P	P	P	P	P	P	P	P	Rep: Prohibitin 1-like protein - Brassica napus (Rape), partial (96%) [TC83396]	TC83396		GO:0000910|GO:0001302|GO:0001725|GO:0001764|GO:0001778|GO:0003674|GO:0003700|GO:0003714|GO:0003774|GO:0003779|GO:0004984|GO:0005515|GO:0005516|GO:0005524|GO:0005634|GO:0005737|GO:0005739|GO:0005743|GO:0006355|GO:0006457|GO:0006887|GO:0006928|GO:0006930|GO:0007186|GO:0008150|GO:0008213|GO:0009505|GO:0009536|GO:0009792|GO:0016021|GO:0016023|GO:0016459|GO:0040010|GO:0040018|GO:0045861|GO:0045892|GO:…	TC83396		AT1G03860	ATPHB2，PHB2	Prohibitin 2	1078	0	0.9
A_46_P230164	0.0820736	1.96108	up	0.00620788	3.66991	up	0.000385	2.26146	up	0.0834549	1.87137	up	0.581195	1.15317	up	0.0673369	1.62281	down	12.7667	12.0682	12.9723	13.944	P	P	P	P	P	P	P	P	P	P	P	P	Rep: Chromosome chr7 scaffold_44, whole genome shotgun sequence - Vitis vinifera (Grape), partial (91%) [TC89078]	CX192153			TC89078		AT1G03950	VPS2.3	Vacuolar protein sorting-associated protein 2.3	908	0	0.92
A_46_P058321	0.41087	1.91407	down	0.0911306	6.17211	down	0.0159505	118.669	down	0.0143114	3.22459	down	3.24e-06	61.9982	down	0.00157787	19.2267	down	12.8981	8.6331	6.94398	6.00733	P	P	P	P	P	P	P	P	P	P	A	P	BNARO6GH_T3_004_G10_6DEC2006_068 Brassica napus BNARO6GH Brassica napus cDNA 5', mRNA sequence [ES908732]	ES908732	ES908732		TC64893	Bna.12773	AT1G04250	AXR3, IAA17	AUX/IAA transcriptional regulator family protein	906	0	0.89
A_46_P008166	0.00672227	1.57746	down	0.00156299	2.23721	down	5.05e-05	6.84275	down	0.0258459	1.41824	down	0.000178	4.33783	down	0.000506	3.0586	down	14.1647	12.5518	12.0477	11.3901	P	P	P	P	P	P	P	P	P	P	P	P	BNARO2GH_T3_012_C12_15DEC2006_092 Brassica napus BNARO2GH Brassica napus cDNA 5', mRNA sequence [ES911639]	ES911639	ES911639		TC72166	Bna.2025	AT1G04620		Coenzyme F420 hydrogenase family / dehydrogenase, beta subunit family	791	0	0.91
A_46_P213024	0.256826	1.15554	down	0.0229385	1.99039	down	0.000775	8.04758	down	0.0197415	1.72248	down	0.00013	6.96434	down	0.000993	4.04321	down	13.8291	11.8136	11.0291	10.8205	P	P	P	P	P	P	P	P	P	P	P	P	BNARO2GH_T3_012_C12_15DEC2006_092 Brassica napus BNARO2GH Brassica napus cDNA 5', mRNA sequence [ES911639]	ES911639	ES911639		TC85802	Bna.2025	AT1G04620		Coenzyme F420 hydrogenase family / dehydrogenase, beta subunit family	1495	0	0.92
A_46_P313780	0.926854	1.01335	up	0.0172715	1.95345	down	1.52e-05	9.60075	down	0.0155328	1.97952	down	0.000502	9.7289	down	0.00109804	4.91477	down	12.6079	10.3107	9.32558	9.34471	P	P	P	P	P	P	P	P	P	P	P	P	Rep: T1G11.13 protein - Arabidopsis thaliana (Mouse-ear cress), partial (42%) [TC71645]	CN725739			TC71645		AT1G04620		Coenzyme F420 hydrogenase family/dehydrogenase, beta subunit family	702	0	0.91
A_46_P333080	0.000623	1.72215	down	0.0198971	1.997	down	6.8e-07	11.3599	down	0.31828	1.1596	down	5.14e-06	6.59633	down	0.00233888	5.68846	down	13.4737	10.9657	10.7521	9.96787	P	P	P	P	P	P	P	P	P	P	P	P	Rep: Octanoyltransferase - Arabidopsis thaliana (Mouse-ear cress), partial (82%) [TC87136]	TC87136		GO:0005739	TC87136		AT1G04640	LIP2	Lipoyltransferase 2	733	0	0.87
A_46_P062711	0.00365385	2.23395	down	0.00348677	2.53074	down	1.75e-06	11.8986	down	0.261963	1.13286	down	0.00119466	5.32625	down	0.00173859	4.7016	down	13.2763	11.0431	10.8632	9.70356	P	P	P	P	P	P	P	P	P	P	P	P	BNBS4DCT_UP_024_H10_26MAR2005_066 Brassica napus seeds BNBS4DCT Brassica napus cDNA 5', mRNA sequence [EE455244]	EE455244	EE455244			Bna.13675	AT1G04640	LIP2	Lipoyltransferase 2	644	0	0.87
A_46_P182964	0.000301	21.6375	up	0.000119	48.1349	up	0.000326	66.5158	up	0.0297217	2.2246	up	0.0136265	3.07409	up	0.137399	1.38186	up	8.96094	9.42756	10.5811	15.0166	P	P	P	P	P	P	P	P	P	P	P	P	Rep: protein kinase family protein - Arabidopsis thaliana, partial (20%) [TC78754]	TA35928_3708			TC78754		AT1G04700		PB1 domain-containing protein tyrosine kinase	791	0	0.9
A_46_P016161	9e-05	2.12657	down	8.14e-05	1.92476	down	0.0441855	1.33167	down	0.0104141	1.10485	up	0.0192256	1.59692	up	0.0301051	1.44537	up	13.6912	14.2227	14.3665	13.278	P	P	P	P	P	P	P	P	P	P	P	P	EX20LIB6_UP_062_G10_30APR2004_068 Brassica napus EX20LIB6 Brassica napus cDNA 5', mRNA sequence [EE494071]	EE494071	EE494071		TC83219	Bna.4150	AT1G04850		Ubiquitin-associated (UBA)/TS-N domain-containing protein	733	0	0.9
A_46_P248114	6.76e-05	2.08263	down	0.000383	1.76639	down	0.47589	1.06168	down	0.00278477	1.17904	up	0.00642343	1.96163	up	0.0139307	1.66376	up	14.4709	15.2053	15.4429	14.3845	P	P	P	P	P	P	P	P	P	P	P	P		DY007149					AT1G04850		Ubiquitin-associated (UBA)/TS-N domain-containing protein	682	0	0.91
A_46_P366075	0.00057	2.0716	down	0.000689	1.76473	down	0.0454849	1.32704	down	0.0755822	1.17389	up	0.0115457	1.56107	up	0.0514693	1.32982	up	13.2487	13.66	13.8913	12.8405	P	P	P	P	P	P	P	P	P	P	P	P	Rep: Chromosome chr5 scaffold_98, whole genome shotgun sequence - Vitis vinifera (Grape), partial (44%) [TC103692]	TA25043_3708			TC103692		AT1G04850		Ubiquitin-associated (UBA)/TS-N domain-containing protein	749	0	0.9
A_46_P298665	0.140645	1.67212	up	1.59e-05	141.843	up	0.00371091	18.6752	up	0.00163211	84.828	up	0.00245522	11.1686	up	0.0133657	7.59524	down	6.2292	3.30411	9.71057	10.4523	P	P	A	A	A	A	P	P	P	P	P	P		ES265324					AT1G04920		ATSPS3F, SPS3F	833	0	0.91
A_46_P148014	0.00474054	1.63373	down	0.000352	2.87584	down	4.79e-05	10.1911	down	0.00992195	1.76029	down	0.00106755	6.23798	down	0.000226	3.54371	down	15.6277	13.8024	12.9866	12.2785	P	P	P	P	P	P	P	P	P	P	P	P	Rep: Tic20-like protein - Solanum tuberosum (Potato), partial (54%) [TC64376]	TA24928_3708			TC64376	Bna.650	AT1G04940	TIC20	Translocon at the inner envelope membrane of chloroplasts 20	751	0	0.86
A_46_P022191	0.00698372	2.64584	up	1.06e-05	3.37455	up	4.75e-05	1.89599	up	0.117591	1.27542	up	0.0670507	1.39549	down	0.00017	1.77983	down	10.4558	9.62404	9.97501	11.3787	P	P	P	P	P	P	P	P	P	P	P	P	BN15.025F11F020214 BN15 Brassica napus cDNA clone BN15025F11, mRNA sequence [CD815139]	CD815139	CD815139		TC81764	Bna.5380	AT1G04960		Protein of unknown function (DUF1664)	680	0	0.86
A_46_P291188	0.0122402	2.96344	up	0.00037	3.27392	up	0.00358473	1.69415	up	0.58084	1.10477	up	0.0603323	1.74922	down	0.00869538	1.93248	down	9.50914	8.55869	8.70243	10.2697	P	P	P	P	P	P	P	P	P	P	P	P	BN15.025F11F020214 BN15 Brassica napus cDNA clone BN15025F11, mRNA sequence [CD815139]	CD815139	CD815139		TC81764	Bna.5380	AT1G04960		Protein of unknown function (DUF1664)	680	0	0.86
A_46_P242059	0.00328977	3.64602	down	0.0141558	2.84222	down	0.200599	1.3184	up	0.206641	1.2828	up	0.00238005	4.80691	up	0.000181	3.74719	up	10.6975	12.6034	12.9627	11.0963	P	P	P	P	P	P	P	P	P	P	P	P		DW999572					AT1G05120		Helicase protein with RING/U-box domain	692	0	0.9
A_46_P224109	0.011351	2.2946	up	0.010635	2.10933	up	0.000567	7.41105	up	0.480481	1.08783	down	0.000314	3.22978	up	0.000522	3.51346	up	8.7985	10.6114	10.4899	11.6882	P	P	P	P	P	P	P	P	P	P	P	P	Rep: T25N20.6 - Arabidopsis thaliana (Mouse-ear cress), partial (75%) [TC90389]	CX187815			TC90389	Bna.6371	AT1G05410		Protein of unknown function (DUF1423)	692	0	84%
A_46_P338325	0.047973	1.3585	up	0.00307154	1.58767	up	0.000337	4.07064	up	0.207321	1.16869	up	0.000724	2.99641	up	0.00119964	2.56391	up	7.22916	8.5875	8.81239	9.25441	P	P	P	P	P	P	P	P	P	P	P	P	0190337 Brassica napus Apical meristem Brassica napus cDNA, mRNA sequence [EV092840]	EV092840	EV092840		TC90389	Bna.23921	AT1G05410		Protein of unknown function (DUF1423)	692	0	0.84
A_46_P080326	0.00256953	3.86692	down	0.00197414	3.84509	down	0.0467012	1.51506	down	0.938864	1.00568	up	0.000161	2.55232	up	0.000214	2.53791	up	12.5017	13.8453	13.8535	11.9023	P	P	P	P	P	P	P	P	P	P	P	P	BNSCS1CT_UP_085_A04_19APR2007_032 Brassica napus BNSCS1CT Brassica napus cDNA 5', mRNA sequence [EV015980]	EV015980	EV015980		TC77893	Bna.17286	AT1G05460	SDE3	P-loop containing nucleoside triphosphate hydrolases superfamily protein	797	0	0.91
A_46_P382413	0.113605	2.92253	down	0.00109422	6.44668	down	0.000853	7.58949	down	0.182016	2.20585	down	0.131796	2.59689	down	0.451237	1.17727	down	8.04893	7.81348	6.67215	5.12493	P	P	P	P	P	P	P	P	P	P	A	P	Rep: Type I inositol-1,4,5-trisphosphate 5-phosphatase CVP2 - Arabidopsis thaliana (Mouse-ear cress), partial (52%) [TC109992]	TC109992			TC109992		AT1G05470	CVP2	DNAse I-like superfamily protein	908	0	0.9
A_46_P279168	0.182648	3.88029	down	0.256671	2.9684	down	0.0361576	22.7876	up	0.394612	1.3072	up	0.000167	88.4227	up	0.000327	67.6428	up	5.86168	11.9415	12.328	10.3719	A	P	P	P	P	P	P	P	P	P	P	P	Rep: T25N20.14 - Arabidopsis thaliana (Mouse-ear cress), partial (28%) [TC74772]	EE474994			TC74772	Bna.13739	AT1G05490	chr31	Chromatin remodeling 31	938	0	0.84
A_46_P320665	0.314641	1.1406	down	5.14e-05	2.60126	down	3.05e-06	2.73278	down	0.0137996	2.2806	down	0.0104014	2.39591	down	0.113459	1.05056	down	6.60101	6.52985	5.34044	5.15064	P	P	P	P	P	P	P	P	P	P	A	P	Rep: Chromosome chr11 scaffold_170, whole genome shotgun sequence - Vitis vinifera (Grape), partial (35%) [TC77944]	TC77944			TC77944		AT1G05500	SYTE, ATSYTE, NTMC2TYPE2.1, NTMC2T2.1, SYT5	Calcium-dependent lipid-binding (CaLB domain) family protein	773	0	0.9
A_46_P299020	1.77e-06	17617.1	up	0.00257166	11695.8	up	0.000295	14928.1	up	0.573642	1.50628	down	0.706383	1.18013	down	0.752594	1.27637	up	3.4579	3.80995	3.21896	17.3236	A	A	A	A	A	P	A	A	A	P	P	P	Rep: F3F20.3 protein - Arabidopsis thaliana (Mouse-ear cress), partial (48%) [TC96350]	ES265818			TC96350	Bna.16046	AT1G05580	ATCHX23, CHX23	Cation/H+ exchanger 23	1647	0	0.87
A_46_P299215	0.000393	9575.06	up	4.16e-06	7825.55	up	0.000406	5919.32	up	0.373362	1.22356	down	0.351838	1.61759	down	0.572136	1.32204	down	3.47463	3.07187	2.78078	16.0059	A	A	A	A	A	A	A	A	A	P	P	P	Rep: F3F20.3 protein - Arabidopsis thaliana (Mouse-ear cress), partial (48%) [TC96350]	ES266210			TC96350	Bna.16046	AT1G05580	ATCHX23, CHX23	Cation/H+ exchanger 23	1647	0	0.87
A_46_P030736	0.00198391	2.62137	up	0.00751561	1.85777	up	0.00095	3.12868	up	0.0330005	1.41103	down	0.195098	1.19353	up	0.0146499	1.6841	up	10.0241	10.7761	10.2794	11.6697	P	P	P	P	P	P	P	P	P	P	P	P	BN18DYSC_UP_065_H04_28FEB2008_018 BN18DYSC Brassica napus cDNA 5', mRNA sequence [FG558647]	FG558647	FG558647		TC103113	Bna.7127	AT1G05840		Eukaryotic aspartyl protease family protein	1643	0	0.9
A_46_P178319	0.00644782	1.9871	up	0.00558943	1.61199	up	0.000265	2.89637	up	0.148084	1.2327	down	0.0443074	1.45759	up	0.00490352	1.79677	up	11.8321	12.6775	12.3757	13.3663	P	P	P	P	P	P	P	P	P	P	P	P	Rep: aspartyl protease family protein - Arabidopsis thaliana, partial (94%) [TC103113]	TA34551_3708			TC103113		AT1G05840		Eukaryotic aspartyl protease family protein	1643	0	0.9
A_46_P136009	0.597181	1.13068	up	0.0407618	2.0762	up	0.60102	1.0991	down	0.0554602	1.83625	up	0.283377	1.24273	down	0.000182	2.28195	down	14.013	12.8227	13.6995	13.8767	P	P	P	P	P	P	P	P	P	P	P	P	Rep: Chitinase - Brassica campestris (Field mustard), complete [TC70365]	TA21386_3708			TC70365		AT1G05850	POM1, ERH2, ELP1, CTL1, ELP, HOT2, ATCTL1	Chitinase family protein	825	0	0.89
A_46_P170034	0.985418	1.00451	up	0.191398	1.47673	down	0.0131648	4.01139	down	0.0809876	1.4834	down	0.000808	4.0295	down	0.0064148	2.7164	down	14.2976	12.8559	12.287	12.2935	P	P	P	P	P	P	P	P	P	P	P	P	0180537 Brassica napus Leaf library Brassica napus cDNA, mRNA sequence [EV100177]	EV100177	EV100177		TC74399	Bna.10174	AT1G06040	STO	B-box zinc finger family protein	660	0	0.85
A_46_P299890	0.0509453	1.86407	up	0.390562	1.3133	up	0.0008	8.8087	down	0.250294	1.41938	down	0.000174	16.4201	down	0.00173734	11.5685	down	7.89826	4.36613	3.86087	4.75933	P	P	P	A	A	A	A	A	A	A	A	A		ES267177		GO:0016491			AT1G06090		Fatty acid desaturase family protein	797	0	90%
A_46_P320090	0.00260882	9.7965	up	0.477967	2.03757	up	0.00158536	11.9247	down	0.187074	4.80794	down	0.000965	116.82	down	0.0578801	24.2974	down	10.4049	5.80214	3.53672	6.82899	P	P	P	P	A	P	A	A	A	P	P	P	Rep: Delta-9 desaturase-like 1 protein - Arabidopsis thaliana (Mouse-ear cress), partial (94%) [TC77425]	TC77425		GO:0016491	TC77425		AT1G06090		Fatty acid desaturase family protein	801	0	0.89
A_46_P173309	0.00011	2.67732	down	0.000157	3.22214	down	0.028828	1.43399	down	0.0742955	1.20349	down	0.00642395	1.86704	up	0.00194414	2.24697	up	12.5069	13.6749	13.4077	11.9869	P	P	P	P	P	P	P	P	P	P	P	P	Rep: Elongation factor like protein - Arabidopsis thaliana (Mouse-ear cress), partial (55%) [TC104421]	TA32986_3708			TC104421		AT1G06220	MEE5，CLO，GFA1	Ribosomal protein S5/Elongation factor G/III/V family protein	993	0	0.88
A_46_P221154	0.959854	1.00608	up	0.0221519	1.57678	down	6.85e-05	9.05443	down	0.0240184	1.58637	down	6.4e-05	9.10947	down	0.000196	5.74234	down	15.9649	13.4432	12.7775	12.7862	P	P	P	P	P	P	P	P	P	P	P	P	Rep: Chromosome chr12 scaffold_18, whole genome shotgun sequence - Vitis vinifera (Grape), partial (91%) [TC75375]	CN826160			TC75375	Bna.4352	AT1G06430	FTSH8	FTSH protease 8	2202	0	0.89
A_46_P312625	0.0651062	1.3802	down	0.0111828	2.0939	down	0.000222	5.41871	down	0.00128193	1.5171	down	0.00122004	3.92604	down	0.00442756	2.58785	down	15.5546	14.1828	13.5815	13.1166	P	P	P	P	P	P	P	P	P	P	P	P	Rep: Chromosome chr12 scaffold_18, whole genome shotgun sequence - Vitis vinifera (Grape), partial (92%) [TC70450]	TA30116_3708			TC70450		AT1G06430	FTSH8	FTSH protease 8	1978	0	0.88
A_46_P003461	0.93568	1.01648	up	0.0293885	2.11643	down	0.000492	6.96925	down	0.030019	2.15132	down	0.000565	7.08411	down	0.00590847	3.29292	down	15.2294	13.51	12.4048	12.4284	P	P	P	P	P	P	P	P	P	P	P	P	0152156 Brassica napus Etiolated seedlings (Uni-ZAP) Brassica napus cDNA, mRNA sequence [EV171451]	EV171451	EV171451		TC70948	Bna.896	AT1G06650		2-oxoglutarate (2OG) and Fe(II)-dependent oxygenase superfamily protein	708	0	0.83
A_46_P070546	0.10158	1.76043	up	0.460177	1.20693	down	0.00396968	12.4701	down	0.00108326	2.12472	down	2.75e-06	21.9527	down	1.38e-05	10.332	down	14.2709	10.9018	9.81455	10.6305	P	P	P	P	P	P	P	P	P	P	P	P	BNARO6GH_T3_005_F05_6DEC2006_037 Brassica napus BNARO6GH Brassica napus cDNA 5', mRNA sequence [ES908805]	ES908805	ES908805		TC78560	Bna.15279	AT1G06690		NAD(P)-linked oxidoreductase superfamily protein	833	0	0.88
A_46_P369285	0.426455	1.18527	up	0.0643896	1.77116	down	0.00119927	15.7614	down	0.000973	2.0993	down	6.89e-06	18.6815	down	2.2e-05	8.89893	down	14.7853	11.6317	10.5618	10.807	P	P	P	P	P	P	P	P	P	P	P	P	Rep: Uncharacterized oxidoreductase At1g06690, chloroplast precursor - Arabidopsis thaliana (Mouse-ear cress), partial (67%) [TC104960]	TC104960		GO:0009536	TC104960		AT1G06690		NAD(P)-linked oxidoreductase superfamily protein	757	0	0.93
A_46_P324305	0.909275	1.0151	up	0.426943	1.10761	down	0.00145075	2.8918	up	0.239693	1.12433	down	0.000785	2.84879	up	0.00117204	3.203	up	12.1607	13.8401	13.6711	13.6927	P	P	P	P	P	P	P	P	P	P	P	P	Rep: Chromosome chr5 scaffold_156, whole genome shotgun sequence - Vitis vinifera (Grape), partial (86%) [TC80921]	TC80921		GO:0005575|GO:0005739|GO:0009536|GO:0016023|GO:0016301	TC80921		AT1G06700		Protein kinase superfamily protein	1191	0	0.89
A_46_P373200	0.000229	4.31503	down	0.000298	4.25399	down	0.0128332	2.04212	down	0.909043	1.01435	up	0.0117853	2.11302	up	0.0116199	2.08313	up	11.199	12.2577	12.2783	10.1689	P	P	P	P	P	P	P	P	P	P	P	P	Rep: F4H5.19 protein - Arabidopsis thaliana (Mouse-ear cress), partial (26%) [TC106476]	TC106476			TC106476		AT1G06720		P-loop containing nucleoside triphosphate hydrolases superfamily protein	1144	0	0.89
A_46_P079921	6.56e-05	4.61559	down	0.00504941	4.14903	down	0.0213678	2.55497	down	0.498826	1.11245	up	0.0484088	1.80652	up	0.0731619	1.62391	up	10.1711	10.8706	11.0243	8.81778	P	P	P	P	P	P	P	P	P	P	P	P	BN18DYSC_UP_055_E08_20FEB2008_056 BN18DYSC Brassica napus cDNA 5', mRNA sequence [FG557727]	FG557727	FG557727		TC106476	Bna.17204	AT1G06720		P-loop containing nucleoside triphosphate hydrolases superfamily protein	1144	0	0.89
A_46_P369400	0.091968	1.78311	up	0.412666	1.23244	up	0.012296	4.61668	down	0.0348659	1.44682	down	2.94e-05	8.23205	down	0.00107724	5.68977	down	12.1542	9.64583	9.11295	9.94734	P	P	P	P	P	P	P	P	P	P	P	P	Rep: CRTISO (carotenoid isomerase); carotenoid isomerase - Arabidopsis thaliana, partial (45%) [TC105000]	TC105000			TC105000		AT1G06820	CRTISO, CCR2	Carotenoid isomerase	995	0	0.9
A_46_P176039	0.000571	6.81772	up	0.00111243	6.23682	up	0.00514493	6.58428	up	0.518598	1.09314	down	0.759383	1.03545	down	0.55191	1.05571	up	11.1281	11.2063	11.0778	13.8471	P	P	P	P	P	P	P	P	P	P	P	P	Rep: Uncharacterized membrane protein At1g06890 - Arabidopsis thaliana (Mouse-ear cress), partial (56%) [TC71609]	TA33831_3708			TC71609	Bna.12748	AT1G06890		Nodulin MtN21 /EamA-like transporter family protein	1520	0	0.92
A_46_P085356	0.107333	1.47612	down	0.00957038	2.47118	down	0.000854	9.26784	down	0.0222693	1.67411	down	0.000213	6.27853	down	0.000606	3.75036	down	11.9963	10.0892	9.34583	8.78402	P	P	P	P	P	P	P	P	P	P	P	P	BNARO4GH_T3_030_B08_25NOV2006_062 Brassica napus BNARO4GH Brassica napus cDNA 5', mRNA sequence [ES905462]	ES905462	ES905462		TC71905	Bna.18327	AT1G06950	ATTIC110, TIC110	Translocon at the inner envelope membrane of chloroplasts 110	969	0	0.9
A_46_P206839	0.0285987	1.89697	down	0.00495519	2.82173	down	0.00048	10.8771	down	0.0444558	1.4875	down	9.29e-05	5.73395	down	0.000802	3.85476	down	11.6463	9.69965	9.12677	8.20307	P	P	P	P	P	P	P	P	P	P	P	P	Rep: IAP100 - Pisum sativum (Garden pea), partial (57%) [TC72914]	CD835681			TC72914		AT1G06950	ATTIC110, TIC110	Translocon at the inner envelope membrane of chloroplasts 110	2250	0	0.9
A_46_P315145	0.000499	2.46406	down	0.00174231	3.0306	down	0.000477	7.64025	down	0.0796502	1.22992	down	0.000483	3.10068	down	0.000807	2.52104	down	14.7084	13.3744	13.0758	11.7748	P	P	P	P	P	P	P	P	P	P	P	P	Rep: IAP100 - Pisum sativum (Garden pea), partial (57%) [TC72914]	TC72914		GO:0005515|GO:0009507|GO:0009658|GO:0031897|GO:0045037	TC72914		AT1G06950	ATTIC110, TIC110	Translocon at the inner envelope membrane of chloroplasts 110	2250	0	0.9
A_46_P308830	0.000247	9.14585	up	0.0058246	2.60045	down	0.0908301	3.86363	down	6.3e-05	23.7833	down	0.0116476	35.3362	down	0.485459	1.48576	down	11.5729	11.0017	6.42978	9.6229	P	P	P	P	P	P	P	P	P	P	P	P	Rep: Chromosome chr6 scaffold_3, whole genome shotgun sequence - Vitis vinifera (Grape), partial (71%) [TC66069]	TC66069		GO:0000145|GO:0005515|GO:0006904	TC66069		AT1G07000	ATEXO70B2，EXO70B2	Exocyst subunit exo70 family protein B2	1221	0	0.87
A_46_P159189	8.71e-06	3.02815	down	0.00196502	2.08382	down	0.00433442	1.53538	down	0.00884968	1.45317	up	0.000735	1.97225	up	0.0131979	1.3572	up	13.8481	14.2888	14.828	13.2295	P	P	P	P	P	P	P	P	P	P	P	P		TA28541_3708					AT1G07140	SIRANBP	Pleckstrin homology (PH) domain superfamily protein	731	0	0.91
A_46_P182034	0.0153593	3.05604	up	0.00118618	39.0273	up	4.41e-05	41.122	up	0.00650565	12.7705	up	0.00220413	13.456	up	0.614418	1.05367	up	6.89105	6.96648	10.6412	12.2529	P	P	P	P	P	P	P	P	P	P	P	P	Rep: Chromosome chr6 scaffold_3, whole genome shotgun sequence - Vitis vinifera (Grape), partial (31%) [TC76210]	TA35652_3708			TC76210		AT1G07220		Arabidopsis thaliana protein of unknown function	1431	0	0.87
A_46_P331070	0.191488	1.39464	down	0.00670821	3.48079	down	0.00334089	19.896	down	0.0216236	2.49584	down	0.000304	14.2661	down	0.00861968	5.71594	down	13.1139	10.5989	9.27934	8.79945	P	P	P	P	P	P	P	P	P	P	P	P	Rep: short-chain dehydrogenase/reductase (SDR) family protein - Arabidopsis thaliana, partial (95%) [TC85721]	TC85721		GO:0004022|GO:0005575|GO:0007568|GO:0009536|GO:0016491	TC85721		AT1G07440		NAD(P)-binding Rossmann-fold superfamily protein	813	0	0.87
A_46_P295793	0.00194508	12.4831	up	9.22e-05	220.639	up	0.000561	81.4038	up	0.00151946	17.675	up	0.00942283	6.52112	up	0.0100937	2.71042	down	7.24524	5.80673	9.95036	13.5923	P	P	P	P	P	P	P	P	P	P	P	P		EL591285					AT1G07540	TRFL2	TRF-like 2	741	0	0.89
A_46_P368450	0.00032	3.22857	down	0.000498	2.66962	down	0.00717432	1.92884	down	0.0587792	1.20937	up	0.0190747	1.67385	up	0.0586933	1.38406	up	9.3497	9.81861	10.0929	8.40198	P	P	P	P	P	P	P	P	P	P	P	P	Rep: Chromosome chr13 scaffold_48, whole genome shotgun sequence - Vitis vinifera (Grape), partial (55%) [TC104634]	TC104634		GO:0003674|GO:0016023	TC104634		AT1G07740		Tetratricopeptide repeat (TPR)-like superfamily protein	741	0	0.88
A_46_P145334	0.1234	1.56254	down	0.0541965	1.89511	up	0.00761794	3.90915	up	0.00274044	2.96118	up	0.000207	6.10819	up	0.0110083	2.06276	up	13.5504	14.595	16.1611	15.5173	P	P	P	P	P	P	P	P	P	P	P	P	Rep: Globulin-like protein - Arabidopsis thaliana (Mouse-ear cress), partial (29%) [TC106977]	TA24105_3708			TC106977		AT1G07750		RmlC-like cupins superfamily protein	850	0	0.84
A_46_P137029	0.0283196	1.83414	down	0.000602	4.77901	down	0.00619813	2.22512	down	0.00680905	2.60558	down	0.298762	1.21316	down	0.0137235	2.14776	up	15.9461	17.049	15.6673	14.7922	P	P	P	P	P	P	P	P	P	P	P	P	B.napus mRNA for ascorbate peroxidase [Y11461]	Y11461	Y11461		TC64819	Bna.3065	AT1G07890	APX1，MEE6，CS1，ATAPX1，ATAPX01	Ascorbate peroxidase 1	870	0	0.89
A_46_P133389	0.000843	3.53181	down	0.00108731	3.62657	down	0.00367296	2.35364	down	0.766375	1.02683	down	0.00880711	1.50057	up	0.00499578	1.54083	up	14.6605	15.2842	15.246	13.4256	P	P	P	P	P	P	P	P	P	P	P	P	Rep: Elongation factor 1-alpha - Arabidopsis thaliana (Mouse-ear cress), complete [TC65940]	TA20551_3708			TC65940		AT1G07920		GTP binding Elongation factor Tu family protein	1725	0	0.91
A_46_P323455	0.000256	2.50433	down	0.00103999	2.47767	down	0.00748192	1.51868	down	0.912807	1.01076	up	0.00416252	1.64901	up	0.00749351	1.63146	up	14.6405	15.3466	15.3621	14.0377	P	P	P	P	P	P	P	P	P	P	P	P	Rep: Elongation factor 1-alpha - Arabidopsis thaliana (Mouse-ear cress), partial (50%) [TC80309]	TC80309		GO:0002119|GO:0003746|GO:0003924|GO:0005516|GO:0005575|GO:0005634|GO:0005737|GO:0005739|GO:0006414|GO:0007626|GO:0009792|GO:0040007|GO:0040010	TC80309		AT1G07920		GTP binding Elongation factor Tu family protein	934	0	0.92
A_46_P249529	0.000636	2.63991	down	0.0109364	3.34736	down	0.00653154	1.31231	down	0.215873	1.26798	down	0.000503	2.01166	up	0.0151646	2.55074	up	11.6641	13.015	12.6725	11.272	P	P	P	P	P	P	P	P	P	P	P	P		DY011178					AT1G07970		Contains InterPro Domain/s: Cytochrome B561-related, N-terminal (InterPro:IPR019176)	741	0	0.88
A_46_P198214	0.0114585	1.34568	down	2.49e-05	3.25398	down	0.0101725	7.44159	down	0.000231	2.41809	down	0.0122915	5.52999	down	0.0583192	2.28692	down	11.192	9.99863	8.72476	8.29642	P	P	P	P	P	P	P	P	P	P	P	P	Rep: T23G18.7 - Arabidopsis thaliana (Mouse-ear cress), partial (63%) [TC73312]	CD825812			TC73312		AT1G08210		Eukaryotic aspartyl protease family protein	892	0	0.88
A_46_P102634	0.46914	1.70508	down	0.174985	3.33941	down	0.0219846	42.7927	up	0.0462112	1.95851	down	0.000254	72.9647	up	1.72e-05	142.902	up	7.28564	14.4445	13.4748	12.7049	P	P	P	P	P	P	P	P	P	P	P	P	0151977 Brassica napus Etiolated seedlings (Uni-ZAP) Brassica napus cDNA, mRNA sequence [EV171359]	EV171359	EV171359		TC66486	Bna.21879	AT1G08320	TGA9, bZIP21	bZIP transcription factor family protein	1185	0	0.91
A_46_P116299	0.37639	3.09742	down	0.287203	4.21598	down	0.0724628	28.6612	up	0.293899	1.36113	down	0.000134	88.7758	up	0.0015493	120.835	up	4.74596	11.6629	11.2181	9.58699	A	A	A	P	P	P	P	P	P	P	P	P	0122275 Brassica napus Root library Brassica napus cDNA, mRNA sequence [EV116963]	EV116963	EV116963		TC66569	Bna.24715	AT1G08320	TGA9, bZIP21	bZIP transcription factor family protein	827	0	0.91
A_46_P244939	0.0446547	1.95778	down	0.000271	5.94105	down	3.32e-05	5.35849	down	0.0203935	3.03458	down	0.0170645	2.73702	down	0.217958	1.10872	up	13.2445	13.3934	11.7919	10.8227	P	P	P	P	P	P	P	P	P	P	P	P	Rep: Calreticulin-3 precursor - Arabidopsis thaliana (Mouse-ear cress), partial (97%) [TC73145]	DY002031			TC73145	Bna.9489	AT1G08450	CRT3, PSL1, EBS2, AtCRT3	Calreticulin 3	1142	0	0.89
A_46_P042241	0.265192	1.36481	down	0.00034	6.56641	down	0.00257605	7.91034	down	0.00567047	4.81124	down	0.0116011	5.79594	down	0.216068	1.20467	down	11.5399	11.2713	9.00489	8.55619	P	P	P	P	P	P	P	P	P	P	P	P	0109325 Brassica napus Damaged cotyledons Brassica napus cDNA, mRNA sequence [EV227399]	EV227399	EV227399		TC73145	Bna.9489	AT1G08450	CRT3，PSL1，EBS2，AtCRT3	Calreticulin 3	1142	0	0.89
A_46_P050386	0.000942	6.80629	up	0.00045	9.73659	up	3.95e-06	9.08186	up	0.0695987	1.43053	up	0.0959855	1.33433	up	0.573443	1.07209	down	13.0365	12.9361	13.4526	16.2195	P	P	P	P	P	P	P	P	P	P	P	P	Brassica napus palmitoyl-ACP thioesterase (FatB) mRNA, complete cds [DQ847275]	DQ847275	DQ847275		TC78163	Bna.11152	AT1G08510	FATB	Fatty acyl-ACP thioesterases B	1130	0	0.89
A_46_P353440	3.38e-05	6.90681	up	1.16e-05	9.78066	up	1.82e-05	10.922	up	0.0196672	1.41609	up	0.00998962	1.58134	up	0.306727	1.1167	up	12.5039	12.6631	13.165	15.953	P	P	P	P	P	P	P	P	P	P	P	P	Rep: Palmitoyl-ACP thioesterase - Brassica napus (Rape), partial (35%) [TC98216]	TC98216			TC98216		AT1G08510	FATB	Fatty acyl-ACP thioesterases B	1053	0	0.88
A_46_P309955	0.0225241	1.83613	down	0.00566179	3.12324	down	0.000138	13.0189	down	0.0258212	1.70099	down	0.000246	7.09041	down	0.000803	4.1684	down	15.736	13.6765	12.9101	12.0335	P	P	P	P	P	P	P	P	P	P	P	P	Rep: Magnesium-chelatase subunit chlD, chloroplast precursor - Arabidopsis thaliana (Mouse-ear cress), partial (31%) [TC67561]	TC67561			TC67561		AT1G08520	ALB1, ALB-1V, V157, PDE166, CHLD	ALBINA 1	1318	0	0.92
A_46_P260263	0.286548	1.48515	down	0.0177123	4.37455	down	0.000318	61.5971	down	0.0486126	2.94552	down	0.00130821	41.4752	down	0.00145446	14.0808	down	13.102	9.28637	7.72784	7.15723	P	P	P	P	P	P	P	P	P	P	P	P	Rep: Violaxanthin de-epoxidase, chloroplast precursor - Arabidopsis thaliana (Mouse-ear cress), partial (67%) [TC77787]	EE451543			TC77787	Bna.13345	AT1G08550	NPQ1, AVDE1	Non-photochemical quenching 1	803	0	0.86
A_46_P161934	0.0607172	1.71085	down	0.0652522	1.83139	down	5.64e-05	6.57637	down	0.784383	1.07046	down	0.00519574	3.84393	down	0.00999281	3.59093	down	14.2189	12.3745	12.2763	11.5016	P	P	P	P	P	P	P	P	P	P	P	P	Rep: F22O13.12 - Arabidopsis thaliana (Mouse-ear cress), partial (76%) [TC84617]	TA29467_3708			TC84617	Bna.5245	AT1G08640	CJD1	Chloroplast J-like domain 1	835	0	0.88
A_46_P265623	0.788659	1.05308	up	0.99302	1.0032	down	7.85e-06	5.02412	down	0.889227	1.05644	down	0.00772302	5.29079	down	0.0363287	5.00812	down	12.5319	10.2076	10.1284	10.203	P	P	P	P	P	P	P	P	P	P	P	P	Rep: F22O13.12 - Arabidopsis thaliana (Mouse-ear cress), partial (68%) [TC92078]	TA29467_3708			TC92078	Bna.5245	AT1G08640	CJD1	Chloroplast J-like domain 1	761	0	0.87
A_46_P271508	0.00576244	2.06227	down	0.0151052	2.00565	down	4.78e-05	6.06588	down	0.870701	1.02823	up	0.00213239	2.94136	down	0.00531773	3.0244	down	14.8022	13.2056	13.2458	12.2015	P	P	P	P	P	P	P	P	P	P	P	P	Rep: F22O13.12 - Arabidopsis thaliana (Mouse-ear cress), partial (68%) [TC92078]	EE465257			TC92078	Bna.5245	AT1G08640	CJD1	Chloroplast J-like domain 1	761	0	0.87
A_46_P247084	0.444402	1.13951	down	0.818821	1.03124	down	0.00869206	2.21425	up	0.453829	1.10499	up	0.00424781	2.52316	up	0.000392	2.28342	up	12.0888	13.28	13.4241	13.2357	P	P	P	P	P	P	P	P	P	P	P	P	Rep: F22O13.31 - Arabidopsis thaliana (Mouse-ear cress), partial (44%) [TC96078]	DY005533			TC96078	Bna.9633	AT1G08820	VAP27-2	Vamp/synaptobrevin-associated protein 27-2	642	0	88%
A_46_P369540	0.354246	1.22322	down	0.355773	1.26914	up	0.000671	4.10101	up	0.163285	1.55244	up	0.00212295	5.01643	up	0.0125354	3.23133	up	13.5817	15.2739	15.9084	15.6177	P	P	P	P	P	P	P	P	P	P	P	P		TA21473_3708			TC105049	Bna.4896	AT1G08830	CSD1	Copper/zinc superoxide dismutase 1	670	0	0.92
A_46_P347725	0.0222064	1.75443	down	0.00156092	4.5296	down	7.06e-05	30.8109	down	0.0040425	2.5818	down	7.32e-05	17.5617	down	3.46e-05	6.80213	down	14.0621	11.2961	9.92777	9.11676	P	P	P	P	P	P	P	P	P	P	P	P	Rep: Chromosome chr14 scaffold_27, whole genome shotgun sequence - Vitis vinifera (Grape), partial (78%) [TC95513]	TC95513		GO:0004040|GO:0005575|GO:0009684|GO:0016810	TC95513		AT1G08980	ATAMI1, AMI1, ATTOC64-I, TOC64-I	Amidase 1	1130	0	0.86
A_46_P031891	0.245297	1.15002	up	0.0396495	1.76818	down	5.9e-05	8.2942	down	0.0318352	2.03345	down	0.000123	9.53852	down	0.00235425	4.69081	down	14.7264	12.4965	11.4726	11.6743	P	P	P	P	P	P	P	P	P	P	P	P	0103476 Brassica napus Cold acclimation - light Brassica napus cDNA, mRNA sequence [EV202323]	EV202323	EV202323		TC81733	Bna.7363	AT1G09130		ATP-dependent caseinolytic (Clp) protease/crotonase family protein	987	0	0.89
A_46_P090086	0.362378	1.12631	down	0.00400027	2.23914	down	0.000181	6.01829	down	0.0101391	1.98804	down	0.000222	5.34338	down	0.00586081	2.68776	down	14.5353	13.1089	12.1175	11.9459	P	P	P	P	P	P	P	P	P	P	P	P	9RDBNGA_UP_003_D10_26SEP2003_074 Brassica napus - 9RDBNGA Brassica napus cDNA 5', mRNA sequence [EE541433]	EE541433	EE541433		TC81733	Bna.19309	AT1G09130		ATP-dependent caseinolytic (Clp) protease/crotonase family protein	987	0	0.89
A_46_P314540	0.655427	1.06397	up	0.0437983	1.60177	down	0.000456	5.12955	down	0.00293	1.70423	down	0.000224	5.45766	down	0.00238719	3.20242	down	12.2678	10.5887	9.81954	9.909	P	P	P	P	P	P	P	P	P	P	P	P	Rep: ATP-dependent Clp protease proteolytic subunit-related protein 3, chloroplast precursor - Arabidopsis thaliana (Mouse-ear cress), partial (68%) [TC72346]	TC72346			TC72346		AT1G09130		ATP-dependent caseinolytic (Clp) protease/crotonase family protein	652	0	0.86
A_46_P268138	0.000292	2.56163	down	0.0366736	1.54138	down	0.000291	2.2154	down	0.0327312	1.6619	up	0.0306164	1.15628	up	0.0616494	1.43728	down	11.0782	10.5548	11.2877	9.93059	P	P	P	P	P	P	P	P	P	P	P	P	Rep: MCT-1 protein-like - Oryza sativa subsp. japonica (Rice), complete [TC72866]	EE460470			TC72866		AT1G09150		Pseudouridine synthase and archaeosine transglycosylase (PUA) domain-containing protein	779	0	0.93
A_46_P230383	0.000473	2.68429	down	0.0209316	1.73643	down	0.0025682	2.48927	down	0.0353044	1.54587	up	0.385902	1.07834	up	0.0784078	1.43356	down	11.2807	10.7611	11.3895	9.96493	P	P	P	P	P	P	P	P	P	P	P	P	Rep: MCT-1 protein-like - Oryza sativa subsp. japonica (Rice), complete [TC72866]	CX192314			TC72866	Bna.7900	AT1G09150		Pseudouridine synthase and archaeosine transglycosylase (PUA) domain-containing protein	779	0	0.93
A_46_P279493	0.0240074	3.6705	down	0.0666849	2.24879	down	0.0956348	2.00917	up	0.0182593	1.63221	up	7.45e-05	7.37466	up	0.000316	4.51821	up	15.3759	17.5516	18.2585	16.3825	P	P	P	P	P	P	P	P	P	P	P	P	Rep: Calreticulin - Brassica napus (Rape), partial (27%) [TC90727]	TA20656_3708			TC90727	Bna.4711	AT1G09210	CRT1b, AtCRT1b	Calreticulin 1b	1667	0	0.91
A_46_P298475	0.0210726	3.3666	down	0.0767267	2.1695	down	0.0854647	2.00791	up	0.0408747	1.55178	up	0.000268	6.75981	up	0.000456	4.35616	up	14.1672	16.2903	16.9242	15.1729	P	P	P	P	P	P	P	P	P	P	P	P	Rep: Calreticulin-2 precursor - Arabidopsis thaliana (Mouse-ear cress), partial (97%) [TC66534]	TA20656_3708			TC66534		AT1G09210	CRT1b, AtCRT1b	Calreticulin 1b	1667	0	0.91
A_46_P310730	0.0482772	2.60919	down	0.109808	1.94737	down	0.104958	2.00086	up	0.112938	1.33985	up	0.000559	5.22062	up	0.000366	3.89642	up	14.5289	16.491	16.9131	15.5295	P	P	P	P	P	P	P	P	P	P	P	P	Rep: Calreticulin - Brassica napus (Rape), partial (44%) [TC68455]	TC68455			TC68455		AT1G09210	CRT1b, AtCRT1b	Calreticulin 1b	724	0	0.9
A_46_P329515	0.0218784	2.96614	down	0.0831755	1.96504	down	0.0976504	1.87091	up	0.0656586	1.50945	up	0.00125078	5.54938	up	0.000217	3.67642	up	14.9106	16.7889	17.3829	15.8143	P	P	P	P	P	P	P	P	P	P	P	P	Rep: Calreticulin - Brassica napus (Rape), partial (40%) [TC84768]	TC84768			TC84768		AT1G09210	CRT1b, AtCRT1b	Calreticulin 1b	678	0	0.91
A_46_P181084	1.12e-05	2.96926	down	0.000374	2.92661	down	0.0976678	1.55636	down	0.780778	1.01457	up	0.0501389	1.90783	up	0.043647	1.88043	up	7.29802	8.20907	8.22995	6.65984	P	P	P	P	P	P	P	P	P	P	P	P	Rep: T12M4.6 - Arabidopsis thaliana (Mouse-ear cress), partial (44%) [TC90691]	TA35350_3708			TC90691		AT1G09230		RNA-binding (RRM/RBD/RNP motifs) family protein	648	0	0.88
A_46_P325040	0.000691	3.12437	down	0.00377543	2.79092	down	0.0118849	1.78236	down	0.432575	1.11947	up	0.0220556	1.75294	up	0.043033	1.56586	up	11.5897	12.2367	12.3995	10.7559	P	P	P	P	P	P	P	P	P	P	P	P	Rep: Chromosome chr14 scaffold_27, whole genome shotgun sequence - Vitis vinifera (Grape), partial (87%) [TC81496]	TC81496		GO:0005739	TC81496		AT1G09300		Metallopeptidase M24 family protein	1721	0	0.9
A_46_P321430	0.0108761	2.67479	down	0.00116524	5.58303	down	2.38e-05	214.224	down	0.00890748	2.08728	down	0.000323	80.0901	down	0.000167	38.3706	down	14.4275	9.1656	8.10398	6.68455	P	P	P	P	P	P	P	P	P	P	P	P	Rep: Uncharacterized protein At1g09340, chloroplast precursor - Arabidopsis thaliana (Mouse-ear cress), partial (46%) [TC78629]	TC78629			TC78629		AT1G09340	CRB, CSP41B, HIP1.3	Chloroplast RNA binding	700	0	0.91
A_46_P153374	0.801994	1.06028	down	0.00220162	6.83361	down	5.5e-05	138.789	down	0.00232572	6.4451	down	0.000131	130.898	down	0.00152052	20.3097	down	16.448	12.1039	9.41574	9.33129	P	P	P	P	P	P	P	P	P	P	P	P	Rep: Uncharacterized protein At1g09340, chloroplast precursor - Arabidopsis thaliana (Mouse-ear cress), partial (93%) [TC65577]	TA26712_3708			TC65577		AT1G09340	CRB, CSP41B, HIP1.3	Chloroplast RNA binding	1489	0	0.92
A_46_P196679	0.30753	3.27611	down	0.154807	6.50223	down	0.0210233	265.143	down	0.205099	1.98474	down	0.000611	80.9322	down	0.00330178	40.7772	down	13.5375	8.1878	7.19885	5.48687	P	P	P	P	P	P	P	P	P	P	A	P		CD824533		GO:0005575|GO:0005739|GO:0009408|GO:0009644|GO:0016051|GO:0016757|GO:0016758|GO:0042542			AT1G09350	AtGolS3, GolS3	Galactinol synthase 3	781	0	0.9
A_46_P006211	0.0220136	2611.74	up	0.000258	11946.3	up	0.000249	8643.95	up	0.341238	4.57407	up	0.435307	3.30966	up	0.446648	1.38204	down	3.26425	2.79745	4.99093	16.3417	A	A	A	A	A	A	P	A	A	P	P	P	19ACACYS_UP_005_C10_29JAN2004_076 Brassica napus 19ACACYS Brassica napus cDNA 5', mRNA sequence [DY004142]	DY004142	DY004142		TC69892	Bna.1576	AT1G09380		Nodulin MtN21 /EamA-like transporter family protein	1088	0	0.88
A_46_P146034	0.00643735	2626.91	up	8.95e-06	4376.88	up	5.13e-05	4259.01	up	0.55218	1.66617	up	0.567557	1.6213	up	0.901626	1.02768	down	3.32707	3.28769	4.02422	15.3834	A	A	A	A	A	A	P	A	A	P	P	P	Rep: Nodulin-like protein - Gossypium hirsutum (Upland cotton) (Gossypium mexicanum), partial (81%) [TC69892]	TA24313_3708			TC69892		AT1G09380		Nodulin MtN21 /EamA-like transporter family protein	1088	0	0.88
A_46_P196404	0.0113506	1258.14	up	5.92e-05	3323.77	up	0.000464	2426.09	up	0.374201	2.6418	up	0.523363	1.92831	up	0.0544036	1.37001	down	3.66794	3.21376	4.61528	14.9124	A	A	A	A	A	A	P	A	A	P	P	P	19ACACYS_UP_005_C10_29JAN2004_076 Brassica napus 19ACACYS Brassica napus cDNA 5', mRNA sequence [DY004142]	DY004142	DY004142		TC69892	Bna.1576	AT1G09380		Nodulin MtN21 /EamA-like transporter family protein	1088	0	0.88
A_46_P213239	0.0678425	1.84388	down	0.0175482	1.79134	down	0.00860215	1.82589	up	0.895426	1.02933	up	0.0161637	3.36672	up	0.000742	3.27078	up	12.8396	14.5493	14.591	13.7082	P	P	P	P	P	P	P	P	P	P	P	P	Rep: Phytochrome A - Armoracia rusticana (Horseradish) (Armoracia laphatifolia), partial (45%) [TC63747]	CN725946			TC63747		AT1G09570	PHYA, FHY2, FRE1, HY8	Phytochrome A	1641	0	88%
A_46_P147529	0.000288	2.46794	down	0.000296	2.64101	down	0.00371422	2.05514	down	0.394379	1.07013	down	0.147054	1.20086	up	0.0774364	1.28508	up	15.2837	15.6455	15.5477	14.2444	P	P	P	P	P	P	P	P	P	P	P	P	Rep: ATP binding / aminoacyl-tRNA ligase - Arabidopsis thaliana, partial (39%) [TC92088]	TA24795_3708			TC92088	Bna.2489	AT1G09620		ATP binding;leucine-tRNA ligases;aminoacyl-tRNA ligases;nucleotide binding;ATP binding;aminoacyl-tRNA ligases	2383	0	0.87
A_46_P147524	0.00027	2.49158	down	0.00228153	2.68095	down	0.000646	1.85392	down	0.517965	1.07601	down	0.0152997	1.34395	up	0.0310049	1.4461	up	15.4036	15.9358	15.8301	14.513	P	P	P	P	P	P	P	P	P	P	P	P	Rep: ATP binding / aminoacyl-tRNA ligase - Arabidopsis thaliana, partial (16%) [TC71080]	TA24794_3708			TC71080		AT1G09620		ATP binding;leucine-tRNA ligases;aminoacyl-tRNA ligases;nucleotide binding;aminoacyl-tRNA ligases	2139	0	0.87
A_46_P194014	0.00370028	2.20837	down	0.000529	2.39674	down	0.00056	2.5265	down	0.269523	1.0853	down	0.0684895	1.14406	down	0.490069	1.05414	down	14.7914	14.7153	14.5972	13.4542	P	P	P	P	P	P	P	P	P	P	P	P	Rep: Probable elongation factor 1-gamma 2 - Arabidopsis thaliana (Mouse-ear cress), partial (96%) [TC71701]	CD821198			TC71701		AT1G09640		Translation elongation factor EF1B, gamma chain	1336	0	0.88
A_46_P137519	3.57e-05	2.48683	down	0.00039	2.86475	down	0.00168951	2.11886	down	0.110596	1.15197	down	0.101374	1.17366	up	0.0220452	1.35202	up	16.3682	16.8033	16.5992	15.2849	P	P	P	P	P	P	P	P	P	P	P	P	Rep: Probable elongation factor 1-gamma 2 - Arabidopsis thaliana (Mouse-ear cress), complete [TC64979]	TA21869_3708			TC64979		AT1G09640		Translation elongation factor EF1B, gamma chain	1538	0	0.9
A_46_P278818	0.000294	2.2091	down	0.000232	2.47397	down	0.00131205	1.86501	down	0.117925	1.1199	down	0.0846656	1.1845	up	0.0207534	1.32652	up	15.9698	16.3775	16.2141	15.0706	P	P	P	P	P	P	P	P	P	P	P	P		EE474646				Bna.1982	AT1G09640		Translation elongation factor EF1B, gamma chain	646	0	0.93
A_46_P237254	0.000633	2.53249	down	0.00110688	2.85575	down	0.0101265	2.56194	down	0.343858	1.12765	down	0.945297	1.01163	down	0.560797	1.11469	up	15.3676	15.5243	15.3509	14.0104	P	P	P	P	P	P	P	P	P	P	P	P		CX280335				Bna.8887	AT1G09640		Translation elongation factor EF1B, gamma chain	771	0	0.92
A_46_P202264	0.000429	2.39804	down	0.000329	2.97897	down	0.000488	2.38523	down	0.0758579	1.24225	down	0.951226	1.00537	up	0.0744095	1.24892	up	14.9718	15.2924	14.9795	13.7176	P	P	P	P	P	P	P	P	P	P	P	P		TA19625_3708			TC69449	Bna.428	AT1G09690		Translation protein SH3-like family protein	650	0	0.91
A_46_P131709	0.000853	2.37821	down	0.00250604	2.78404	down	0.00105337	2.56895	down	0.275136	1.17065	down	0.467297	1.0802	down	0.583823	1.08373	up	14.0419	14.1579	13.9306	12.6807	P	P	P	P	P	P	P	P	P	P	P	P	Rep: 60S ribosomal protein L21 - Oryza sativa subsp. japonica (Rice), complete [TC69449]	TA19625_3708			TC69449	Bna.428	AT1G09690		Translation protein SH3-like family protein	650	0	0.91
A_46_P242084	0.817147	1.12632	up	0.0733865	1.52877	down	0.000136	20.8509	down	0.351657	1.72188	down	0.0157763	23.4848	down	0.000161	13.639	down	12.0872	8.31757	7.53358	7.70519	P	P	P	P	P	P	P	P	P	P	P	P	Rep: Chromosome chr18 scaffold_1, whole genome shotgun sequence - Vitis vinifera (Grape), partial (32%) [TC95071]	DW999661			TC95071	Bna.9557	AT1G09760	U2A'	U2 small nuclear ribonucleoprotein A	829	0	0.89
A_46_P228324	0.0051889	2.59532	down	0.000586	4.47089	down	5.87e-05	13.2065	down	0.00553803	1.72267	down	0.000567	5.08856	down	0.000913	2.95388	down	14.1196	12.557	11.7724	10.3964	P	P	P	P	P	P	P	P	P	P	P	P	Rep: ATP phosphoribosyl transferase - Arabidopsis thaliana (Mouse-ear cress), partial (88%) [TC85532]	CX190742			TC85532		AT1G09795	ATATP-PRT2, HISN1B, ATP-PRT2	ATP phosphoribosyl transferase 2	1398	0	0.91
A_46_P177644	0.000599	2.40682	down	0.00967793	1.55722	down	0.476462	1.12084	up	0.00794106	1.54558	up	0.00630653	2.69765	up	0.0398714	1.74539	up	10.3376	11.1411	11.7693	10.5021	P	P	P	P	P	P	P	P	P	P	P	P	Rep: Shaggy-related protein kinase kappa - Arabidopsis thaliana (Mouse-ear cress), partial (44%) [TC65113]	TA34315_3708			TC65113		AT1G09840	ATSK41，SK41	Shaggy-like protein kinase 41	791	0	0.92
A_46_P166284	0.130082	1.28932	up	0.0128743	2.34431	up	0.000343	4.1362	up	0.0249176	1.81826	up	0.00143248	3.20805	up	0.027384	1.76436	up	13.1502	13.9693	14.8319	15.1985	P	P	P	P	P	P	P	P	P	P	P	P	Rep: Chromosome chr18 scaffold_1, whole genome shotgun sequence - Vitis vinifera (Grape), partial (32%) [TC94095]	TA30891_3708			TC94095		AT1G09920		TRAF-type zinc finger-related	646	0	0.89
A_46_P178354	0.284666	2.88992	down	0.545604	1.73857	up	0.0245214	80.3541	up	0.0191357	5.02434	up	0.000454	232.217	up	0.00305994	46.2184	up	2.94133	8.47172	10.8007	9.26963	A	A	A	P	P	P	P	P	P	P	P	P	Rep: Probable oligopeptide transporter 2 - Arabidopsis thaliana (Mouse-ear cress), partial (30%) [TC88473]	TA34562_3708			TC88473		AT1G09930	ATOPT2, OPT2	Oligopeptide transporter 2	702	0	0.88
A_46_P222734	0.0428459	2.10714	down	0.000881	8.09478	down	0.00083	4.99315	down	0.0160182	3.84161	down	0.0283551	2.36964	down	0.0497974	1.62118	up	14.7187	15.4158	13.474	12.3988	P	P	P	P	P	P	P	P	P	P	P	P	Rep: Leucine-rich repeat receptor-like kinase F21M12.36 - Arabidopsis thaliana (Mouse-ear cress), partial (36%) [TC95069]	CN829416			TC95069		AT1G09970	LRR XI-23, RLK7	Leucine-rich receptor-like protein kinase family protein	1013	0	0.87
A_46_P224254	0.0280922	5.3208	up	0.00043	26.991	up	0.00199833	28.2849	up	0.0286985	5.07273	up	0.043907	5.3159	up	0.857189	1.04794	up	7.538	7.60556	9.94832	12.36	P	P	P	P	P	P	P	P	P	P	P	P		CX187901					AT1G10070	ATBCAT-2，BCAT-2	Branched-chain amino acid transaminase 2	735	0	0.88
A_46_P076806	0.00184153	4.05545	down	0.000914	3.32904	down	0.198081	1.74745	down	0.0730567	1.2182	up	0.105716	2.32079	up	0.160712	1.90509	up	11.4281	12.358	12.6427	10.6229	P	P	P	P	P	P	P	P	P	P	P	P	0164051 Brassica napus Late bud Brassica napus cDNA, mRNA sequence [EV163234]	EV163234	EV163234		TC81298	Bna.16565	AT1G10270	GRP23	Glutamine-rich protein 23	757	0	0.86
A_46_P383703	1.79e-06	10.1485	up	8.59e-05	11.7571	up	4.66e-05	35.695	up	0.145994	1.1585	up	0.00052	3.51727	up	0.000349	3.03605	up	9.42749	11.0297	11.2419	14.5851	P	P	P	P	P	P	P	P	P	P	P	P	Rep: Chromosome chr1 scaffold_46, whole genome shotgun sequence - Vitis vinifera (Grape), complete [TC110485]	TC110485		GO:0003674|GO:0005575|GO:0008150	TC110485		AT1G10417		Encodes protein with unknown function whose expression is repressed by inoculation with Agrobacterium tumerifaciens	761	0	84%
A_46_P310305	0.022891	1.52494	down	0.0055973	1.95456	down	0.000276	5.34675	down	0.0217943	1.28173	down	6.63e-05	3.50621	down	0.000163	2.73553	down	11.3594	9.90757	9.54947	8.94072	P	P	P	P	P	P	P	P	P	P	P	P	Rep: T10O24.12 - Arabidopsis thaliana (Mouse-ear cress), partial (31%) [TC67991]	TC67991			TC67991		AT1G10510	emb2004	RNI-like superfamily protein	714	0	0.9
A_46_P237049	5.61e-05	2.14675	down	0.0140687	2.41366	down	2.82e-05	5.30424	down	0.431863	1.12433	down	0.00017	2.47083	down	0.0134818	2.19759	down	12.2313	11.0954	10.9263	9.82414	P	P	P	P	P	P	P	P	P	P	P	P	Rep: T10O24.12 - Arabidopsis thaliana (Mouse-ear cress), partial (34%) [TC86941]	CX280026			TC86941		AT1G10510	emb2004	RNI-like superfamily protein	944	0	0.91
A_46_P310845	0.00753084	1.60885	down	0.00185853	1.72236	down	7.84e-05	3.15997	down	0.340904	1.07055	down	0.00124306	1.96412	down	0.00165401	1.83468	down	12.4576	11.582	11.4837	10.7976	P	P	P	P	P	P	P	P	P	P	P	P	Rep: T10O24.12 - Arabidopsis thaliana (Mouse-ear cress), partial (37%) [TC68619]	TC68619			TC68619		AT1G10510	emb2004	RNI-like superfamily protein	991	0	0.91
A_46_P310800	0.132138	2.20804	up	0.0102465	5.88427	up	0.00552705	5.96647	down	0.095985	2.66492	up	0.00485146	13.1742	down	0.000846	35.1083	down	12.6797	7.54597	8.96007	10.1028	P	P	P	P	P	P	P	P	P	P	P	P	BNYS4DCT_UP_007_G06_20MAR2005_036 Brassica napus seeds BNYS4DCT Brassica napus cDNA 5', mRNA sequence [EE476666]	EE476666	EE476666		TC68547	Bna.15549	AT1G10550	XTH33, XET	Xyloglucan:xyloglucosyl transferase 33	928	0	0.88
A_46_P263538	0.00164882	1.48665	down	0.465779	1.18007	up	0.00420922	1.72222	up	0.0874962	1.75435	up	0.000449	2.56034	up	0.168843	1.45942	up	9.6217	10.1671	10.978	10.406	P	P	P	P	P	P	P	P	P	P	P	P	Rep: Uncharacterized protein At1g10600.3 - Arabidopsis thaliana (Mouse-ear cress), partial (89%) [TC70116]	EE455451		GO:0003674|GO:0006511	TC70116	Bna.4892	AT1G10600	AMSH2	Associated molecule with the SH3 domain of STAM 2	771	0	0.89
A_46_P314625	0.00187244	111.956	up	0.00253375	17.565	up	0.00333961	12.5243	up	0.000654	6.37381	down	0.000493	8.93911	down	0.0644086	1.40248	down	10.757	10.269	7.59689	14.4037	P	P	P	P	P	P	P	P	P	P	P	P	Rep: Chromosome undetermined scaffold_504, whole genome shotgun sequence - Vitis vinifera (Grape), partial (48%) [TC72432]	TC72432			TC72432		AT1G10740		Alpha/beta-Hydrolases superfamily protein	791	0	0.88
A_46_P249169	0.149948	1.33658	down	0.0868687	1.46316	down	0.000702	5.26995	down	0.550328	1.09471	down	0.00085	3.94287	down	0.00115076	3.60176	down	9.6299	7.7812	7.65065	7.23211	P	P	P	P	P	P	P	P	P	P	P	P		DY010748					AT1G10760	SEX1, SOP1, SOP, GWD1, GWD	Pyruvate phosphate dikinase,PEP/pyruvate binding domain	779	0	0.93
A_46_P126404	0.0104675	1.6294	down	0.00255332	2.14568	down	0.000137	4.93331	down	0.0588291	1.31685	down	0.0003	3.02768	down	0.00149693	2.29918	down	12.2991	11.098	10.7009	9.99659	P	P	P	P	P	P	P	P	P	P	P	P	0186291 Brassica napus Leaf - drought Brassica napus cDNA, mRNA sequence [EV214470]	EV214470	EV214470		TC85048	Bna.26780	AT1G10910		Pentatricopeptide repeat (PPR) superfamily protein	648	0	0.88
A_46_P315150	0.00286127	2.39931	up	6.49e-05	2.39166	up	0.00541781	1.48746	up	0.973184	1.0032	down	0.0106222	1.61302	down	0.00313407	1.60788	down	11.6414	10.9563	10.9517	12.2143	P	P	P	P	P	P	P	P	P	P	P	P	Rep: Serine/threonine protein kinase - Brassica napus (Rape), partial (47%) [TC72916]	TA30406_3708			TC72916		AT1G10940	ASK1，SNRK2-4，SNRK2.4，SRK2A	Protein kinase superfamily protein	664	0	0.91
A_46_P285048	0.0465308	1.1293	down	0.695328	1.02558	up	0.00109127	1.77708	up	0.0799288	1.15819	up	3.09e-05	2.00686	up	0.00513055	1.73276	up	11.9611	12.7542	12.9661	12.7907	P	P	P	P	P	P	P	P	P	P	P	P	Rep: Endomembrane protein EMP70 precusor isolog; 68664-64364 - Arabidopsis thaliana (Mouse-ear cress), partial (55%) [TC85040]	EE482164			TC85040	Bna.5353	AT1G10950	TMN1, AtTMN1	Transmembrane nine 1	1994	0	0.89
A_46_P019421	0.00021	3214.03	up	0.000279	327.457	up	0.000492	3409.39	up	1.78e-05	9.8151	down	0.363687	1.06079	up	0.000736	10.4117	up	2.96166	6.34179	3.04679	14.697	A	A	A	P	P	P	A	A	A	P	P	P	13JKBNM2_UP_004_G05_21NOV2003_035 Brassica napus 13JKBNM2 Brassica napus cDNA 5', mRNA sequence [CN728450]	CN728450	CN728450			Bna.4815	AT1G11250	SYP125, ATSYP125	Syntaxin of plants 125	862	0	0.9
A_46_P180979	0.000649	4372.5	up	1.22e-05	2740.13	up	0.000636	4428.77	up	0.155797	1.59573	down	0.28894	1.01287	up	0.149132	1.61626	up	2.79882	3.49148	2.81727	14.9115	A	A	A	A	A	A	A	A	A	P	P	P	13JKBNM2_UP_004_G05_21NOV2003_035 Brassica napus 13JKBNM2 Brassica napus cDNA 5', mRNA sequence [CN728450]	CN728450	CN728450		TC92371	Bna.4815	AT1G11250	SYP125, ATSYP125	Syntaxin of plants 125	1118	0	0.9
A_46_P042066	0.944801	1.04637	up	0.0337222	3.76103	down	0.00412032	16.7848	down	0.121661	3.93541	down	0.0285232	17.5631	down	0.00083	4.46283	down	12.1266	9.96864	7.99212	8.05751	P	P	P	P	P	P	P	P	P	P	P	P	BNARO6GH_T3_025_E11_07DEC2006_087 Brassica napus BNARO6GH Brassica napus cDNA 5', mRNA sequence [ES911045]	ES911045	ES911045		TC63633	Bna.9454	AT1G11260	STP1, ATSTP1	Sugar transporter 1	1138	0	0.89
A_46_P248064	0.945579	1.09136	down	0.370172	3.50012	up	0.980062	1.03129	down	0.0740226	3.81988	up	0.898922	1.05824	up	0.000756	3.60965	down	13.5238	11.672	13.6055	13.4794	P	P	P	P	P	P	P	P	P	P	P	P	Rep: Sugar transport protein 1 - Arabidopsis thaliana (Mouse-ear cress), complete [TC106234]	DY007041			TC106234	Bna.9454	AT1G11260	STP1, ATSTP1	Sugar transporter 1	1830	0	0.89
A_46_P342775	0.00397391	2.18734	up	0.00039	3.9353	up	0.0129321	1.74573	up	0.00747672	1.79912	up	0.149017	1.25297	down	0.00274103	2.25425	down	10.42	9.24734	10.0946	11.2238	P	P	P	P	P	P	P	P	P	P	P	P	Rep: T23J18.5 - Arabidopsis thaliana (Mouse-ear cress), partial (50%) [TC92864]	TC92864			TC92864		AT1G11390		Protein kinase superfamily protein	791	0	0.88
A_46_P018326	0.0108918	2.36122	down	0.0020558	3.42938	down	0.000121	14.4503	down	0.0782784	1.45238	down	0.000421	6.11986	down	0.000467	4.21367	down	14.4548	12.3797	11.8413	10.6018	P	P	P	P	P	P	P	P	P	P	P	P	0096717 Brassica napus Cold acclimation - light Brassica napus cDNA, mRNA sequence [EV195565]	EV195565	EV195565		TC74715	Bna.4592	AT1G11430		Putative plastid developmental protein DAG	638	0	0.89
A_46_P226944	0.00497516	2.59692	down	0.537955	1.64433	down	4.92e-05	21.1684	down	0.567226	1.57932	up	5.31e-05	8.15135	down	0.0613425	12.8736	down	13.4196	9.73326	10.3926	9.01576	P	P	P	P	P	P	P	P	P	P	P	P	Rep: T23J18.10 - Arabidopsis thaliana (Mouse-ear cress), partial (73%) [TC67067]	CX189799			TC67067		AT1G11430		Putative plastid developmental protein DAG	684	0	0.91
A_46_P169944	0.00713003	1.875	up	0.0506267	1.50364	up	0.00217021	2.10279	down	0.151339	1.24698	down	0.000121	3.94274	down	0.00189419	3.16184	down	12.252	10.5913	10.2728	11.1797	P	P	P	P	P	P	P	P	P	P	P	P	Rep: RNA Binding Protein 45 - Nicotiana plumbaginifolia (Leadwort-leaved tobacco), partial (65%) [TC100947]	TA32035_3708			TC100947		AT1G11650	ATRBP45B, RBP45B	RNA-binding (RRM/RBD/RNP motifs) family protein	819	0	0.85
A_46_P291533	0.822958	1.02337	up	0.0165169	2.23433	down	6.32e-05	7.07591	down	0.019671	2.28656	down	1.72e-05	7.24131	down	0.00835618	3.1669	down	14.1847	12.5216	11.3284	11.3617	P	P	P	P	P	P	P	P	P	P	P	P	0177252 Brassica napus Leaf library Brassica napus cDNA, mRNA sequence [EV098255]	EV098255	EV098255		TC76898	Bna.8009	AT1G11750	CLPP6, NCLPP1, NCLPP6	CLP protease proteolytic subunit 6	842	0	0.92
A_46_P303805	0.0229472	1.32452	down	0.00144582	2.47415	down	2.73e-05	6.03218	down	0.00801981	1.86796	down	3.04e-05	4.55424	down	0.0019638	2.43809	down	15.317	14.0313	13.1298	12.7243	P	P	P	P	P	P	P	P	P	P	P	P	Rep: ATP-dependent Clp protease proteolytic subunit 6, chloroplast precursor - Arabidopsis thaliana (Mouse-ear cress), partial (97%) [TC89799]	TA26112_3708			TC89799		AT1G11750	CLPP6, NCLPP1, NCLPP6	CLP protease proteolytic subunit 6	971	0	0.89
A_46_P141104	4.4e-06	2282.8	up	4.65e-05	2411.57	up	0.000328	8682.68	up	0.777824	1.05641	up	0.0437265	3.80352	up	0.062388	3.60042	up	3.94992	5.79809	5.87726	17.0338	A	A	A	P	P	P	P	P	P	P	P	P	Rep: Isoform 2 of Q9SVG4 - Arabidopsis thaliana (Mouse-ear cress), partial (10%) [TC104445]	TA22888_3708			TC104445		AT1G11770		FAD-binding Berberine family protein	761	0	0.81
A_46_P017831	0.35133	1.20033	down	0.0945766	1.46635	down	0.00108177	10.1025	down	0.17552	1.22162	down	0.00016	8.41644	down	4.06e-05	6.88958	down	9.31265	6.52823	6.23943	5.976	P	P	P	P	P	P	P	P	P	P	P	P	0177213 Brassica napus Leaf library Brassica napus cDNA, mRNA sequence [EV098231]	EV098231	EV098231			Bna.4491	AT1G11860		Glycine cleavage T-protein family	775	0	0.88
A_46_P171349	0.0526556	1.57383	down	0.025331	1.70972	down	0.000102	10.6495	down	0.648425	1.08634	down	0.000573	6.76659	down	0.000341	6.22879	down	17.5786	14.9396	14.8201	14.1659	P	P	P	P	P	P	P	P	P	P	P	P	Rep: Aminomethyltransferase, mitochondrial precursor - Arabidopsis thaliana (Mouse-ear cress), complete [TC68280]	TA32459_3708			TC68280		AT1G11860		Glycine cleavage T-protein family	1423	0	0.88
A_46_P219619	0.617787	1.0448	down	0.125982	1.40476	down	0.000207	12.5719	down	0.166392	1.34453	down	0.000675	12.0328	down	0.000364	8.94947	down	16.7411	13.5793	13.1522	13.0889	P	P	P	P	P	P	P	P	P	P	P	P		CN735336				Bna.4491	AT1G11860		Glycine cleavage T-protein family	720	0	0.89
A_46_P232079	0.174727	1.16302	down	0.0243244	1.74763	down	1.5e-05	14.2995	down	0.0762493	1.50266	down	0.000293	12.2951	down	0.0007	8.1822	down	17.2027	14.1702	13.5827	13.3648	P	P	P	P	P	P	P	P	P	P	P	P	Rep: Aminomethyltransferase, mitochondrial precursor - Arabidopsis thaliana (Mouse-ear cress), partial (56%) [TC77153]	CX193549			TC77153		AT1G11860		Glycine cleavage T-protein family	660	0	0.89
A_46_P161064	0.779332	1.01993	up	0.132881	1.4338	down	3.74e-06	14.0024	down	0.109098	1.46238	down	2.85e-05	14.2816	down	0.00292956	9.76599	down	16.8237	13.5359	12.9876	13.0161	P	P	P	P	P	P	P	P	P	P	P	P	Rep: Aminomethyltransferase, mitochondrial precursor - Arabidopsis thaliana (Mouse-ear cress), complete [TC68280]	TA29164_3708			TC68280	Bna.4491	AT1G11860		Glycine cleavage T-protein family	722	0	0.89
A_46_P171649	0.339291	1.13442	down	0.0845033	1.64151	down	4.4e-05	15.1172	down	0.164162	1.447	down	0.000347	13.3259	down	0.00176613	9.20934	down	16.8212	13.6181	13.085	12.9031	P	P	P	P	P	P	P	P	P	P	P	P	Rep: Aminomethyltransferase, mitochondrial precursor - Arabidopsis thaliana (Mouse-ear cress), partial (56%) [TC77153]	TA32541_3708			TC109653	Bna.4491	AT1G11860		Glycine cleavage T-protein family	1277	0	0.87
A_46_P190684	0.00709806	1.84718	down	0.00453393	2.41442	down	0.000241	9.96356	down	0.130474	1.30708	down	5.47e-05	5.39392	down	0.00285669	4.12669	down	12.0628	10.0178	9.63147	8.74614	P	P	P	P	P	P	P	P	P	P	P	P	Rep: At1g11870/F12F1_29 - Arabidopsis thaliana (Mouse-ear cress), partial (46%) [TC80972]	CD816106			TC80972		AT1G11870	ATSRS, OVA7, SRS	Seryl-tRNA synthetase	765	0	0.88
A_46_P338620	0.00281378	1.94245	down	0.00539774	1.92047	down	0.000356	6.41056	down	0.92709	1.01144	up	0.00115385	3.30024	down	0.00102905	3.33801	down	13.2964	11.5574	11.5738	10.616	P	P	P	P	P	P	P	P	P	P	P	P	Rep: At1g11870/F12F1_29 - Arabidopsis thaliana (Mouse-ear cress), partial (41%) [TC90571]	TC90571			TC90571		AT1G11870	ATSRS, OVA7, SRS	Seryl-tRNA synthetase	793	0	0.9
A_46_P159224	0.00618006	2.90491	up	0.000509	3.79315	up	0.000805	4.60993	up	0.156941	1.30577	up	0.0451859	1.58695	up	0.205731	1.21533	up	11.6649	11.9462	12.3311	13.8696	P	P	P	P	P	P	P	P	P	P	P	P	Rep: 25.3 kDa vesicle transport protein - Arabidopsis thaliana (Mouse-ear cress), partial (26%) [TC102320]	TA28550_3708			TC102320		AT1G11890	SEC22, ATSEC22	Synaptobrevin family protein	898	0	0.9
A_46_P131369	0.0250016	1.53989	down	0.516551	1.08863	down	0.00448576	2.17127	up	0.0241024	1.41452	up	0.000201	3.34352	up	0.000855	2.36371	up	14.5339	15.7749	16.2752	15.6524	P	P	P	P	P	P	P	P	P	P	P	P	Rep: Aspartic protease - Brassica oleracea (Wild cabbage), partial (65%) [TC74045]	TA19496_3708			TC74045		AT1G11910	APA1, ATAPA1	Aspartic proteinase A1	1683	0	0.9
A_46_P204219	0.059955	1.55905	down	0.453868	1.13286	down	0.0148935	2.17243	up	0.0671001	1.37621	up	0.0012172	3.38693	up	0.000447	2.46106	up	14.4126	15.7119	16.1726	15.5319	P	P	P	P	P	P	P	P	P	P	P	P	Rep: Aspartic protease - Brassica napus (Rape), complete [TC81814]	TA19496_3708			TC81814	Bna.2685	AT1G11910	APA1, ATAPA1	Aspartic proteinase A1	1695	0	0.88
A_46_P316345	0.106729	1.50503	down	0.390423	1.16021	up	0.0141529	2.48686	up	0.0456245	1.74615	up	0.00759696	3.74281	up	0.000747	2.14346	up	14.0571	15.157	15.9612	15.3714	P	P	P	P	P	P	P	P	P	P	P	P	Rep: Aspartic protease - Brassica oleracea (Wild cabbage), partial (65%) [TC74045]	TA19509_3708			TC74045		AT1G11910	APA1, ATAPA1	Aspartic proteinase A1	648	0	0.9
A_46_P197664	0.000222	5.33707	up	0.000232	5.13246	up	5.48e-05	7.64273	up	0.710378	1.03987	down	0.0335472	1.43201	up	0.0294526	1.4891	up	13.1537	13.7282	13.6718	16.0878	P	P	P	P	P	P	P	P	P	P	P	P		TA19586_3708			TC65209	Bna.2685	AT1G11910	APA1, ATAPA1	Aspartic proteinase A1	724	0	0.88
A_46_P149749	0.0149326	1.64782	down	0.0258381	1.54988	down	0.0222181	1.62632	up	0.548529	1.06319	up	0.00288241	2.6799	up	5.6e-05	2.52061	up	13.2262	14.56	14.6484	13.9278	P	P	P	P	P	P	P	P	P	P	P	P	Rep: Pyrophosphate-dependent phosphofructokinase beta subunit - Citrus paradisi (Grapefruit), partial (50%) [TC85323]	TA25537_3708			TC85323	Bna.8325	AT1G12000		Phosphofructokinase family protein	1259	0	0.93
A_46_P186379	0.001087	1.85732	down	0.00204797	1.74771	down	0.0021095	1.68482	up	0.437852	1.06271	up	3.61e-05	3.12924	up	0.000216	2.94458	up	13.1404	14.6984	14.7862	13.893	P	P	P	P	P	P	P	P	P	P	P	P	Rep: Pyrophosphate-dependent phosphofructokinase beta subunit - Citrus paradisi (Grapefruit), partial (50%) [TC85323]	CB331883			TC85323	Bna.8325	AT1G12000		Phosphofructokinase family protein	1275	0	0.93
A_46_P100685	0.231596	1.61321	up	0.818709	1.08505	up	0.000374	73.7835	down	0.135015	1.48676	down	0.00243933	119.028	down	0.000352	80.0589	down	9.67982	3.35683	2.78466	3.47459	P	P	P	A	A	A	A	A	A	A	A	A	BNARO4GH_T3_002_F10_24NOV2006_070 Brassica napus BNARO4GH Brassica napus cDNA 5', mRNA sequence [ES903855]	ES903855	ES903855			Bna.21481	AT1G12110	NRT1.1, CHL1-1, NRT1, B-1, ATNRT1, CHL1	Nitrate transporter 1.1	842	0	0.89
A_46_P322880	0.497947	1.78334	up	0.113646	1.55084	down	4.59e-05	89.6912	down	0.281278	2.76567	down	0.014534	159.95	down	6.57e-05	57.8339	down	11.9193	6.06546	4.59783	5.43241	P	P	P	P	P	P	A	A	P	P	P	P	Rep: RCH2 protein - Brassica napus (Rape), partial (43%) [TC79839]	TC79839			TC79839		AT1G12110	NRT1.1, CHL1-1, NRT1, B-1, ATNRT1, CHL1	Nitrate transporter 1.1	807	0	0.88
A_46_P171049	0.000763	36.6101	up	0.00123459	37.6795	up	0.0217431	3.76839	up	0.906748	1.02921	up	0.000763	9.71505	down	0.000348	9.99884	down	12.108	8.78627	8.8278	14.022	P	P	P	P	P	P	P	P	P	P	P	P	Rep: Acid invertase - Brassica oleracea (Wild cabbage), partial (94%) [TC106039]	TA32367_3708			TC106039		AT1G12240	ATBETAFRUCT4, VAC-INV	Glycosyl hydrolases family 32 protein	1554	0	0.87
A_46_P334875	0.216484	1.71526	down	0.000628	3.06092	down	0.0151155	2.64574	down	0.193406	1.78452	down	0.299348	1.54247	down	0.484673	1.15692	up	11.2179	11.4282	10.5926	9.81421	P	P	P	P	P	P	P	P	P	P	P	P	Rep: Chromosome undetermined scaffold_254, whole genome shotgun sequence - Vitis vinifera (Grape), partial (38%) [TC88245]	TC88245			TC88245		AT1G12330		Unknown protein	999	0	0.87
A_46_P347005	0.00124963	1.71999	down	0.000264	2.24549	down	3.53e-05	5.55477	down	0.00887593	1.30553	down	0.000277	3.22953	down	0.000489	2.47374	down	15.2874	13.9807	13.5961	12.8137	P	P	P	P	P	P	P	P	P	P	P	P	Rep: ATP-dependent Clp protease proteolytic subunit-related protein 2, chloroplast precursor - Arabidopsis thaliana (Mouse-ear cress), partial (50%) [TC95181]	TA27495_3708			TC95181		AT1G12410	CLPR2, NCLPP2, CLP2	CLP protease proteolytic subunit 2	989	0	0.9
A_46_P228011	0.738835	1.03471	down	0.191122	1.359	down	0.000198	5.1064	down	0.230476	1.31342	down	0.00054	4.93511	down	0.0125119	3.75746	down	14.4906	12.5808	12.1875	12.1383	P	P	P	P	P	P	P	P	P	P	P	P	Rep: ATP-dependent Clp protease proteolytic subunit-related protein 2, chloroplast precursor - Arabidopsis thaliana (Mouse-ear cress), complete [TC96818]	TA25080_3708			TC96818		AT1G12410	CLPR2, NCLPP2, CLP2	CLP protease proteolytic subunit 2	1055	0	0.9
A_46_P085061	0.00627032	2.27492	up	9.46e-05	2.79749	up	0.000579	4.73008	up	0.149369	1.22971	up	0.00465312	2.07923	up	0.0099303	1.69083	up	9.06392	9.82165	10.12	11.3058	P	P	P	P	P	P	P	P	P	P	P	P	75ETGS60_UP_013_F11_05MAY2005_085 75ETGS60 Brassica napus cDNA 5', mRNA sequence [EE448934]	EE448934	EE448934			Bna.18267	AT1G12470		Zinc ion binding	678	0	0.9
A_46_P354625	0.0104495	1.90574	up	0.0173801	2.22083	up	0.000964	4.80045	up	0.365377	1.16534	up	0.00146751	2.51894	up	0.0087192	2.16156	up	10.839	11.9511	12.1718	13.1022	P	P	P	P	P	P	P	P	P	P	P	P	Rep: T12C24.2 - Arabidopsis thaliana (Mouse-ear cress), partial (22%) [TC98786]	TC98786			TC98786		AT1G12470		Zinc ion binding	932	0	0.9
A_46_P166269	0.103496	3.70758	up	0.126149	3.37784	up	0.299876	1.97143	down	0.668168	1.09762	down	0.00354167	7.30924	down	0.00024	6.65917	down	10.4516	7.71627	7.5819	9.47237	P	P	P	P	P	P	P	P	P	P	P	P	BNARO6GH_T3_021_A02_08DEC2006_016 Brassica napus BNARO6GH Brassica napus cDNA 5', mRNA sequence [ES910621]	ES910621	ES910621		TC88047	Bna.6839	AT1G12500		Nucleotide-sugar transporter family protein	1134	0	0.87
A_46_P366515	0.0885033	1.91511	up	0.0146449	2.0362	up	3.44e-08	55.1064	up	0.808434	1.06323	up	0.00370129	28.7746	up	0.000653	27.0633	up	2.77067	7.52894	7.61739	8.55482	A	A	A	P	P	P	P	P	P	P	P	P	BN18DYSC_UP_128_E09_1APR2008_071 BN18DYSC Brassica napus cDNA 5', mRNA sequence [FG563743]	FG563743	FG563743		TC103853	Bna.27447	AT1G12600		UDP-N-acetylglucosamine (UAA) transporter family	741	0	0.88
A_46_P219409	0.0405646	1.33104	up	0.0197855	1.33944	up	0.000516	2.42117	up	0.943843	1.00631	up	0.00502276	1.81901	up	0.000423	1.8076	up	10.5693	11.4233	11.4324	11.845	P	P	P	P	P	P	P	P	P	P	P	P	BNSCS2CT_UP_238_G04_03MAY2007_020 Brassica napus BNSCS2CT Brassica napus cDNA 5', mRNA sequence [EV033161]	EV033161	EV033161		TC88258	Bna.4908	AT1G12680	PEPKR2	Phosphoenolpyruvate carboxylase-related kinase 2	910	0	0.89
A_46_P107034	0.00055	1.64014	down	0.0112104	2.70261	down	3e-05	13.1842	down	0.0522687	1.64779	down	0.000105	8.03845	down	0.00172869	4.87832	down	14.6274	12.341	11.6205	10.9067	P	P	P	P	P	P	P	P	P	P	P	P	0177872 Brassica napus Leaf library Brassica napus cDNA, mRNA sequence [EV098591]	EV098591	EV098591		TC71778	Bna.22793	AT1G12800		Nucleic acid-binding, OB-fold-like protein	1538	0	0.9
A_46_P025781	0.0600687	1.4451	down	0.0555957	1.71849	down	0.00176239	4.69696	down	0.363838	1.18918	down	0.000883	3.25026	down	0.00636378	2.73319	down	6.59944	5.14886	4.89889	4.36771	P	P	P	A	A	P	P	P	P	A	A	A	0176907 Brassica napus Leaf - drought Brassica napus cDNA, mRNA sequence [EV208200]	EV208200	EV208200			Bna.6115	AT1G12860	SCRM2, ICE2	Basic helix-loop-helix (bHLH) DNA-binding superfamily protein	656	0	0.88
A_46_P002221	0.0214262	1.79157	down	0.000715	5.00168	down	7.71e-05	26.1923	down	0.00398248	2.79178	down	0.000818	14.6197	down	0.0025927	5.2367	down	18.4989	16.1103	14.6291	13.7879	P	P	P	P	P	P	P	P	P	P	P	P	EL1289 Brassica embryo library (EL) Brassica napus cDNA clone EL1289 complete, mRNA sequence [CN826126]	CN826126	CN826126		TC93384	Bna.590	AT1G12900	GAPA-2	Glyceraldehyde 3-phosphate dehydrogenase A subunit 2	1683	0	0.9
A_46_P138684	0.0551183	1.39275	down	0.00417597	4.06473	down	0.000156	31.1166	down	0.0034097	2.91849	down	0.000922	22.3419	down	0.0039155	7.65528	down	18.523	15.5865	14.0413	13.5634	P	P	P	P	P	P	P	P	P	P	P	P	Rep: Glyceraldehyde-3-phosphate dehydrogenase A, chloroplast precursor - Arabidopsis thaliana (Mouse-ear cress), partial (53%) [TC67642]	TA22193_3708			TC67642	Bna.590	AT1G12900	GAPA-2	Glyceraldehyde 3-phosphate dehydrogenase A subunit 2	1041	0	0.93
A_46_P223189	0.982724	1.00362	up	0.0252204	3.50161	down	0.000118	48.905	down	0.0099124	3.5143	down	0.000259	49.0822	down	0.00317522	13.9664	down	17.3959	13.592	11.7788	11.784	P	P	P	P	P	P	P	P	P	P	P	P	EL1289 Brassica embryo library (EL) Brassica napus cDNA clone EL1289 complete, mRNA sequence [CN826126]	CN826126	CN826126		TC65211	Bna.590	AT1G12900	GAPA-2	Glyceraldehyde 3-phosphate dehydrogenase A subunit 2	648	0	0.91
A_46_P231239	0.0123691	1.68654	down	0.00726892	4.59211	down	8.13e-05	28.469	down	0.0175903	2.7228	down	0.00037	16.8801	down	0.00870427	6.19954	down	18.7565	16.1244	14.6793	13.9252	P	P	P	P	P	P	P	P	P	P	P	P	EL1289 Brassica embryo library (EL) Brassica napus cDNA clone EL1289 complete, mRNA sequence [CN826126]	CN826126	CN826126		TC93384	Bna.590	AT1G12900	GAPA-2	Glyceraldehyde 3-phosphate dehydrogenase A subunit 2	1683	0	0.9
A_46_P244164	0.859876	1.03388	down	0.12367	3.05443	down	9.75e-06	51.8196	down	0.124239	2.95433	down	0.000279	50.1214	down	0.0219051	16.9654	down	17.5366	13.4521	11.8893	11.8412	P	P	P	P	P	P	P	P	P	P	P	P	EL1289 Brassica embryo library (EL) Brassica napus cDNA clone EL1289 complete, mRNA sequence [CN826126]	CN826126	CN826126		TC65211	Bna.590	AT1G12900	GAPA-2	Glyceraldehyde 3-phosphate dehydrogenase A subunit 2	1677	0	0.91
A_46_P272003	0.893003	1.01814	down	0.102471	3.27531	down	5.68e-06	60.6873	down	0.104322	3.21696	down	1.19e-05	59.6062	down	0.0187028	18.5287	down	17.0452	12.8335	11.1478	11.1218	P	P	P	P	P	P	P	P	P	P	P	P	EL1289 Brassica embryo library (EL) Brassica napus cDNA clone EL1289 complete, mRNA sequence [CN826126]	CN826126	CN826126		TC65211	Bna.590	AT1G12900	GAPA-2	Glyceraldehyde 3-phosphate dehydrogenase A subunit 2	1677	0	0.91
A_46_P284193	0.0713591	1.30127	down	0.0121719	3.81085	down	5.68e-06	38.4393	down	0.0130737	2.92856	down	0.000232	29.5399	down	0.00495974	10.0868	down	18.2233	14.8889	13.3388	12.9588	P	P	P	P	P	P	P	P	P	P	P	P		EE481097				Bna.590	AT1G12900	GAPA-2	Glyceraldehyde 3-phosphate dehydrogenase A subunit 2	835	0	0.93
A_46_P289638	0.812804	1.04674	down	0.019078	3.39094	down	1.37e-06	52.9988	down	0.0103295	3.23951	down	0.000607	50.6322	down	0.00258591	15.6296	down	17.2167	13.2505	11.5547	11.4888	P	P	P	P	P	P	P	P	P	P	P	P	Rep: Glyceraldehyde-3-phosphate dehydrogenase A, chloroplast precursor - Arabidopsis thaliana (Mouse-ear cress), partial (94%) [TC92544]	TA22193_3708			TC92544	Bna.590	AT1G12900	GAPA-2	Glyceraldehyde 3-phosphate dehydrogenase A subunit 2	1744	0	0.91
A_46_P138689	0.0131827	1.81788	down	0.000388	5.24382	down	5.56e-05	19.052	down	0.0018449	2.88458	down	0.00106167	10.4803	down	0.00347216	3.63323	down	18.8187	16.9574	15.4291	14.5668	P	P	P	P	P	P	P	P	P	P	P	P	EL1289 Brassica embryo library (EL) Brassica napus cDNA clone EL1289 complete, mRNA sequence [CN826126]	CN826126	CN826126		TC93384	Bna.590	AT1G12900	GAPA-2	Glyceraldehyde 3-phosphate dehydrogenase A subunit 2	1683	0	0.9
A_46_P055732	0.400266	1.53245	down	0.0659724	3.63003	down	0.00784567	33.0327	down	0.0455546	2.36877	down	0.000879	21.5554	down	0.00149354	9.09984	down	11.6553	8.46951	7.22537	6.60952	P	P	P	P	P	P	P	P	P	P	P	P	BNARO5GH_T3_007_E05_29NOV2006_039 Brassica napus BNARO5GH Brassica napus cDNA 5', mRNA sequence [ES905869]	ES905869	ES905869		TC66351	Bna.12249	AT1G13080	CYP71B2	Cytochrome P450, family 71, subfamily B, polypeptide 2	815	0	0.86
A_46_P101619	0.136647	4.32308	down	0.0352954	5.92389	down	0.000285	402.869	down	0.679916	1.3703	down	0.0152723	93.1904	down	0.00383489	68.0075	down	11.4079	5.32029	4.86581	2.75375	P	P	P	A	A	P	A	P	P	A	A	A	BNARO5GH_T3_002_G11_29NOV2006_083 Brassica napus BNARO5GH Brassica napus cDNA 5', mRNA sequence [ES907708]	ES907708	ES907708		TC109852	Bna.21672	AT1G13080	CYP71B2	Cytochrome P450, family 71, subfamily B, polypeptide 2	640	0	0.84
A_46_P214099	0.0583241	2.52708	up	0.0107719	4.71933	up	0.000942	10.4475	down	0.148364	1.86751	up	0.00605256	26.4016	down	0.00303649	49.3052	down	11.6637	6.04007	6.94119	8.27866	P	P	P	P	P	P	P	P	P	P	P	P	BNARO5GH_T3_002_G11_29NOV2006_083 Brassica napus BNARO5GH Brassica napus cDNA 5', mRNA sequence [ES907708]	ES907708	ES907708		TC109852	Bna.21672	AT1G13080	CYP71B2	Cytochrome P450, family 71, subfamily B, polypeptide 2	640	0	0.84
A_46_P349525	0.205246	1.91658	down	0.085785	3.01949	down	0.000793	8.98933	down	0.425248	1.57546	down	0.0337705	4.6903	down	0.0798742	2.97711	down	6.85385	5.27994	4.62417	3.68563	P	P	P	P	A	P	P	A	P	A	A	A		TC96378		GO:0019825	TC96378		AT1G13110	CYP71B7	Cytochrome P450, family 71, subfamily B, polypeptide 7	670	0	0.86
A_46_P107399	0.00355105	23.4492	up	0.00315269	11.2747	up	0.000244	39.8131	up	0.0682529	2.0798	down	0.130682	1.69784	up	0.00642557	3.53118	up	8.70855	10.5287	9.47225	14.0237	P	P	P	P	P	P	P	P	P	P	P	P	BNSCS3CT_UP_037_C02_04MAY2007_012 Brassica napus BNSCS3CT Brassica napus cDNA 5', mRNA sequence [EV039390]	EV039390	EV039390		TC73744	Bna.22872	AT1G13130		Cellulase (glycosyl hydrolase family 5) protein	714	0	0.84
A_46_P383628	0.00222955	28.1932	up	0.00146653	9.4104	up	0.000324	44.9568	up	0.0264969	2.99597	down	0.207345	1.5946	up	0.00345135	4.77736	up	4.80844	7.06465	5.48163	10.2989	A	A	A	P	P	P	P	P	P	P	P	P	Rep: Chromosome chr1 scaffold_5, whole genome shotgun sequence - Vitis vinifera (Grape), partial (40%) [TC110464]	TC110464		GO:0004553	TC110464		AT1G13130		Cellulase (glycosyl hydrolase family 5) protein	700	0	0.86
A_46_P152279	0.000238	31.3495	up	4.14e-05	14.2949	up	0.00108543	25.9181	up	0.00648863	2.19306	down	0.466758	1.20956	down	0.09159	1.8131	up	6.04994	6.9084	5.77545	10.7458	P	P	A	P	P	P	P	P	P	P	P	P	BNDH4DCT_UP_027_F03_17DEC2004_021 Brassica napus seeds BNDH4DCT Brassica napus cDNA 5', mRNA sequence [DY007131]	DY007131	DY007131		TC70170	Bna.2928	AT1G13130		Cellulase (glycosyl hydrolase family 5) protein	817	0	0.91
A_46_P285153	0.00202248	35.5998	up	0.000302	12.6057	up	0.011188	30.232	up	0.0612842	2.82409	down	0.777392	1.17755	down	0.185883	2.39827	up	3.98053	5.24253	3.74474	8.89854	A	A	A	P	A	P	A	A	A	P	P	P	BNDH4DCT_UP_027_F03_17DEC2004_021 Brassica napus seeds BNDH4DCT Brassica napus cDNA 5', mRNA sequence [DY007131]	DY007131	DY007131		TC70170	Bna.2928	AT1G13130		Cellulase (glycosyl hydrolase family 5) protein	817	0	0.91
A_46_P011671	4.49e-05	37.1036	up	0.0042804	13.0001	up	0.0347404	14.8556	up	0.0400658	2.8541	down	0.236454	2.49762	down	0.842761	1.14273	up	6.8169	7.00939	5.49635	10.7098	A	P	P	P	P	P	P	P	P	P	P	P	BNDH4DCT_UP_027_F03_17DEC2004_021 Brassica napus seeds BNDH4DCT Brassica napus cDNA 5', mRNA sequence [DY007131]	DY007131	DY007131			Bna.2928	AT1G13130		Cellulase (glycosyl hydrolase family 5) protein	811	0	0.91
A_46_P067216	0.0151402	1.42356	up	0.0104972	1.3543	up	9.88e-05	2.68023	up	0.57765	1.05114	down	0.00269218	1.88277	up	0.00048	1.97906	up	6.54843	7.53325	7.46129	7.97079	P	P	P	P	P	P	P	P	P	P	P	P	0083899 Brassica napus Bud library Brassica napus cDNA, mRNA sequence [EV160037]	EV160037	EV160037			Bna.14595	AT1G13180	DIS1, ARP3, ATARP3	Actin-like ATPase superfamily protein	773	0	0.93
A_46_P125214	0.275732	1.31511	up	0.0093426	4.49714	down	0.184608	2.03639	down	0.000512	5.91424	down	0.107218	2.67808	down	0.162004	2.20839	up	10.0907	11.2337	8.66952	9.06471	P	P	P	P	P	P	P	P	P	P	P	P	0089476 Brassica napus Cold acclimation - dark Brassica napus cDNA, mRNA sequence [EV191995]	EV191995	EV191995		TC89625	Bna.26540	AT1G13210	ACA.l	Autoinhibited Ca2+/ATPase II	708	0	0.9
A_46_P349475	0.397433	1.32027	up	0.00915993	7.20214	down	0.0510367	4.21981	down	0.000646	9.50879	down	0.0402586	5.57129	down	0.321049	1.70675	up	6.97245	7.7437	4.49444	4.89528	P	P	P	P	P	P	A	P	A	A	P	A	Rep: Chromosome chr1 scaffold_5, whole genome shotgun sequence - Vitis vinifera (Grape), partial (27%) [TC96342]	TC96342		GO:0005524|GO:0005739|GO:0006812|GO:0016020|GO:0016787	TC96342		AT1G13210	ACA.l	Autoinhibited Ca2+/ATPase II	1003	0	0.87
A_46_P032601	0.0854864	1.40446	down	0.00326408	3.06791	down	7.16e-05	15.8214	down	0.0114379	2.1844	down	0.00011	11.2651	down	0.000762	5.15706	down	13.6324	11.2658	10.1386	9.64858	P	P	P	P	P	P	P	P	P	P	P	P	0198140 Brassica napus Stem library Brassica napus cDNA, mRNA sequence [EV128632]	EV128632	EV128632		TC73591	Bna.7509	AT1G13270	MAP1C, MAP1B	Methionine aminopeptidase 1B	971	0	0.89
A_46_P211229	0.125515	1.39507	down	0.00772281	2.6934	down	0.000457	15.431	down	0.0254535	1.93065	down	2.42e-05	11.0611	down	0.00184559	5.72919	down	13.0958	10.5774	9.62836	9.14802	P	P	P	P	P	P	P	P	P	P	P	P	Rep: Methionine aminopeptidase 1B, chloroplast precursor - Arabidopsis thaliana (Mouse-ear cress), partial (49%) [TC88924]	CD842828			TC88924	Bna.7509	AT1G13270	MAP1C, MAP1B	Methionine aminopeptidase 1B	638	0	0.89
A_46_P253964	0.0110197	1.8596	down	0.00205173	3.04515	down	6.68e-05	11.4693	down	0.0314226	1.63753	down	0.000144	6.16764	down	0.0011969	3.76643	down	13.8929	11.9797	11.2682	10.3732	P	P	P	P	P	P	P	P	P	P	P	P	Rep: Methionine aminopeptidase 1B, chloroplast precursor - Arabidopsis thaliana (Mouse-ear cress), partial (49%) [TC88924]	DY020629			TC88924	Bna.7509	AT1G13270	MAP1C, MAP1B	Methionine aminopeptidase 1B	638	0	0.89
A_46_P132369	0.194786	9.3834	down	0.000828	793.301	down	0.437473	1.01715	down	0.0590647	84.543	down	0.196928	9.22514	up	0.000764	779.922	up	2.73714	12.3443	5.94271	2.7126	A	A	A	P	P	P	P	P	A	A	A	A	Rep: Chromosome chr17 scaffold_101, whole genome shotgun sequence - Vitis vinifera (Grape), partial (52%) [TC64105]	TA20036_3708			TC64105		AT1G13710	CYP78A5, KLU	Cytochrome P450, family 78, subfamily A, polypeptide 5	1673	0	0.88
A_46_P302205	0.325445	1.61016	down	3.55e-05	35.1933	down	0.0785981	1.42621	down	0.00820234	21.857	down	0.773837	1.12898	up	0.00132556	24.6761	up	3.78128	8.40632	3.95629	3.26909	A	A	A	P	P	P	P	A	A	A	A	A		TA20036_3708			TC68009	Bna.8014	AT1G13710	CYP78A5，KLU	Cytochrome P450, family 78, subfamily A,polypeptide 5	1082	0	0.89
A_46_P376160	0.0855867	12.2817	down	0.000223	732.731	down	0.082135	7.73757	down	0.0295752	59.6603	down	0.673297	1.58729	up	0.0128757	94.6979	up	5.82724	12.3925	6.4938	2.87536	P	A	A	P	P	P	P	P	A	A	A	A	Rep: Chromosome chr17 scaffold_101, whole genome shotgun sequence - Vitis vinifera (Grape), partial (21%) [TC107549]	TA20036_3708			TC107549		AT1G13710	CYP78A5，KLU	Cytochrome P450, family 78, subfamily A,polypeptide 5	1673	0	0.88
A_46_P078616	0.571985	1.19589	down	0.0737913	2.21068	down	0.00226041	100.449	down	0.044706	1.84856	down	0.000725	83.9948	down	4.48e-06	45.4379	down	12.3018	6.796	5.9096	5.65151	P	P	P	P	P	P	P	P	P	P	A	P	0192192 Brassica napus Apical meristem Brassica napus cDNA, mRNA sequence [EV094191]	EV094191	EV094191		TC98903	Bna.16938	AT1G13820		Alpha/beta-Hydrolases superfamily protein	1076	0	0.89
A_46_P214804	0.00896377	1.90468	down	0.00280955	2.75965	down	0.000874	2.87723	down	0.0602674	1.44888	down	0.0342702	1.51061	down	0.770004	1.04261	down	10.2265	10.1663	9.6314	8.70186	P	P	P	P	P	P	P	P	P	P	P	P	Rep: DRL1 protein - Arabidopsis thaliana (Mouse-ear cress), complete [TC88012]	CN727437			TC88012	Bna.27046	AT1G13870	DRL1, AtKTI12	Calmodulin binding;purine nucleotide binding	858	0	0.87
A_46_P234394	0.00152215	3490.15	up	0.00403864	3257.14	up	0.000321	6040.11	up	0.935667	1.07154	down	0.374731	1.73062	up	0.435088	1.85442	up	2.76758	3.65855	3.55887	15.3279	A	A	A	A	P	A	A	A	P	P	P	P	Rep: Chromosome chr1 scaffold_5, whole genome shotgun sequence - Vitis vinifera (Grape), partial (66%) [TC71468]	CX195142			TC71468		AT1G13890	SNAP30, ATSNAP30	Soluble N-ethylmaleimide-sensitive factor adaptor protein 30	815	0	0.88
A_46_P074371	0.000231	456.937	up	2.48e-06	605.527	up	1.02e-05	547.78	up	0.370928	1.32519	up	0.566816	1.19881	up	0.627054	1.10542	down	6.8722	6.72761	7.13381	15.9697	P	P	P	P	P	P	P	P	P	P	P	P	JKBNM3_T7_003_H01_23JAN2004_001 JKBNM3 Brassica napus cDNA 3', mRNA sequence [ES270252]	ES270252	ES270252		TC86340	Bna.16061	AT1G13970		Protein of unknown function (DUF1336)	910	0	0.9
A_46_P074561	7.04e-06	975.308	up	0.00109817	837.512	up	0.000296	1708.25	up	0.74337	1.16453	down	0.0728316	1.75149	up	0.206038	2.03967	up	2.83733	3.86566	3.64591	13.5756	A	A	A	A	A	A	A	A	A	P	P	P	69JKME5D_T3_006_D02_27MAR2005_010 69JKME5D Brassica napus cDNA 5', mRNA sequence [ES266684]	ES266684	ES266684		TC93207	Bna.16100	AT1G13970		Protein of unknown function (DUF1336)	1493	0	0.87
A_46_P093621	0.0265979	4.22594	up	0.000119	5.63015	up	0.00447306	1.79934	up	0.400617	1.33228	up	0.0830765	2.34861	down	7.85e-05	3.12902	down	13.3482	11.7025	12.1164	14.1957	P	P	P	P	P	P	P	P	P	P	P	P	BNQA_UP_052_A07_02OCT2003_063 Brassica napus BNQA Brassica napus cDNA 5', mRNA sequence [EE551367]	EE551367	EE551367		TC105169	Bna.20028	AT1G13970		Protein of unknown function (DUF1336)	1744	0	0.89
A_46_P129194	0.277018	1.39511	down	0.0075231	4.04131	down	0.00107489	26.5224	down	0.0205642	2.89678	down	0.00203531	19.011	down	6.15e-05	6.56281	down	11.3496	8.63526	7.10081	6.62044	P	P	P	P	P	P	P	P	P	P	P	P	0087463 Brassica napus Cold acclimation - dark Brassica napus cDNA, mRNA sequence [EV189982]	EV189982	EV189982		TC95957	Bna.27384	AT1G14030		Rubisco methyltransferase family protein	1398	0	0.88
A_46_P356710	0.272677	1.34678	down	0.0394954	2.21848	down	0.00247938	21.3605	down	0.0283495	1.64725	down	6.85e-05	15.8604	down	0.000151	9.62843	down	11.527	8.25972	7.53966	7.11014	P	P	P	P	P	P	P	P	P	P	P	P	Rep: CAAX amino terminal protease family protein - Arabidopsis thaliana, partial (94%) [TC99718]	TC99718		GO:0009536|GO:0016020|GO:0016023	TC99718		AT1G14270		CAAX amino terminal protease family protein	936	0	0.86
A_46_P312440	0.000864	3.10638	down	0.00328858	4.39714	down	0.000511	3.67484	down	0.0469469	1.41552	down	0.219311	1.183	down	0.155575	1.19655	up	9.13713	9.39601	8.89468	7.25945	P	P	P	P	P	P	P	P	P	P	P	P	Rep: Chromosome chr1 scaffold_84, whole genome shotgun sequence - Vitis vinifera (Grape), partial (60%) [TC70292]	TC70292		GO:0005575|GO:0008150	TC70292		AT1G14300		ARM repeat superfamily protein	759	0	0.9
A_46_P339270	0.0164078	3.17663	up	0.0100065	4.13012	up	0.000282	2.96087	up	0.305415	1.30016	up	0.710536	1.07287	down	0.156395	1.3949	down	9.3964	8.91623	9.29492	10.9624	P	P	P	P	P	P	P	P	P	P	P	P	Rep: UDP-galactose transporter homolog 1, related - Medicago truncatula (Barrel medic), partial (65%) [TC90940]	TC90940		GO:0005459|GO:0005460|GO:0005789|GO:0015165|GO:0015780|GO:0016020|GO:0030968	TC90940		AT1G14360	ATUTR3, UTR3	UDP-galactose transporter 3	841	0	0.91
A_46_P235744	0.000316	10903.6	up	0.0154454	3695.14	up	0.000266	7868.43	up	0.426271	2.95081	down	0.460144	1.38574	down	0.567874	2.1294	up	3.26834	4.35879	2.79768	16.2102	A	A	A	A	P	A	A	A	A	P	P	P	Rep: Probable pectate lyase 3 precursor - Arabidopsis thaliana (Mouse-ear cress), complete [TC82610]	TA24469_3708			TC82610		AT1G14420	AT59	Pectate lyase family protein	1041	0	0.84
A_46_P336095	0.000639	3494.61	up	8.37e-05	3012.09	up	0.000397	2086.4	up	0.271535	1.16019	down	0.0070669	1.67494	down	0.0456861	1.44368	down	3.82054	3.29079	3.07642	14.8473	A	A	A	A	A	A	A	A	A	P	P	P	Rep: Probable pectate lyase 3 precursor - Arabidopsis thaliana (Mouse-ear cress), partial (30%) [TC89077]	TA22263_3708			TC89077		AT1G14420	AT59	Pectate lyase family protein	686	0	0.87
A_46_P155099	0.0317248	1.46145	down	0.0112713	1.58489	down	0.0124437	1.57197	up	0.251565	1.08447	down	0.000748	2.29736	up	0.000206	2.49141	up	12.8817	14.1987	14.0817	13.5343	P	P	P	P	P	P	P	P	P	P	P	P	Rep: PHD5 - Glycine max (Soybean), partial (87%) [TC83958]	TA27245_3708			TC83958		AT1G14510	AL7	Alfin-like 7	844	0	0.88
A_46_P062621	0.0105265	3.29291	up	0.00713768	4.34876	up	0.000225	10.4515	up	0.191163	1.32064	up	0.00657935	3.17394	up	0.0131669	2.40333	up	10.9512	12.2162	12.6175	14.3368	P	P	P	P	P	P	P	P	P	P	P	P	57ACPE6_UP_025_A05_20SEP2004_047 Brassica napus DH12075 Brassica napus cDNA 5', mRNA sequence [EE416502]	EE416502	EE416502		TC85894	Bna.13657	AT1G14530	THH1	Protein of unknown function (DUF1084)	872	0	0.88
A_46_P144169	0.0179562	1.27745	up	0.908949	1.00905	up	0.000883	2.13671	up	0.0346751	1.26599	down	0.00625639	1.67264	up	0.000915	2.11755	up	12.2677	13.3501	13.0098	13.3631	P	P	P	P	P	P	P	P	P	P	P	P	53COT5_T3_014_C05_05SEP2004_043 Brassica napus 36hr germinating seed library 53COT5 Brassica napus cDNA 5', mRNA sequence [DY023632]	DY023632	DY023632		TC66824	Bna.711	AT1G14570		UBX domain-containing protein	894	0	0.87
A_46_P002726	0.0246712	1.16478	down	0.115767	1.1971	down	4.68e-05	2.38224	up	0.748198	1.02774	down	2.3e-05	2.7748	up	0.00153799	2.85178	up	14.3959	15.9077	15.8683	15.6482	P	P	P	P	P	P	P	P	P	P	P	P	53COT5_T3_014_C05_05SEP2004_043 Brassica napus 36hr germinating seed library 53COT5 Brassica napus cDNA 5', mRNA sequence [DY023632]	DY023632	DY023632		TC65937	Bna.711	AT1G14570		Paixu	1489	0	0.88
A_46_P079651	0.858343	1.26024	up	0.0635805	8.51611	down	0.0142902	109.931	down	0.14677	10.7323	down	0.040485	138.54	down	0.000254	12.9086	down	12.4288	8.73848	5.31459	5.64829	P	P	P	P	P	P	P	P	A	P	P	A	0102236 Brassica napus Cold acclimation - light Brassica napus cDNA, mRNA sequence [EV201083]	EV201083	EV201083			Bna.17150	AT1G14580		C2H2-like zinc finger protein	652	0	0.9
A_46_P059761	0.00218496	2.60738	down	0.000402	2.64415	down	0.00607692	1.45234	down	0.851019	1.0141	down	0.00373435	1.7953	up	0.00268894	1.82061	up	13.2366	14.101	14.0808	12.6982	P	P	P	P	P	P	P	P	P	P	P	P	0187351 Brassica napus Apical meristem Brassica napus cDNA, mRNA sequence [EV091131]	EV091131	EV091131		TC71564	Bna.13068	AT1G14620	DECOY	Decoy	785	0	0.89
A_46_P151854	0.000116	2.23473	down	0.000802	2.4064	down	0.00322566	1.23123	down	0.309813	1.07682	down	0.000829	1.81504	up	0.00307778	1.95447	up	12.7477	13.7145	13.6077	12.4476	P	P	P	P	P	P	P	P	P	P	P	P	Rep: T5E21.12 - Arabidopsis thaliana (Mouse-ear cress), partial (81%) [TC64464]	TA26198_3708			TC64464	Bna.13068	AT1G14620	DECOY	Decoy	888	0	0.92
A_46_P188574	0.000448	2.48853	up	0.000461	2.81093	up	0.000302	2.65243	up	0.228386	1.12955	up	0.42574	1.06586	up	0.569731	1.05976	down	11.605	11.5213	11.697	13.0123	P	P	P	P	P	P	P	P	P	P	P	P	Rep: T5E21.15 - Arabidopsis thaliana (Mouse-ear cress), partial (44%) [TC96664]	CD813781			TC96664		AT1G14670		Endomembrane protein 70 protein family	882	0	0.9
A_46_P287773	0.00323339	5.26212	up	0.000239	5.64053	up	0.00504373	9.44036	up	0.639169	1.07191	up	0.0589116	1.79402	up	0.0854074	1.67367	up	9.39517	10.1382	10.2384	12.634	P	P	P	P	P	P	P	P	P	P	P	P		EE485698		GO:0016020|GO:0016023			AT1G14670		Endomembrane protein 70 protein family	775	0	0.91
A_46_P375790	0.0526581	1.89848	down	0.000404	5.43952	down	0.00313402	2.93472	down	0.0115251	2.8652	down	0.095349	1.54583	down	0.00649125	1.8535	up	12.8284	13.7187	12.2001	11.2752	P	P	P	P	P	P	P	P	P	P	P	P	Rep: F10B6.9 - Arabidopsis thaliana (Mouse-ear cress), partial (53%) [TC107414]	TC107414		GO:0003674|GO:0005575|GO:0005739|GO:0007020|GO:0008017|GO:0008150|GO:0009536|GO:0031116	TC107414		AT1G14690	MAP65-7	Microtubule-associated protein 65-7	1027	0	0.88
A_46_P162939	0.000416	3.34668	down	0.000402	3.77367	down	0.000641	2.97859	down	0.280461	1.12759	down	0.299769	1.12358	up	0.0316301	1.26693	up	13.329	13.6703	13.4971	11.7543	P	P	P	P	P	P	P	P	P	P	P	P	Rep: RNA-dependent RNA polymerase 1 - Arabidopsis thaliana (Mouse-ear cress), partial (60%) [TC89835]	TA29801_3708			TC89835		AT1G14790	RDR1, ATRDRP1	RNA-dependent RNA polymerase 1	1574	0	0.84
A_46_P291843	0.532385	1.17761	down	0.0261217	3.51568	down	0.000488	4.7277	down	0.0290821	2.98543	down	0.010151	4.01464	down	0.357984	1.34474	down	8.78825	8.36092	6.78298	6.54712	P	P	P	P	P	P	P	P	P	P	P	P	Rep: F10B6.22 - Arabidopsis thaliana (Mouse-ear cress), partial (31%) [TC101594]	EG021197			TC101594		AT1G14820		Sec14p-like phosphatidylinositol transfer family protein	700	0	0.88
A_46_P179079	0.0240343	2.07586	up	0.000383	2.6234	up	0.00141414	4.71434	up	0.187672	1.26376	up	0.00773589	2.27103	up	0.00644866	1.79703	up	12.8839	13.7295	14.0672	15.121	P	P	P	P	P	P	P	P	P	P	P	P	Rep: Dynamin-related protein 1C - Arabidopsis thaliana (Mouse-ear cress), complete [TC108727]	TA34787_3708			TC108727		AT1G14830	ADL1C，ADL5，DRP1C，DL1C	Dynamin-like 1C	2623	0	0.92
A_46_P086216	0.000835	22.8992	up	0.00370706	21.8115	up	0.0017479	10.2097	up	0.87871	1.04987	down	0.0543532	2.24289	down	0.0998276	2.13636	down	8.97955	7.8844	7.81419	12.3314	P	P	P	P	P	P	P	P	P	P	P	P	BNARO6GH_T3_014_G01_07DEC2006_003 Brassica napus BNARO6GH Brassica napus cDNA 5', mRNA sequence [ES910042]	ES910042	ES910042		TC87616	Bna.18505	AT1G15060		Uncharacterised conserved protein UCP031088, alpha/beta hydrolase	694	0	0.92
A_46_P057286	0.000908	3.9714	up	0.00656791	2.92669	up	0.000576	2.89563	down	0.162157	1.35696	down	4.66e-05	11.4997	down	0.00136724	8.47462	down	15.3976	12.3145	11.8741	13.8638	P	P	P	P	P	P	P	P	P	P	P	P	53COT2_T3_010_E03_03SEP2004_023 Brassica napus 36hr germinating seed library 53COT2 Brassica napus cDNA 5', mRNA sequence [DY024938]	DY024938	DY024938		TC78177	Bna.12566	AT1G15140		FAD/NAD(P)-binding oxidoreductase	720	0	0.86
A_46_P322350	0.0316818	1.49319	up	0.000886	2.11865	up	0.00208235	1.75761	up	0.0456873	1.41887	up	0.227352	1.17708	up	0.0781786	1.20542	down	11.8733	11.6037	12.1085	12.6869	P	P	P	P	P	P	P	P	P	P	P	P	Rep: Uncharacterized protein At1g15140.3 - Arabidopsis thaliana (Mouse-ear cress), partial (89%) [TC79375]	TC79375		GO:0006118|GO:0009536|GO:0016491	TC79375		AT1G15140		FAD/NAD(P)-binding oxidoreductase	894	0	0.87
A_46_P267333	0.727981	1.02919	up	0.0188712	1.45195	up	0.000391	2.49091	up	0.0245582	1.41078	up	0.000538	2.42028	up	0.00516969	1.71556	up	11.4895	12.2681	12.7646	12.8061	P	P	P	P	P	P	P	P	P	P	P	P	Rep: Chromosome chr9 scaffold_7, whole genome shotgun sequence - Vitis vinifera (Grape), partial (16%) [TC87447]	EE459677			TC87447		AT1G15240		Phox-associated domain;Phox-like;Sorting nexin, C-terminal	638	0	0.88
A_46_P358725	0.705191	1.12371	down	0.0286743	1.79358	down	0.000723	6.01787	down	0.192452	1.59612	down	0.0130555	5.35534	down	0.000559	3.35523	down	9.94871	8.2023	7.52773	7.35946	P	P	P	P	P	P	P	P	P	P	P	P	Rep: F9L1.23 protein - Arabidopsis thaliana (Mouse-ear cress), partial (21%) [TC100622]	TC100622			TC100622		AT1G15290		Tetratricopeptide repeat (TPR)-like superfamily protein	1207	0	0.88
A_46_P042431	0.0438114	1.86312	down	0.00536669	3.109	down	1.99e-05	12.0089	down	0.0488185	1.66871	down	0.00261108	6.4456	down	0.00152811	3.86262	down	12.8526	10.903	10.1642	9.26653	P	P	P	P	P	P	P	P	P	P	P	P	0207861 Brassica napus Very early anther Brassica napus cDNA, mRNA sequence [EV141930]	EV141930	EV141930		TC86265	Bna.9528	AT1G15390	PDF1A, ATDEF1	Peptide deformylase 1A	771	0	0.87
A_46_P010786	0.0110874	5.43498	up	0.0227163	4.70394	up	0.260915	1.52768	down	0.427676	1.15541	down	0.000617	8.30291	down	0.00215654	7.18611	down	12.5762	9.731	9.5226	11.9649	P	P	P	P	P	P	P	P	P	P	P	P	BNARO1GH_T3_019_B11_23NOV2006_093 Brassica napus BNARO1GH Brassica napus cDNA 5', mRNA sequence [ES901129]	ES901129	ES901129		TC81655	Bna.2700	AT1G15410		Aspartate-glutamate racemase family	884	0	0.86
A_46_P127894	0.000609	20.7504	up	0.000852	12.0119	up	0.00194812	25.6094	up	0.146393	1.72749	down	0.456079	1.23417	up	0.0537095	2.13201	up	3.58756	4.67977	3.89109	8.26616	A	A	A	P	A	A	A	A	A	P	P	P	0126947 Brassica napus Root library Brassica napus cDNA, mRNA sequence [EV121635]	EV121635	EV121635			Bna.27113	AT1G15470		Transducin/WD40 repeat-like superfamily protein	765	0	0.9
A_46_P249644	0.00203709	3.46494	down	0.00248587	5.23567	down	0.000201	10.4061	down	0.0564376	1.51104	down	0.00222248	3.00324	down	0.00783337	1.98753	down	14.5819	13.5909	12.9954	11.2025	P	P	P	P	P	P	P	P	P	P	P	P	Rep: F7H2.7 protein - Arabidopsis thaliana (Mouse-ear cress), partial (33%) [TC106643]	DY011341			TC106643		AT1G15730		Cobalamin biosynthesis CobW-like protein	658	0	0.91
A_46_P015711	0.00354016	3.69252	up	0.000542	4.56536	up	0.000976	4.14614	up	0.212257	1.23638	up	0.469949	1.12285	up	0.472926	1.10111	down	11.5896	11.4506	11.7568	13.6414	P	P	P	P	P	P	P	P	P	P	P	P	BN18DYSC_UP_140_H06_3APR2008_034 BN18DYSC Brassica napus cDNA 5', mRNA sequence [FG564822]	FG564822	FG564822		TC109148	Bna.4053	AT1G15880	GOS11, atgos11	Golgi SNARE 11	712	0	0.91
A_46_P147509	5.86e-05	3.08717	down	0.000359	2.68045	down	0.52171	1.03807	down	0.0762281	1.15173	up	9.23e-05	2.97394	up	8.53e-05	2.58214	up	13.9773	15.3459	15.5497	13.9234	P	P	P	P	P	P	P	P	P	P	P	P	Rep: XH/XS domain-containing protein / XS zinc finger domain-containing protein - Arabidopsis thaliana, partial (97%) [TC65142]	TA24790_3708			TC65142		AT1G15910		XH/XS domain-containing protein	928	0	0.88
A_46_P110084	0.479559	1.1226	up	0.1221	1.37472	down	0.00534495	3.34655	down	0.0181979	1.54327	down	6.17e-05	3.75685	down	0.00196797	2.43435	down	6.46179	5.17825	4.55227	4.71912	P	P	P	P	A	P	A	A	A	A	A	P	0186188 Brassica napus Leaf - drought Brassica napus cDNA, mRNA sequence [EV214367]	EV214367	EV214367			Bna.23425	AT1G16020		Protein of unknown function (DUF1712)	654	0	0.87
A_46_P353200	0.002528	2.83419	down	0.000233	3.30729	down	0.0143504	5.39478	down	0.112104	1.16693	down	0.0785523	1.90347	down	0.137159	1.63118	down	11.4753	10.7694	10.5467	9.04378	P	P	P	P	P	P	P	P	P	P	P	P	Rep: Myrosinase - Brassica oleracea (Wild cabbage), partial (60%) [TC98111]	TC98111			TC98111		AT1G16020		Protein of unknown function (DUF1712)	650	0	0.87
A_46_P270184	0.507201	1.07566	up	0.191244	1.16396	up	0.000431	3.04215	up	0.511042	1.08208	up	0.000707	2.82816	up	0.000837	2.61362	up	9.18819	10.5742	10.6881	10.7933	P	P	P	P	P	P	P	P	P	P	P	P	Rep: PsHSP71.2 - Pisum sativum (Garden pea), partial (50%) [TC76584]	EE463617			TC76584	Bna.14336	AT1G16030	Hsp70b	Heat shock protein 70B	963	0	88%
A_46_P142734	0.000191	2.47165	down	0.00144321	3.56019	down	0.000325	2.25766	down	0.0144668	1.44041	down	0.199133	1.09478	up	0.00586078	1.57694	up	9.87461	10.5317	10.0053	8.69978	P	P	P	P	P	P	P	P	P	P	P	P	Rep: Chromosome chr11 scaffold_14, whole genome shotgun sequence - Vitis vinifera (Grape), partial (36%) [TC68563]	TA23342_3708			TC68563	Bna.1316	AT1G16030	Hsp70b	Heat shock protein 70B	1205	0	0.83
A_46_P195859	0.0140031	2.42908	down	4.75e-05	4.65277	down	5.48e-06	27.2621	down	0.0349797	1.91545	down	0.00215489	11.2232	down	2.81e-06	5.85933	down	15.524	12.9732	12.0356	10.7551	P	P	P	P	P	P	P	P	P	P	P	P	Rep: Chromosome chr9 scaffold_33, whole genome shotgun sequence - Vitis vinifera (Grape), partial (80%) [TC75623]	CD823481			TC75623		AT1G16080		Unknown protein	912	0	0.9
A_46_P338285	0.000583	2.67206	down	0.000552	3.21806	down	1.32e-05	12.2783	down	0.0347504	1.20434	down	0.000143	4.59505	down	0.000403	3.81542	down	14.385	12.4532	12.1849	10.767	P	P	P	P	P	P	P	P	P	P	P	P	Rep: Chromosome chr9 scaffold_33, whole genome shotgun sequence - Vitis vinifera (Grape), partial (86%) [TC90375]	TC90375			TC90375		AT1G16080		Unknown protein	1035	0	0.91
A_46_P142699	0.004315	2.13871	up	0.00876087	2.39888	up	0.000721	4.18597	up	0.516576	1.12165	up	0.0108788	1.95724	up	0.0372291	1.74497	up	13.2287	14.0319	14.1976	15.2943	P	P	P	P	P	P	P	P	P	P	P	P	Rep: Chromosome chr9 scaffold_33, whole genome shotgun sequence - Vitis vinifera (Grape), partial (43%) [TC83767]	TA23334_3708			TC83767	Bna.2809	AT1G16180		Serinc-domain containing serine and sphingolipid biosynthesis protein	1330	0	0.92
A_46_P245724	0.000463	1.68864	up	0.00372739	1.97669	up	0.000247	2.36313	up	0.146671	1.17058	up	0.00893883	1.39943	up	0.115844	1.1955	up	15.2268	15.4844	15.7117	16.4675	P	P	P	P	P	P	P	P	P	P	P	P	Rep: Chromosome chr9 scaffold_33, whole genome shotgun sequence - Vitis vinifera (Grape), partial (43%) [TC83767]	DY002925			TC83767	Bna.2809	AT1G16180		Serinc-domain containing serine and sphingolipid biosynthesis protein	1330	0	0.92
A_46_P220109	0.0743739	1.25263	down	0.671144	1.05185	up	0.000659	2.64742	up	0.0863093	1.31758	up	0.000718	3.31624	up	0.00309159	2.51691	up	11.7465	13.0781	13.476	13.1511	P	P	P	P	P	P	P	P	P	P	P	P	BNARO4GH_T3_030_A11_25NOV2006_095 Brassica napus BNARO4GH Brassica napus cDNA 5', mRNA sequence [ES905453]	ES905453	ES905453		TC69935	Bna.4713	AT1G16240	SYP51, ATSYP51	Syntaxin of plants 51	716	0	0.87
A_46_P338415	0.000358	2.78319	down	0.00188233	2.63546	down	4.06e-05	2.73296	down	0.589181	1.05605	up	0.800928	1.01838	up	0.690959	1.03699	down	11.8891	11.8367	11.9154	10.4387	P	P	P	P	P	P	P	P	P	P	P	P	Rep: Chromosome chr19 scaffold_126, whole genome shotgun sequence - Vitis vinifera (Grape), partial (41%) [TC90463]	TC90463		GO:0005575|GO:0008026	TC90463		AT1G16280	RH36, AtRH36, SWA3	RNA helicase 36	844	0	0.88
A_46_P198434	0.000234	30.8288	up	4.08e-05	49.6054	up	1.56e-05	271.8	up	0.0651419	1.60906	up	6.72e-05	8.81642	up	0.00146717	5.47923	up	6.42034	8.87431	9.56053	14.5067	P	P	P	P	P	P	P	P	P	P	P	P		CD825968					AT1G16290		Unknown protein	809	0	0.88
A_46_P290738	0.417345	1.15065	down	0.0138679	1.65359	down	0.000283	10.781	down	0.0835384	1.43709	down	0.00162408	9.36946	down	0.000377	6.51973	down	13.5267	10.8219	10.2988	10.0963	P	P	M	P	P	P	P	P	P	P	P	P	0104494 Brassica napus Cold acclimation - light Brassica napus cDNA, mRNA sequence [EV203341]	EV203341	EV203341		TC80825	Bna.11381	AT1G16320		Uncharacterized conserved protein (DUF2358)	737	0	0.85
A_46_P246434	0.00220161	3.80784	down	0.000261	3.32228	down	0.000335	3.25493	down	0.10577	1.14615	up	0.170717	1.16987	up	0.833414	1.02069	up	14.2905	14.3201	14.5169	12.5879	P	P	P	P	P	P	P	P	P	P	P	P	Rep: Inosine-5'-monophosphate dehydrogenase - Camellia sinensis (Tea), partial (39%) [TC82319]	DY003684			TC82319	Bna.6436	AT1G16350		Aldolase-type TIM barrel family protein	1663	0	0.88
A_46_P163289	0.000627	2.90166	down	0.0035215	3.08348	down	3.68e-05	7.67533	down	0.277135	1.06266	down	0.00111677	2.64515	down	0.00606364	2.48917	down	14.2784	12.9628	12.8751	11.3382	P	P	P	P	P	P	P	P	P	P	P	P	Rep: 3-mercaptopyruvate sulfurtransferase precursor - Arabidopsis thaliana (Mouse-ear cress), partial (87%) [TC86554]	TA29903_3708			TC86554		AT1G16460	ATRDH2, ATMST2, MST2, ST2, STR2, RDH2	Rhodanese homologue 2	833	0	0.89
A_46_P120174	0.0628371	1.7236	down	0.000279	4.63879	down	0.0294304	4.84494	down	0.011871	2.69134	down	0.0476378	2.81095	down	0.893811	1.04444	down	10.7471	10.6844	9.25605	8.47063	P	P	P	P	P	P	P	P	P	P	P	P	0203209 Brassica napus Undamaged cotyledons Brassica napus cDNA, mRNA sequence [EV189001]	EV189001	EV189001		TC93778	Bna.25504	AT1G16670		Protein kinase superfamily protein	809	0	0.87
A_46_P104364	0.906766	1.04073	up	0.139119	1.96133	down	0.00501065	15.931	down	0.00673759	2.04121	down	0.000139	16.5799	down	0.000237	8.12256	down	8.25027	5.22833	4.19891	4.2565	P	P	P	P	A	P	A	A	A	A	A	A	0101845 Brassica napus Cold acclimation - light Brassica napus cDNA, mRNA sequence [EV200692]	EV200692	EV200692			Bna.22234	AT1G16720	HCF173	High chlorophyll fluorescence phenotype 173	769	0	0.91
A_46_P311530	0.416115	1.09502	up	0.086615	1.31525	down	3.75e-05	8.60611	down	0.0366356	1.44023	down	1.47e-05	9.42386	down	0.000164	6.54333	down	13.6563	10.9462	10.4199	10.5509	P	P	P	P	P	P	P	P	P	P	P	P	Rep: Chromosome chr9 scaffold_49, whole genome shotgun sequence - Vitis vinifera (Grape), partial (35%) [TC69303]	TC69303			TC69303		AT1G16720	HCF173	High chlorophyll fluorescence phenotype 173	724	0	0.92
A_46_P212934	0.00575449	1.40394	down	0.0202589	1.29478	down	0.000305	1.65443	up	0.307794	1.0843	up	0.000796	2.32271	up	0.00178643	2.14213	up	10.7156	11.8146	11.9314	11.4419	P	P	P	P	P	P	P	P	P	P	P	P	Rep: Chromosome chr19 scaffold_4, whole genome shotgun sequence - Vitis vinifera (Grape), partial (90%) [TC83755]	CD845543			TC83755		AT1G16900		Alg9-like mannosyltransferase family	1955	0	0.89
A_46_P283378	0.0149726	2.77618	down	0.0036389	7.57046	down	0.000963	44.3559	down	0.032737	2.72694	down	0.0042473	15.9773	down	5.94e-07	5.85907	down	14.0762	11.5255	10.0782	8.60513	P	P	P	P	P	P	P	P	P	P	P	P	Rep: Polyprenyl diphosphate synthase - Arabidopsis thaliana (Mouse-ear cress), partial (92%) [TC77386]	EE480283			TC77386	Bna.15721	AT1G17050	SPS2	Solanesyl diphosphate synthase 2	1400	0	0.89
A_46_P171389	0.0402231	2.12013	down	0.000612	4.10545	down	2.17e-05	18.9709	down	0.0639221	1.93642	down	0.00305873	8.94801	down	0.00016	4.62092	down	16.122	13.9138	12.9604	11.8763	P	P	P	P	P	P	P	P	P	P	P	P	Rep: Translation initiation factor IF-2, chloroplast precursor - Arabidopsis thaliana (Mouse-ear cress), partial (33%) [TC81207]	TA32470_3708			TC81207		AT1G17220	FUG1	Translation initiation factor 2, small GTP-binding protein	1455	0	0.93
A_46_P286883	0.011322	1.7055	down	0.126088	2.65351	down	7.23e-06	43.3986	down	0.380058	1.55585	down	7.58e-06	25.4462	down	0.0166154	16.3552	down	12.3839	8.35219	7.71448	6.94428	P	P	P	P	P	P	P	P	P	P	P	P	Rep: Translation initiation factor IF-2 - Arabidopsis thaliana (Mouse-ear cress), partial (24%) [TC83556]	EE484366			TC83556		AT1G17220	FUG1	Translation initiation factor 2, small GTP-binding protein	1023	0	0.92
A_46_P206884	0.000875	2.9741	up	0.00224926	2.62712	up	0.0266076	1.51843	up	0.355516	1.13207	down	0.00126734	1.95866	down	0.0299346	1.73015	down	10.5572	9.76627	9.5873	11.1598	P	P	P	P	P	P	P	P	P	P	P	P		TA22773_3708			TC93679	Bna.6420	AT1G17290	AlaAT1	Alanine aminotransferas	1189	0	0.89
A_46_P167529	0.000221	2.36721	down	0.000134	2.62724	down	0.48593	1.18397	down	0.194003	1.10985	down	0.0654113	1.99938	up	0.0498861	2.219	up	4.66876	5.81867	5.66831	4.42512	A	A	A	P	P	P	P	P	P	A	A	A		TA31303_3708					AT1G17350		NADH:ubiquinone oxidoreductase intermediate-associated protein 30	864	0	0.9
A_46_P245649	0.00123387	2.74735	down	0.000995	2.71649	down	0.013558	1.61039	down	0.503344	1.01136	up	0.0213757	1.70602	up	0.0216015	1.68686	up	12.6609	13.4152	13.4315	11.9735	P	P	P	P	P	P	P	P	P	P	P	P	Rep: Probable complex I intermediate-associated protein 30 - Arabidopsis thaliana (Mouse-ear cress), complete [TC81765]	DY002851			TC81765	Bna.11859	AT1G17350		NADH:ubiquinone oxidoreductase intermediate-associated protein 30	856	0	0.89
A_46_P150869	0.827695	1.03409	up	0.152381	1.33766	down	0.0200698	2.15431	down	0.0492851	1.38326	down	0.000202	2.22774	down	0.0166014	1.6105	down	7.93749	7.24998	6.78191	6.83027	P	P	P	P	P	P	P	P	P	P	P	P		TA25902_3708					AT1G17470	ATDRG1, ATDRG, DRG1	Developmentally regulated G-protein 1	844	0	0.94
A_46_P370415	0.00926882	1.60383	down	0.00359868	2.68248	down	1.23e-05	15.8088	down	0.0316036	1.67255	down	1.62e-05	9.85693	down	0.000712	5.89337	down	15.1755	12.6164	11.8744	11.1929	P	P	P	P	P	P	P	P	P	P	P	P	Rep: F1L3.35 - Arabidopsis thaliana (Mouse-ear cress), partial (43%) [TC105446]	CD822696			TC105446	Bna.6188	AT1G17650	GLYR2, GR2	Glyoxylate reductase 2	666	0	0.9
A_46_P195179	0.0265335	1.51895	down	0.00800351	2.5991	down	6.47e-05	16.8603	down	0.0519969	1.71111	down	5.87e-06	11.0999	down	0.00244451	6.48696	down	14.2838	11.5863	10.8113	10.2083	P	P	P	P	P	P	P	P	P	P	P	P	Rep: F1L3.35 - Arabidopsis thaliana (Mouse-ear cress), partial (43%) [TC105446]	CD822696			TC105446	Bna.6188	AT1G17650	GLYR2, GR2	Glyoxylate reductase 2	666	0	0.9
A_46_P012046	0.00146347	2.75159	down	0.000551	3.21662	down	0.00956405	1.93707	down	0.191005	1.169	down	0.00529968	1.42049	up	0.0175746	1.66056	up	17.1278	17.8595	17.6342	16.1739	P	P	P	P	P	P	P	P	P	P	P	P	B.napus (Naehan) bgb1 mRNA for guanine nucleotide regulatory protein [Z33643]	Z33643	Z33643		TC70209	Bna.3033	AT1G18080	ATARCA，RACK1A_AT，RACK1A	Transducin/WD40 repeat-like superfamily protein	1019	0	0.88
A_46_P072581	0.228469	1.19981	up	0.0332905	1.5713	down	0.00804977	2.14181	down	0.013439	1.88527	down	0.000865	2.56977	down	0.0516014	1.36308	down	12.8108	12.3639	11.4491	11.7119	P	P	P	P	P	P	P	P	P	P	P	P	0193748 Brassica napus Apical meristem Brassica napus cDNA, mRNA sequence [EV095747]	EV095747	EV095747		TC90880	Bna.15694	AT1G18180		Protein of unknown function (DUF1295)	1074	0	0.9
A_46_P325990	0.00209436	31.8458	up	0.000734	133.079	up	0.00702678	17.5838	up	0.00659635	4.17885	up	0.157153	1.81109	down	0.00501258	7.56825	down	8.3488	5.42884	7.49195	12.485	P	P	P	P	A	P	P	P	P	P	P	P	Rep: AtRABA6b (Arabidopsis Rab GTPase homolog A6b); GTP binding - Arabidopsis thaliana, partial (93%) [TC82257]	TC82257		GO:0000160|GO:0000910|GO:0002119|GO:0003677|GO:0003924|GO:0005215|GO:0005515|GO:0005525|GO:0005575|GO:0005643|GO:0005768|GO:0005795|GO:0005798|GO:0005802|GO:0005811|GO:0005813|GO:0006355|GO:0006886|GO:0006897|GO:0007264|GO:0007317|GO:0007349|GO:0008103|GO:0008150|GO:0009408|GO:0009536|GO:0009792|GO:0015031|GO:0016023|GO:0016360|GO:0019730|GO:0022416|GO:0030140|GO:0031532|GO:0040007|GO:0042052|GO:…	TC82257		AT1G18200	AtRABA6b，RABA6b	Rab GTPase homolog A6B	684	0	0.9
A_46_P217914	0.0300393	11.6161	down	0.0236282	32.6789	down	0.127763	4.25177	down	0.104554	2.81324	down	0.116403	2.73206	up	0.000593	7.68595	up	9.31891	12.2611	10.7689	7.23085	P	P	P	P	P	P	P	P	P	P	P	P	Rep: F15H18.12 - Arabidopsis thaliana (Mouse-ear cress), partial (27%) [TC100802]	CN730796			TC100802		AT1G18370	HIK, ATNACK1, NACK1	ATP binding microtubule motor family protein	1253	0	0.91
A_46_P341440	0.0202002	2.59002	down	0.000794	4.1022	down	0.00204563	2.12365	down	0.0678227	1.58384	down	0.299583	1.21961	up	0.001462	1.93167	up	10.8717	11.8215	11.1581	9.78511	P	P	P	P	P	P	P	P	P	P	P	P	Rep: Actin-related protein 4 - Arabidopsis thaliana (Mouse-ear cress), partial (57%) [TC92116]	TC92116		GO:0005200|GO:0005634|GO:0006325|GO:0048235|GO:0048574	TC92116		AT1G18450	ATARP4，ARP4	Actin-related protein 4	1211	0	0.9
A_46_P190229	0.0624062	1.35551	down	0.000988	2.11667	down	0.00207417	3.25768	down	0.0288748	1.56153	down	0.00374868	2.40328	down	0.0448957	1.53905	down	10.819	10.1969	9.55396	9.11513	P	P	P	P	P	P	P	P	P	P	P	P	Rep: F15H18.4 - Arabidopsis thaliana (Mouse-ear cress), partial (20%) [TC72727]	CD815644			TC72727	Bna.11580	AT1G18480		Calcineurin-like metallo-phosphoesterase superfamily protein	781	0	0.82
A_46_P056786	0.00481472	1.63539	down	0.00155334	2.14349	down	0.000208	2.81488	down	0.0511137	1.31069	down	0.00353566	1.72123	down	0.0458763	1.31322	down	13.2574	12.8642	12.4739	11.7643	P	P	P	P	P	P	P	P	P	P	P	P	24RDBNH_UP_178_G03_14DEC2006_019 Brassica napus 24RDBNH Brassica napus cDNA 5', mRNA sequence [ES922481]	ES922481	ES922481		TC87601	Bna.12463	AT1G18500	MAML-4, IPMS1	Methylthioalkylmalate synthase-like 4	1134	0	0.9
A_46_P198374	0.00864899	1.7281	down	0.000476	2.26642	down	0.000242	2.815	down	0.0659348	1.31151	down	0.0157484	1.62896	down	0.0269813	1.24205	down	13.4497	13.1369	12.7457	11.9565	P	P	P	P	P	P	P	P	P	P	P	P	24RDBNH_UP_178_G03_14DEC2006_019 Brassica napus 24RDBNH Brassica napus cDNA 5', mRNA sequence [ES922481]	ES922481	ES922481		TC87601	Bna.12463	AT1G18500	MAML-4, IPMS1	Methylthioalkylmalate synthase-like 4	1134	0	0.9
A_46_P243659	0.00144405	3.11768	down	0.000318	3.29398	down	0.00303637	1.92305	down	0.44958	1.05655	down	0.0106267	1.62121	up	0.00445413	1.71289	up	16.8954	17.6718	17.5925	15.952	P	P	P	P	P	P	P	P	P	P	P	P		TA21592_3708			TC64107		AT1G18540		Ribosomal protein L6 family protein	696	0	0.88
A_46_P195135	0.015237	1.24107	up	0.477003	1.11242	up	0.000501	1.78655	down	0.4639	1.11564	down	5.58e-05	2.21722	down	0.0242312	1.98739	down	11.1385	10.1476	9.98974	10.3013	P	P	P	P	P	P	P	P	P	P	P	P	Rep: Phosphoserine phosphatase, chloroplast precursor - Arabidopsis thaliana (Mouse-ear cress), complete [TC65746]	CD822645			TC65746		AT1G18640	PSP	3-phosphoserine phosphatase	1219	0	0.9
A_46_P324465	0.000616	1.69418	up	0.0105963	1.27243	up	0.000415	1.78226	down	0.00488236	1.33145	down	2.53e-05	3.01947	down	7.35e-05	2.2678	down	11.5754	10.3941	9.98115	10.7417	P	P	P	P	P	P	P	P	P	P	P	P	Rep: zinc finger (C3HC4-type RING finger) family protein - Arabidopsis thaliana, partial (50%) [TC81028]	TC81028		GO:0008270	TC81028		AT1G18660		Zinc finger (C3HC4-type RING finger) family protein	858	0	0.9
A_46_P232824	0.85023	1.01449	down	0.00904071	2.25812	up	9.71e-05	3.18376	up	0.00583775	2.29083	up	0.000121	3.22987	up	0.0647085	1.40992	up	12.5014	12.997	14.1929	14.1721	P	P	P	P	P	P	P	P	P	P	P	P	Rep: F6A14.19 protein - Arabidopsis thaliana (Mouse-ear cress), partial (43%) [TC106443]	CX194110			TC106443		AT1G18700		DNAJ heat shock N-terminal domain-containing protein	809	0	0.87
A_46_P324500	0.0198648	4.59926	down	0.00162603	32.6326	down	0.00100849	387.882	down	0.00679998	7.0952	down	0.00153312	84.3358	down	0.000651	11.8863	down	15.1119	11.5407	8.71382	6.51241	P	P	P	P	P	P	P	P	P	P	P	P	Rep: Uncharacterized protein At1g18730.2 - Arabidopsis thaliana (Mouse-ear cress), partial (71%) [TC81045]	TC81045		GO:0003674|GO:0008150|GO:0009535|GO:0009536	TC81045		AT1G18730	NDF6	NDH dependent flow 6	656	0	0.94
A_46_P288548	0.998537	1.00078	down	0.00800799	4.38486	down	0.000459	9.51157	down	0.0513875	4.38145	down	0.0148738	9.50418	down	0.0205297	2.16919	down	10.9854	9.86829	7.73688	7.73576	P	P	P	P	P	P	P	P	P	P	P	P	Rep: Isochorismate synthase 1, chloroplast precursor - Arabidopsis thaliana (Mouse-ear cress), partial (65%) [TC70918]	EG019333			TC70918		AT1G18870	ICS2, ATICS2	Isochorismate synthase 2	1209	0	0.88
A_46_P192874	0.0414211	3.75514	up	0.0820184	2.41899	up	0.711518	1.14156	up	0.0909213	1.55236	down	0.00058	3.28948	down	0.0237672	2.11903	down	9.09821	8.01481	7.38035	9.28921	P	P	P	P	P	P	P	P	P	P	P	P		CD819514			TC66886	Bna.5701	AT1G18880		Major facilitator superfamily protein	957	0	0.87
A_46_P041026	0.107356	3.39974	down	0.0118684	30.1068	down	0.00331616	740.037	down	0.0279519	8.8556	down	0.00464953	217.675	down	2.66e-05	24.5804	down	16.2925	11.673	8.52646	6.76103	P	P	P	P	P	P	P	P	P	P	P	P	0179281 Brassica napus Leaf library Brassica napus cDNA, mRNA sequence [EV099437]	EV099437	EV099437		TC84052	Bna.9241	AT1G19150	LHCA6, LHCA2*1	Photosystem I light harvesting complex gene 6	706	0	0.88
A_46_P027466	0.616692	1.18165	up	0.00689019	6.20119	up	0.902796	1.02536	down	0.0187978	5.24791	up	0.518676	1.21162	down	3.47e-05	6.35845	down	12.4541	9.78546	12.1772	12.418	P	P	P	P	P	P	P	P	P	P	P	P	0118244 Brassica napus Root library Brassica napus cDNA, mRNA sequence [EV112932]	EV112932	EV112932		TC80724	Bna.6459	AT1G19450		Major facilitator superfamily protein	1499	0	0.9
A_46_P183085	0.173727	1.73192	down	0.0223395	4.63256	up	0.958142	1.01524	down	0.00742999	8.02324	up	0.12233	1.70593	up	2.77e-05	4.70316	down	13.8368	11.6032	14.6074	13.815	P	P	P	P	P	P	P	P	P	P	P	P	Rep: Sugar transporter ERD6-like 4 - Arabidopsis thaliana (Mouse-ear cress), partial (54%) [TC79943]	TA35961_3708			TC79943		AT1G19450		Major facilitator superfamily protein	961	0	0.9
A_46_P243599	0.00720391	2.89145	down	0.400305	1.14732	down	0.188742	1.27825	down	0.000255	2.52017	up	0.0018135	2.26204	up	0.325785	1.11411	down	12.5142	12.3583	13.6918	12.16	P	P	P	P	P	P	P	P	P	P	P	P	Rep: Carbohydrate kinase-like - Oryza sativa subsp. japonica (Rice), partial (83%) [TC66744]	DY000704			TC66744	Bna.734	AT1G19600		PfkB-like carbohydrate kinase family protein	1328	0	0.9
A_46_P344525	0.0104465	16.4178	up	0.00494492	328.935	up	0.000541	458.473	up	0.00354113	20.0353	up	0.00114762	27.9255	up	0.36718	1.39381	up	7.2445	7.72353	12.048	16.0852	P	P	P	P	P	P	P	P	P	P	P	P	Rep: Jasmonate O-methyltransferase - Brassica rapa subsp. pekinensis (Chinese cabbage), partial (54%) [TC93845]	TC93845		GO:0005737|GO:0009611|GO:0009694|GO:0009695|GO:0009867|GO:0030795	TC93845		AT1G19640	JMT	Jasmonic acid carboxyl methyltransferase	678	0	0.87
A_46_P062641	0.00529591	14.7144	up	0.00375578	32.392	up	0.0463393	4.07441	up	0.0277428	2.20138	up	0.0103719	3.61143	down	0.00093	7.95012	down	7.80681	4.81584	5.95424	9.8334	P	P	P	A	A	P	P	P	P	P	P	P	0173040 Brassica napus Flower Brassica napus cDNA, mRNA sequence [EV136770]	EV136770	EV136770			Bna.13661	AT1G19640	JMT	Jasmonic acid carboxyl methyltransferase	670	0	0.87
A_46_P240479	0.126601	4.57423	up	0.00323814	3.17572	down	0.000101	7.18822	down	0.0424729	14.5265	down	0.0265384	32.8806	down	0.00879422	2.26349	down	15.8703	14.6918	10.8312	13.0247	P	P	P	P	P	P	P	P	P	P	P	P	Rep: Chlorophyllase 1 - Brassica oleracea (Wild cabbage), partial (57%) [TC78503]	DW997485			TC78503	Bna.7669	AT1G19670	ATCLH1, CORI1, ATHCOR1, CLH1	Chlorophyllase 1	789	0	0.86
A_46_P322580	0.0879015	6.41387	up	0.043866	2.20744	down	9.83e-05	7.25771	down	0.0369021	14.1582	down	0.0223624	46.55	down	0.0185712	3.28784	down	13.6563	11.9392	8.11558	10.7968	P	P	P	P	P	P	P	P	P	P	P	P	Rep: Chlorophyllase 1 - Brassica oleracea (Wild cabbage), partial (79%) [TC79570]	TA28016_3708			TC79570		AT1G19670	ATCLH1, CORI1, ATHCOR1, CLH1	Chlorophyllase 1	789	0	0.86
A_46_P086236	0.00696272	3.69134	down	0.00227471	5.60795	down	0.00148737	25.7526	down	0.0561508	1.51922	down	0.000322	6.97648	down	0.00191321	4.59215	down	11.2453	9.04609	8.44277	6.55862	P	P	P	P	P	P	P	P	P	P	P	P	BNARO4GH_T3_007_C06_24NOV2006_044 Brassica napus BNARO4GH Brassica napus cDNA 5', mRNA sequence [ES902956]	ES902956	ES902956		TC64127	Bna.18509	AT1G19715		Mannose-binding lectin superfamily protein	817	0	0.88
A_46_P138994	0.0203298	1.72605	up	0.00022	2.3959	up	0.000269	3.73983	up	0.0474502	1.38808	up	0.00404079	2.1667	up	0.00201091	1.56093	up	14.3538	14.9962	15.4693	16.2568	P	P	P	P	P	P	P	P	P	P	P	P	BN25.067K11F020123 BN25 Brassica napus cDNA clone BN25067K11, mRNA sequence [CD827497]	CD827497	CD827497		TC70739	Bna.1436	AT1G19910	AVA-P2, AVA-2PE, ATVHA-C2	ATPase, F0/V0 complex,subunit C protein	777	0	0.94
A_46_P272228	0.0207836	1.5565	up	0.000662	2.0972	up	0.00166341	3.12717	up	0.032361	1.34738	up	0.00168229	2.00911	up	0.00708164	1.49112	up	15.2117	15.7881	16.2182	16.8565	P	P	P	P	P	P	P	P	P	P	P	P	Rep: Vacuolar ATP synthase 16 kDa proteolipid subunit 4 - Arabidopsis thaliana (Mouse-ear cress), partial (98%) [TC67150]	TA22284_3708			TC67150	Bna.1436	AT1G19910	AVA-P2，AVA-2PE，ATVHA-C2	ATPase, F0/V0 complex,subunit C protein	739	0	0.93
A_46_P152145	0.00530163	1.33736	up	0.0286145	1.53794	up	8.86e-05	2.22827	up	0.260616	1.14999	up	0.00064	1.66618	up	0.0442159	1.44886	up	14.3307	14.8656	15.0672	15.4866	P	P	P	P	P	P	P	P	P	P	P	P	Rep: At1g20110/T20H2_10 - Arabidopsis thaliana (Mouse-ear cress), partial (68%) [TC67886]	TA26295_3708			TC67886		AT1G20110		RING/FYVE/PHD zinc finger superfamily protein	1158	0	0.88
A_46_P034361	0.00527952	1399.81	up	2.3e-05	14236	up	3.6e-05	13713.7	up	0.0522669	10.17	up	0.0539056	9.79684	up	0.0798888	1.03809	down	2.83198	2.77806	6.1243	16.5753	A	A	A	A	A	A	P	A	P	P	P	P	63JKCOT5_T3_038_E05_25JAN2005_039 63JKCOT5 Brassica napus cDNA 5', mRNA sequence [DY023212]	DY023212	DY023212		TC68985	Bna.7873	AT1G20135		GDSL-like Lipase/Acylhydrolase family protein	680	0	0.84
A_46_P367995	8.09e-05	3.95137	up	0.00783965	3.99249	up	0.00225372	2.68801	up	0.956192	1.01041	up	0.033764	1.47	down	0.116333	1.48529	down	11.1754	10.6046	10.6196	12.6019	P	P	P	P	P	P	P	P	P	P	P	P	Rep: Subtilisin-like serine protease - Arabidopsis thaliana (Mouse-ear cress), partial (43%) [TC104450]	TC104450			TC104450		AT1G20160	ATSBT5.2	Subtilisin-like serine endopeptidase family protein	1041	0	0.87
A_46_P187514	0.000269	3.2558	down	3.18e-05	3.25638	down	0.00174076	1.61968	down	0.997055	1.00018	down	1.66e-05	2.01015	up	0.000735	2.01051	up	12.7379	13.7455	13.7452	12.0422	P	P	P	P	P	P	P	P	P	P	P	P	Rep: Pseudouridylate synthase - Vitis vinifera (Grape), partial (83%) [TC71761]	CD812339			TC71761	Bna.5040	AT1G20370		Pseudouridine synthase family protein	737	0	0.89
A_46_P081856	0.955528	1.01027	up	0.00213215	3.40945	up	0.000138	12.7786	up	0.01457	3.37478	up	0.000306	12.6487	up	0.00606234	3.748	up	6.86063	8.76675	10.5215	10.5363	P	P	P	P	P	P	P	P	P	P	P	P	32ETGS24_UP_005_F06_11MAR2004_038 Brassica napus 32ETGS24 Brassica napus cDNA 5', mRNA sequence [EE425892]	EE425892	EE425892		TC98618	Bna.17600	AT1G20550		O-fucosyltransferase family protein	894	0	0.89
A_46_P051511	0.0344595	1.35118	up	0.0565808	1.16692	up	0.000417	2.34596	up	0.1754	1.1579	down	0.00494952	1.73623	up	0.00109039	2.01038	up	11.7492	12.7567	12.5452	12.9794	P	P	P	P	P	P	P	P	P	P	P	P	0199558 Brassica napus Undamaged cotyledons Brassica napus cDNA, mRNA sequence [EV185645]	EV185645	EV185645		TC84005	Bna.11382	AT1G20575		Nucleotide-diphospho-sugar transferases superfamily protein	1001	0	0.91
A_46_P172579	0.0174761	1.67211	up	0.00482575	1.29019	up	0.000128	2.3279	up	0.0680577	1.29602	down	0.0377819	1.39219	up	0.000288	1.80431	up	11.0994	11.9509	11.5768	12.3185	P	P	P	P	P	P	P	P	P	P	P	P	0199558 Brassica napus Undamaged cotyledons Brassica napus cDNA, mRNA sequence [EV185645]	EV185645	EV185645		TC104703	Bna.11382	AT1G20575		Nucleotide-diphospho-sugar transferases superfamily protein	672	0	0.92
A_46_P264348	0.366781	1.10157	up	0.689012	1.04348	up	0.000563	2.78565	up	0.649968	1.05567	down	0.00303626	2.52879	up	0.00332289	2.66958	up	12.4096	13.8262	13.7481	13.8876	P	P	P	P	P	P	P	P	P	P	P	P	Rep: Chromosome chr18 scaffold_1, whole genome shotgun sequence - Vitis vinifera (Grape), partial (96%) [TC84005]	EE456344			TC84005	Bna.11382	AT1G20575		Nucleotide-diphospho-sugar transferases superfamily protein	1001	0	0.91
A_46_P177434	0.0266551	2.55857	down	0.0129625	4.2692	down	0.00174446	11.487	down	0.00520004	1.66859	down	0.000233	4.4896	down	0.00227936	2.69066	down	12.9073	11.4793	10.7407	9.38537	P	P	P	P	P	P	P	P	P	P	P	P	Rep: Chromosome chr5 scaffold_2, whole genome shotgun sequence - Vitis vinifera (Grape), partial (65%) [TC71647]	TA34253_3708			TC71647		AT1G20650		Protein kinase superfamily protein	1221	0	0.89
A_46_P257424	0.00952713	2.79725	up	0.175603	1.57288	up	0.000652	4.03364	down	0.117028	1.77843	down	0.00120744	11.2831	down	0.00917734	6.34441	down	14.3788	11.7133	10.8827	12.3667	P	P	P	P	P	P	P	P	P	P	P	P	Rep: Xylem cysteine proteinase 2 precursor - Arabidopsis thaliana (Mouse-ear cress), complete [TC70445]	DY024576			TC70445	Bna.11593	AT1G20850	XCP2	Xylem cysteine peptidase 2	1292	0	0.89
A_46_P300725	0.035449	1.41763	up	0.0199024	1.79085	up	0.00058	3.45105	up	0.180038	1.26327	up	0.00196744	2.43438	up	0.013755	1.92705	up	10.7319	11.6783	12.0154	12.5189	P	P	P	P	P	P	P	P	P	P	P	P	Rep: RNA recognition motif (RRM)-containing protein - Arabidopsis thaliana, partial (86%) [TC78997]	ES268466			TC78997		AT1G20880		RNA-binding (RRM/RBD/RNP motifs) family protein	672	0	0.88
A_46_P156564	0.00084	3.20032	down	0.00822939	3.12293	down	0.219246	1.13996	down	0.88966	1.02478	up	0.000843	2.8074	up	0.00778614	2.73952	up	14.4647	15.9187	15.954	14.2758	P	P	P	P	P	P	P	P	P	P	P	P	Rep: Chromosome chr5 scaffold_124, whole genome shotgun sequence - Vitis vinifera (Grape), partial (26%) [TC77988]	TA27723_3708			TC77988		AT1G20960	emb1507	U5 small nuclear ribonucleoprotein helicase, putative	1041	0	0.88
A_46_P361575	0.0347835	3.63415	up	0.092788	2.24483	up	0.520184	1.23726	up	0.00678998	1.6189	down	0.000573	2.93727	down	0.0061572	1.81436	down	10.6068	9.74739	9.05237	10.914	P	P	P	P	P	P	P	P	P	P	P	P	Rep: Squamosa promoter-binding-like protein 14 - Arabidopsis thaliana (Mouse-ear cress), partial (33%) [TC101824]	TC101824			TC101824		AT1G20980	SPL14, FBR6, SPL1R2, ATSPL14	Squamosa promoter binding protein-like 14	692	0	0.88
A_46_P163904	0.00212702	2.10629	up	0.000718	1.8599	up	0.000277	2.12855	up	0.223937	1.13248	down	0.906614	1.01057	up	0.114765	1.14444	up	12.1773	12.3719	12.1925	13.2672	P	P	P	P	P	P	P	P	P	P	P	P	Rep: DnaJ-like protein - Brassica juncea (Leaf mustard) (Indian mustard), complete [TC94896]	TA30105_3708			TC94896		AT1G21080		DNAJ heat shock N-terminal domain-containing protein	1530	0	0.91
A_46_P045811	0.0509642	1.26782	up	0.113693	1.53964	up	0.00270432	3.34205	up	0.354711	1.2144	up	0.000852	2.63606	up	0.0243675	2.17067	up	11.053	12.1711	12.4514	12.7937	P	P	P	P	P	P	P	P	P	P	P	P	0141216 Brassica napus Early anther Brassica napus cDNA, mRNA sequence [EV151294]	EV151294	EV151294		TC94004	Bna.10212	AT1G21370		Unknown protein	771	0	0.89
A_46_P274563	0.00637418	2.18993	up	0.00298397	2.33437	up	0.000533	2.96265	up	0.688602	1.06596	up	0.0956139	1.35285	up	0.119315	1.26914	up	10.51	10.8539	10.946	12.0769	P	P	P	P	P	P	P	P	P	P	P	P	Rep: Branched-chain alpha keto-acid dehydrogenase E1 alpha subunit - Arabidopsis thaliana (Mouse-ear cress), partial (90%) [TC65931]	EE469746			TC65931	Bna.7503	AT1G21400		Thiamin diphosphate-binding fold (THDP-binding)superfamily protein	1322	0	0.88
A_46_P320465	0.000453	4.9898	up	0.000434	8.57662	up	0.00558322	9.1403	up	0.0437288	1.71883	up	0.127077	1.8318	up	0.840875	1.06572	up	11.8991	11.9909	12.7723	15.0913	P	P	P	P	P	P	P	P	P	P	P	P	Rep: F-box protein AtFBL5 - Arabidopsis thaliana (Mouse-ear cress), partial (93%) [TC77768]	TC77768		GO:0009536|GO:0019005|GO:0031146	TC77768		AT1G21410	SKP2A	F-box/RNI-like superfamily protein	908	0	0.88
A_46_P140034	0.0112944	4.18742	up	0.00037	4.05286	up	0.000165	1.87927	up	0.870638	1.0332	down	0.0387253	2.22822	down	0.00289454	2.15662	down	14.765	13.6563	13.6091	15.6752	P	P	P	P	P	P	P	P	P	P	P	P	Rep: Chromosome chr18 scaffold_1, whole genome shotgun sequence - Vitis vinifera (Grape), partial (23%) [TC69328]	TA22570_3708			TC69328		AT1G21460	SWEET1，AtSWEET1	Nodulin MtN3 family protein	868	0	0.89
A_46_P375975	0.00373558	4.59122	down	0.336043	1.26852	up	0.00422212	5.87084	up	0.00219394	5.82406	up	0.000296	26.9543	up	0.000215	4.6281	up	9.25034	11.4608	14.0028	11.8039	P	P	P	P	P	P	P	P	P	P	P	P	Rep: Adenosine monophosphate binding protein 10 AMPBP10 - Arabidopsis thaliana (Mouse-ear cress), partial (35%) [TC107476]	TC107476			TC107476		AT1G21540		AMP-dependent synthetase and ligase family protein	636	0	0.88
A_46_P056471	0.424631	1.18513	up	0.142623	1.43088	down	0.00359175	5.7312	down	0.022217	1.69578	down	0.00029	6.79223	down	0.00101572	4.00537	down	13.762	11.76	10.9981	11.2431	P	P	P	P	P	P	P	P	P	P	P	P	53COT5_T3_018_D01_04SEP2004_009 Brassica napus 36hr germinating seed library 53COT5 Brassica napus cDNA 5', mRNA sequence [DY024006]	DY024006	DY024006		TC102288	Bna.12399	AT1G21600	PTAC6	Plastid transcriptionally active 6	967	0	0.87
A_46_P318805	0.100652	1.36971	up	0.223598	1.07835	up	0.00185079	2.25642	down	0.147115	1.27018	down	0.00409396	3.09064	down	0.000135	2.43322	down	13.5378	12.255	11.9099	12.3638	P	P	P	P	P	P	P	P	P	P	P	P	Rep: NAD kinase 2, chloroplast precursor - Arabidopsis thaliana (Mouse-ear cress), partial (39%) [TC76268]	TC76268			TC76268		AT1G21640	NADK2, ATNADK2	NAD kinase 2	1731	0	0.93
A_46_P271843	0.84111	1.02716	down	0.0195629	1.46096	down	0.000191	6.24907	down	0.0810659	1.42233	down	0.00240607	6.08381	down	2.33e-05	4.27737	down	12.3489	10.2522	9.74396	9.70529	P	P	P	P	P	P	P	P	P	P	P	P	Rep: Chromosome chr18 scaffold_1, whole genome shotgun sequence - Vitis vinifera (Grape), partial (47%) [TC65324]	EE465761			TC65324	Bna.1463	AT1G21680		DPP6 N-terminal domain-like protein	1001	0	0.84
A_46_P146454	0.45088	1.10642	down	0.00201048	1.47168	down	0.000205	5.42837	down	0.110575	1.33013	down	0.000547	4.90626	down	0.00122827	3.68854	down	13.7571	11.874	11.4625	11.3166	P	P	P	P	P	P	P	P	P	P	P	P	Rep: Chromosome chr18 scaffold_1, whole genome shotgun sequence - Vitis vinifera (Grape), partial (39%) [TC79633]	TA24449_3708			TC79633	Bna.1463	AT1G21680		DPP6 N-terminal domain-like protein	1130	0	0.84
A_46_P259079	0.561542	1.10632	up	0.00832545	1.47843	down	0.00221448	7.48744	down	0.0587096	1.63562	down	0.000528	8.28352	down	0.0042636	5.06445	down	11.1218	8.78135	8.07152	8.21729	P	P	P	P	P	P	P	P	P	P	P	P	Rep: Chromosome chr18 scaffold_1, whole genome shotgun sequence - Vitis vinifera (Grape), partial (47%) [TC65324]	DY030403			TC65324	Bna.1463	AT1G21680		DPP6 N-terminal domain-like protein	1001	0	0.84
A_46_P152039	0.000117	1.63039	down	0.0923029	1.63893	down	0.000163	1.54399	up	0.977637	1.00524	down	1.12e-05	2.5173	up	0.028656	2.53049	up	12.9892	14.3286	14.3211	13.6159	P	P	P	P	P	P	P	P	P	P	P	P	Rep: Isoform 2 of Q9XI05 - Arabidopsis thaliana (Mouse-ear cress), partial (55%) [TC94110]	TA26261_3708			TC94110		AT1G21720	PBC1	Proteasome beta subunit C1	823	0	0.91
A_46_P138409	0.0107768	1.33098	down	0.476974	1.08304	down	0.000784	2.99197	up	0.129883	1.22892	up	0.000284	3.98224	up	0.000604	3.24043	up	14.4205	16.1167	16.4141	16.0016	P	P	P	P	P	P	P	P	P	P	P	P	Rep: Protein disulfide isomerase - Brassica carinata (Ethiopian mustard) (Abyssinian cabbage), partial (25%) [TC75734]	TA22114_3708			TC75734		AT1G21750	ATPDIL1-1, ATPDI5, PDI5, PDIL1-1	PDI-like 1-1	1808	0	89%
A_46_P257514	0.0322585	1.3638	down	0.479101	1.09639	down	0.000878	2.82566	up	0.145899	1.2439	up	0.000323	3.85363	up	0.000972	3.09803	up	13.8798	15.5112	15.8261	15.3784	P	P	P	P	P	P	P	P	P	P	P	P	Rep: Protein disulfide-isomerase 2 precursor - Arabidopsis thaliana (Mouse-ear cress), partial (34%) [TC78697]	DY024671			TC78697	Bna.1264	AT1G21750	ATPDIL1-1, ATPDI5, PDI5, PDIL1-1	PDI-like 1-1	1766	0	89%
A_46_P231219	0.00775229	2.64525	up	0.000299	4.99023	up	0.112852	2.78526	up	0.0109588	1.88649	up	0.906095	1.05293	up	0.261512	1.79166	down	12.044	11.2028	12.1185	13.5219	P	P	P	P	P	P	P	P	P	P	P	P	0144821 Brassica napus Etiolated seedlings (Uni-ZAP) Brassica napus cDNA, mRNA sequence [EV167956]	EV167956	EV167956		TC67836	Bna.13113	AT1G21920		Histone H3 K4-specific methyltransferase SET7/9 family protein	811	0	0.88
A_46_P074196	0.0170188	6.92762	up	2.17e-07	2342.21	up	7.61e-08	1915.68	up	0.00194655	338.097	up	0.00178846	276.527	up	0.047011	1.22265	down	3.40093	3.11091	11.5122	14.3046	A	A	A	A	A	A	P	P	P	P	P	P	24RDBNH_UP_126_E09_12DEC2006_071 Brassica napus 24RDBNH Brassica napus cDNA 5', mRNA sequence [ES917854]	ES917854	ES917854		TC86523	Bna.16026	AT1G22130	AGL104	AGAMOUS-like 104	642	0	0.88
A_46_P139439	0.260498	1.14623	up	0.00734477	1.29507	down	0.000562	1.67027	up	0.0334795	1.48445	down	0.0395137	1.45719	up	7.81e-05	2.16312	up	15.3058	16.419	15.849	16.0459	P	P	P	P	P	P	P	P	P	P	P	P	0181079 Brassica napus Leaf library Brassica napus cDNA, mRNA sequence [EV100484]	EV100484	EV100484		TC65568	Bna.7693	AT1G22300	GRF10, GF14 EPSILON	General regulatory factor 10	872	0	0.9
A_46_P379393	0.00913967	1.22812	down	0.0406152	1.13433	down	0.000565	1.83026	up	0.035899	1.08268	up	0.000679	2.24778	up	0.00144235	2.07613	up	14.4918	15.5457	15.6603	15.3638	P	P	P	P	P	P	P	P	P	P	P	P	Rep: Isoform 2 of P48347 - Arabidopsis thaliana (Mouse-ear cress), partial (35%) [TC108788]	TA22405_3708			TC108788		AT1G22300		GRF10, 14-3-3EPSILON, GF14 EPSILON	906	0	0.9
A_46_P118749	0.000646	403.802	up	0.000444	396.279	up	5.37e-05	139.467	up	0.604651	1.01899	down	0.00739609	2.89532	down	0.00450768	2.84137	down	4.46243	2.95584	2.9287	11.5862	A	A	A	A	A	A	A	A	A	P	P	P	0107234 Brassica napus Damaged cotyledons Brassica napus cDNA, mRNA sequence [EV225308]	EV225308	EV225308		TC90934	Bna.25213	AT1G22380	AtUGT85A3, UGT85A3	UDP-glucosyl transferase 85A3	801	0	0.82
A_46_P155189	0.00704526	5.39654	up	0.0458238	2.36704	up	0.2554	1.407	down	0.00284079	2.27987	down	0.000904	7.59291	down	0.00879527	3.33041	down	9.4513	7.7156	6.52665	8.95868	P	P	P	P	P	P	P	P	P	P	P	P		TA27281_3708			TC87631		AT1G22570		Major facilitator superfamily protein	793	0	0.86
A_46_P128184	0.317216	1.38256	up	0.0106862	3.48765	up	0.00889137	5.14267	down	0.0242197	2.52259	up	0.00550644	7.11006	down	0.00014	17.9358	down	14.4627	10.2979	11.6328	12.1001	P	P	P	P	P	P	P	P	P	P	P	P	Brassica napus sucrose transporter (SUT) mRNA, complete cds [EU570076]	EU570076	EU570076		TC71078	Bna.27178	AT1G22710	SUC2, SUT1, ATSUC2	Sucrose-proton symporter 2	1735	0	0.88
A_46_P173749	0.0541737	3.76361	up	0.10397	2.78987	up	0.418992	1.46707	down	0.24601	1.34903	down	0.00537358	5.52148	down	0.000895	4.09293	down	11.984	9.95088	9.51896	11.4311	P	P	P	P	P	P	P	P	P	P	P	P	Rep: Uncharacterized protein At1g22910.2 - Arabidopsis thaliana (Mouse-ear cress), partial (90%) [TC97651]	TA33112_3708			TC97651		AT1G22910		RNA-binding (RRM/RBD/RNP motifs) family protein	757	0	0.87
A_46_P031916	0.000437	2.21627	down	0.000536	2.05942	down	0.0329688	1.20736	down	0.301645	1.07616	up	0.000162	1.83563	up	0.00217215	1.70572	up	13.1768	13.9471	14.053	12.9049	P	P	P	P	P	P	P	P	P	P	P	P	0096047 Brassica napus Bud library Brassica napus cDNA, mRNA sequence [EV152776]	EV152776	EV152776		TC79095	Bna.7368	AT1G22920	CSN5A，JAB1，AJH1	COP9 signalosome 5A	1118	0	0.89
A_46_P343390	0.0106787	3.47362	up	6.74e-05	10.2269	up	2.17e-05	7.27663	up	0.0209431	2.94416	up	0.039675	2.09483	up	0.0077343	1.40544	down	11.7229	11.2319	12.7897	14.5862	P	P	P	P	P	P	P	P	P	P	P	P	Rep: Plasma membrane sulphate transporter - Brassica oleracea var. acephala (Flowering kale), partial (93%) [TC93191]	TC93191		GO:0016020	TC93191		AT1G23090	AST91, SULTR3;3	Sulfate transporter 91	860	0	0.87
A_46_P139329	0.0880989	1.48476	up	0.000514	2.44423	up	0.452553	1.03249	up	0.0478021	1.64621	up	0.101175	1.43803	down	0.000395	2.36731	down	15.2795	14.0363	14.7554	15.3257	P	P	P	P	P	P	P	P	P	P	P	P	Rep: Probable phosphoglucomutase, cytoplasmic 1 - Arabidopsis thaliana (Mouse-ear cress), complete [TC72691]	TA22368_3708			TC72691		AT1G23190	PGM3	Phosphoglucomutase/phosphomannomutase family protein	1739	0	0.92
A_46_P023881	0.0012467	10.1068	up	0.00149649	33.726	up	0.0178714	2.27148	up	0.0269613	3.33698	up	0.0133681	4.44941	down	0.000228	14.8476	down	6.91539	3.02324	4.76178	8.09903	P	P	P	A	A	A	A	A	P	P	P	P	BN25.059O07F011128 BN25 Brassica napus cDNA clone BN25059O07, mRNA sequence [CD825151]	CD825151	CD825151		TC93076	Bna.5725	AT1G23200		Plant invertase/pectin methylesterase inhibitor superfamily	999	0	0.85
A_46_P146129	0.0324116	2.24929	down	0.0135936	3.37454	down	0.000935	16.9375	down	0.00190722	1.50027	down	9.86e-05	7.53016	down	0.00019	5.0192	down	17.2598	14.9324	14.3471	13.1777	P	P	P	P	P	P	P	P	P	P	P	P	Rep: At1g23310/F26F24_4 - Arabidopsis thaliana (Mouse-ear cress), complete [TC76803]	TA24340_3708			TC76803		AT1G23310	GGT1, AOAT1, GGAT1	Glutamate:glyoxylate aminotransferase	642	0	0.94
A_46_P216539	0.633083	1.07711	down	0.0193805	2.1501	down	6.68e-05	19.2331	down	0.0247279	1.99618	down	6.17e-05	17.8562	down	0.00046	8.94521	down	15.1641	12.003	11.0057	10.8986	P	P	P	P	P	P	P	P	P	P	P	P	Rep: At1g23310/F26F24_4 - Arabidopsis thaliana (Mouse-ear cress), complete [TC76803]	TA24341_3708			TC76803		AT1G23310	GGT1, AOAT1, GGAT1	Glutamate:glyoxylate aminotransferase	839	0	0.92
A_46_P257744	0.157811	1.1727	down	0.00147691	2.20623	down	2.82e-05	12.047	down	0.0013338	1.88132	down	6.22e-06	10.2728	down	2.88e-05	5.46044	down	10.0991	7.65008	6.73834	6.5085	P	P	P	P	P	P	P	P	P	P	P	P		DY024815					AT1G23310	GGT1, AOAT1, GGAT1	Glutamate:glyoxylate aminotransferase	1013	0	0.93
A_46_P300260	0.00022	2773.14	up	6.69e-06	6306.21	up	0.000265	6616.28	up	0.102852	2.27403	up	0.102237	2.38585	up	0.638258	1.04917	up	2.85711	2.92636	4.11161	15.5489	A	A	A	A	A	A	A	A	P	P	P	P	Rep: F5O8.10 protein - Arabidopsis thaliana (Mouse-ear cress), partial (42%) [TC108412]	ES267737			TC108412		AT1G23540	IGI1, AtPERK12	Protein kinase superfamily protein	1142	0	0.89
A_46_P140814	0.0337558	4.09745	down	0.0782266	2.57493	down	0.182487	1.74736	down	0.00780149	1.59129	up	0.000573	2.34493	up	0.0171859	1.47361	up	15.5664	16.1258	16.796	14.7613	P	P	P	P	P	P	P	P	P	P	P	P	Rep: Spermidine synthase 1 - Arabidopsis thaliana (Mouse-ear cress), complete [TC66183]	TA22801_3708			TC66183		AT1G23820	SPDS1	Spermidine synthase 1	906	0	0.91
A_46_P156189	5.39e-05	2.76031	down	0.00200473	1.75996	down	0.877315	1.01602	down	0.00471619	1.5684	up	0.00258702	2.71677	up	0.00844799	1.7322	up	12.5229	13.3155	13.9648	12.5	P	P	P	P	P	P	P	P	P	P	P	P	Rep: T23E23.6 - Arabidopsis thaliana (Mouse-ear cress), partial (86%) [TC84910]	TA27606_3708			TC84910		AT1G23890		NHL domain-containing protein	1029	0	0.88
A_46_P008941	0.67442	1.25851	up	0.000392	5.15719	down	0.00942284	2.66576	down	0.0526962	6.49036	down	0.110026	3.35489	down	0.0331622	1.9346	up	12.0102	12.9623	10.264	10.5957	P	P	P	P	P	P	P	P	P	P	P	P	Brassica napus thiohydroximate S-glucosyltransferase mRNA, complete cds [AF304430]	AF304430	AF304430		TC63484	Bna.2228	AT1G24100	UGT74B1	UDP-glucosyl transferase 74B1	860	0	0.84
A_46_P151269	0.00311856	1.86254	up	0.0167228	2.84644	up	5.92e-05	6.47855	up	0.118811	1.52826	up	0.000293	3.47834	up	0.0265935	2.27602	up	13.0699	14.2564	14.8683	15.7655	P	P	P	P	P	P	P	P	P	P	P	P	Rep: Pyruvate dehydrogenase E1 component subunit alpha-2, mitochondrial precursor - Arabidopsis thaliana (Mouse-ear cress), partial (95%) [TC64229]	TA26019_3708			TC64229		AT1G24180	IAR4	Thiamin diphosphate-binding fold (THDP-binding) superfamily protein	878	0	0.91
A_46_P290078	0.00292033	2.04437	up	0.0021432	3.17849	up	3.22e-05	5.18182	up	0.0324353	1.55475	up	0.0016534	2.53467	up	0.028589	1.63028	up	13.1599	13.865	14.5017	15.5334	P	P	P	P	P	P	P	P	P	P	P	P	Rep: Pyruvate dehydrogenase E1 component subunit alpha-2, mitochondrial precursor - Arabidopsis thaliana (Mouse-ear cress), partial (41%) [TC88978]	TA26019_3708			TC88978	Bna.14088	AT1G24180	IAR4	Thiamin diphosphate-binding fold (THDP-binding) superfamily protein	343	0	0.92
A_46_P041656	0.546087	1.16322	down	0.0449244	2.02258	up	0.000237	88.555	up	0.00671362	2.35271	up	0.00059	103.009	up	0.00162114	43.7833	up	7.52945	12.9818	14.2161	13.9979	P	P	P	P	P	P	P	P	P	P	P	P	BNSCS3CT_UP_032_H03_12JAN2005_017 Brassica napus seed coat BNSCS3CT Brassica napus cDNA 5', mRNA sequence [EE467439]	EE467439	EE467439		TC75858	Bna.9372	AT1G24260	SEP3, AGL9	K-box region and MADS-box transcription factor family protein	759	0	0.91
A_46_P340270	0.0030737	2.50638	down	0.000993	2.62165	down	0.00284224	1.42124	down	0.65258	1.04599	down	0.00593682	1.76351	up	0.0015847	1.84462	up	13.5369	14.4203	14.3554	13.0298	P	P	P	P	P	P	P	P	P	P	P	P	Rep: Chromosome chr1 scaffold_136, whole genome shotgun sequence - Vitis vinifera (Grape), partial (64%) [TC91511]	TC91511			TC91511		AT1G24310		Unknown protein	664	0	0.91
A_46_P009451	0.0022557	2.3698	down	3.85e-05	3.3328	down	0.00374825	1.82117	down	0.0267697	1.40636	down	0.0738836	1.30125	up	0.00514654	1.83003	up	14.8278	15.6997	15.2077	13.963	P	P	P	P	P	P	P	P	P	P	P	P	Brassica napus mRNA for 3-oxyacyl-[acyl carrier protein] reductase, isoform 3 (bkr3 gene) [AJ243085]	AJ243085	AJ243085		TC63523	Bna.2353	AT1G24360		NAD(P)-binding Rossmann-fold superfamily protein	989	0	0.89
A_46_P184321	0.000502	2.46966	down	0.000395	2.96654	down	0.00695123	1.65941	down	0.131268	1.2012	down	0.0140442	1.48828	up	0.00917771	1.78771	up	13.7038	14.5419	14.2774	12.9731	P	P	P	P	P	P	P	P	P	P	P	P	Rep: 3-oxoacyl-[acyl-carrier-protein] reductase 4 - Brassica napus (Rape), complete [TC63592]	AJ243086			TC63592		AT1G24360		NAD(P)-binding Rossmann-fold superfamily protein	841	0	0.88
A_46_P148644	0.00307	2.59091	down	0.00181846	2.33791	down	0.589651	1.06013	down	0.310345	1.10822	up	0.000182	2.44395	up	0.0018853	2.20529	up	14.8947	16.0357	16.1839	14.8105	P	P	P	P	P	P	P	P	P	P	P	P	Rep: T-complex protein 1 epsilon subunit - Mesembryanthemum crystallinum (Common ice plant), partial (34%) [TC82368]	TA25168_3708			TC82368		AT1G24510		TCP-1/cpn60 chaperonin family protein	1850	0	0.93
A_46_P267508	0.00093	2.56259	down	0.00128962	2.37542	down	0.185216	1.1538	down	0.461836	1.0788	up	0.000323	2.221	up	0.00425747	2.05878	up	15.0974	16.1392	16.2486	14.891	P	P	P	P	P	P	P	P	P	P	P	P	Rep: T-complex protein 1 epsilon subunit - Mesembryanthemum crystallinum (Common ice plant), partial (34%) [TC82368]	TA25168_3708			TC82368	Bna.6458	AT1G24510		TCP-1/cpn60 chaperonin family protein	1850	0	0.93
A_46_P352310	4.75e-05	2.52106	down	0.0247298	2.21269	down	0.000423	3.15583	down	0.456988	1.13936	up	0.0524175	1.25179	down	0.113917	1.42624	down	13.2698	12.7576	12.9459	11.6118	P	P	P	P	P	P	P	P	P	P	P	P	Rep: Chromosome chr12 scaffold_38, whole genome shotgun sequence - Vitis vinifera (Grape), complete [TC97708]	TC97708		GO:0003735|GO:0005739|GO:0005840|GO:0006412	TC97708		AT1G25260		Ribosomal protein L10 family protein	656	0	0.87
A_46_P162399	0.000243	2.35709	down	0.000473	2.22144	down	0.004698	1.64349	down	0.428676	1.06107	up	0.0159558	1.43419	up	0.0257748	1.35165	up	12.4044	12.8392	12.9247	11.6877	P	P	P	P	P	P	P	P	P	P	P	P	Rep: Glutaminyl-tRNA synthetase - Lupinus luteus (European yellow lupin), partial (56%) [TC78601]	TA29627_3708			TC78601		AT1G25350	OVA9	Putative glutamine-tRNA ligase / putative glutaminyl-tRNA synthetase / putative GlnRS	1612	0	0.9
A_46_P089491	0.0636174	2.32657	down	0.000674	6.48703	down	1.48e-05	13.4943	down	0.0351763	2.78824	down	0.0136636	5.8001	down	0.00247627	2.0802	down	12.1436	11.0868	9.60749	8.38929	P	P	P	P	P	P	P	P	P	P	P	P	0190708 Brassica napus Apical meristem Brassica napus cDNA, mRNA sequence [EV093056]	EV093056	EV093056		TC92730	Bna.19188	AT1G25460		NAD(P)-binding Rossmann-fold superfamily protein	668	0	0.85
A_46_P030241	0.103986	2.73785	down	2.61e-05	5.78914	down	0.000136	4.00923	down	0.167818	2.11449	down	0.396978	1.46437	down	0.011464	1.44395	up	9.75318	10.2832	9.2029	7.74985	P	P	P	P	P	P	P	P	P	P	P	P	BNSCS5CT_UP_100_A05_29MAY2007_047 Brassica napus BNSCS5CT Brassica napus cDNA 5', mRNA sequence [EV084795]	EV084795	EV084795		TC67909	Bna.7024	AT1G26100		Cytochrome b561/ferric reductase transmembrane protein family	706	0	0.88
A_46_P306400	0.125679	2.36491	down	0.212668	1.83748	down	0.961145	1.01914	up	0.0779095	1.28704	up	0.000318	2.41016	up	0.00568145	1.87264	up	12.4174	13.3225	13.6865	12.4447	P	P	P	P	P	P	P	P	P	P	P	P	Rep: Expressed protein - Arabidopsis thaliana (Mouse-ear cress), partial (52%) [TC100785]	H74828			TC100785		AT1G26270		Phosphatidylinositol 3- and 4-kinase family protein	908	0	0.88
A_46_P257604	0.00724282	1.66342	down	0.00802257	2.6561	down	0.00044	2.39459	down	0.0384355	1.59677	down	0.0195788	1.43956	down	0.495515	1.10921	up	9.08866	9.23819	8.56304	7.82889	P	P	P	P	P	P	P	P	P	P	P	P		DY024725			TC107694	Bna.12526	AT1G26370		RNA helicase family protein	1423	0	0.87
A_46_P057096	0.00119544	2.49003	down	0.000552	2.85109	down	0.00566846	1.71453	down	0.247593	1.145	down	0.0239884	1.45231	up	0.00268413	1.6629	up	12.7344	13.4681	13.2728	11.9566	P	P	P	P	P	P	P	P	P	P	P	P	BNSCS3CT_UP_038_D02_04MAY2007_010 Brassica napus BNSCS3CT Brassica napus cDNA 5', mRNA sequence [EV039485]	EV039485	EV039485		TC107694	Bna.12526	AT1G26370		RNA helicase family protein	1423	0	0.87
A_46_P046006	0.012151	1.66934	down	0.000446	3.03868	down	0.00104062	2.20791	down	0.0101231	1.82029	down	0.0684916	1.32262	down	0.013113	1.37627	up	11.4634	11.9241	11.06	10.3207	P	P	P	P	P	P	P	P	P	P	P	P	BN18DYSC_UP_067_F10_28FEB2008_070 BN18DYSC Brassica napus cDNA 5', mRNA sequence [FG558811]	FG558811	FG558811		TC79132	Bna.10251	AT1G26520		Cobalamin biosynthesis CobW-like protein	1231	0	0.9
A_46_P043471	0.685835	1.04616	up	0.302283	1.26219	up	0.000598	4.05424	up	0.402296	1.2065	up	0.000951	3.87537	up	0.0139958	3.21208	up	11.6041	13.2877	13.5585	13.6236	P	P	P	P	P	P	P	P	P	P	P	P	BNARO2GH_T3_021_B09_15DEC2006_077 Brassica napus BNARO2GH Brassica napus cDNA 5', mRNA sequence [ES912456]	ES912456	ES912456		TC67926	Bna.9740	AT1G26690		Emp24/gp25L/p24 family/GOLD family protein	704	0	0.9
A_46_P159004	0.0486604	2.63605	down	0.000798	4.95355	up	0.472937	1.43536	up	0.00308416	13.0578	up	0.0628062	3.78367	up	0.0861313	3.45109	down	13.3153	11.5282	15.235	13.8367	P	P	P	P	P	P	P	P	P	P	P	P	Rep: Alpha-expansin 10 - Arabidopsis thaliana (Mouse-ear cress), partial (61%) [TC99730]	TA28492_3708			TC99730		AT1G26770	ATEXPA10，AT-EXP10，ATEXP10，ATHEXPALPHA1.1，EXP10， EXPA10	Expansin A10	771	0	0.89
A_46_P177369	0.0207878	11.1021	down	0.0248618	7.47051	down	0.0746959	3.13962	up	0.512528	1.48612	up	0.0100342	34.8564	up	0.000645	23.4546	up	4.09555	8.64735	9.2189	5.74614	A	A	A	P	P	P	P	P	P	P	P	A	Rep: T24P13.16 - Arabidopsis thaliana (Mouse-ear cress), partial (56%) [TC65966]	TA34236_3708			TC65966		AT1G26780	MYB117, AtMYB117, LOF1	Myb domain protein 117	700	0	0.89
A_46_P247394	0.00103807	3.97567	up	0.000425	6.95445	up	0.000379	12.4897	up	0.00435501	1.74925	up	0.000344	3.14153	up	0.00246699	1.79593	up	9.62864	10.4734	11.2801	13.2713	P	P	P	P	P	P	P	P	P	P	P	P	Rep: F-box/Kelch-repeat protein At1g26930 - Arabidopsis thaliana (Mouse-ear cress), partial (61%) [TC80011]	DY005980			TC80011	Bna.9706	AT1G26930		Galactose oxidase/kelch repeat superfamily protein	821	0	0.88
A_46_P207124	0.240293	1.66666	up	0.0073743	2.10867	up	0.000969	3.85815	up	0.531345	1.26521	up	0.102344	2.3149	up	0.0272673	1.82966	up	5.95641	6.82799	7.16737	7.90432	P	A	P	P	P	P	P	P	P	P	P	P	Rep: At1g27150/T7N9_21 - Arabidopsis thaliana (Mouse-ear cress), partial (97%) [TC83792]	CD835916			TC83792	Bna.7133	AT1G27150		Tetratricopeptide repeat (TPR)-like superfamily protein	1374	0	0.88
A_46_P022431	0.0122077	1.38131	down	0.0210017	1.43602	down	2.41e-05	5.71804	down	0.672637	1.0396	down	0.000102	4.13957	down	0.000208	3.98188	down	11.947	9.95356	9.89753	9.43149	P	P	P	P	P	P	P	P	P	P	P	P	35ETGS60_UP_002_H05_25MAR2004_033 Brassica napus 35ETGS60 Brassica napus cDNA 5', mRNA sequence [EE431307]	EE431307	EE431307		TC74975	Bna.5429	AT1G27385		Unknown protein	745	0	0.88
A_46_P140544	0.000215	3.6554	down	8.02e-05	3.35818	down	0.00526057	2.23027	down	0.386057	1.08851	up	0.0162845	1.63899	up	0.0299281	1.50572	up	15.7695	16.3599	16.4823	14.6122	P	P	P	P	P	P	P	P	P	P	P	P		TA22717_3708			TC65626	Bna.1444	AT1G27400		Ribosomal protein L22p/L17e family protein	735	0	0.92
A_46_P213404	0.00303568	4.05287	down	0.000518	4.01444	down	0.0880508	1.95529	down	0.961087	1.00957	up	0.069325	2.07277	up	0.0750995	2.05312	up	13.8954	14.9332	14.9469	12.928	P	P	P	P	P	P	P	P	P	P	P	P	Rep: 60S ribosomal protein L17-1 - Arabidopsis thaliana (Mouse-ear cress), complete [TC82489]	CN726169			TC82489	Bna.312	AT1G27400		Ribosomal protein L22p/L17e family protein	690	0	0.91
A_46_P315755	0.00387859	4.1393	down	8.15e-05	4.27402	down	0.0982087	1.92636	down	0.84546	1.03255	down	0.0606234	2.14876	up	0.071053	2.2187	up	13.7253	14.875	14.8288	12.7794	P	P	P	P	P	P	P	P	P	P	P	P	Rep: 60S ribosomal protein L17-1 - Arabidopsis thaliana (Mouse-ear cress), complete [TC73467]	TC73467		GO:0000022|GO:0000118|GO:0000792|GO:0002119|GO:0003674|GO:0003677|GO:0003700|GO:0003735|GO:0003924|GO:0004407|GO:0004971|GO:0005267|GO:0005515|GO:0005525|GO:0005575|GO:0005615|GO:0005622|GO:0005634|GO:0005737|GO:0005829|GO:0005840|GO:0005886|GO:0006261|GO:0006281|GO:0006325|GO:0006355|GO:0006412|GO:0006813|GO:0006886|GO:0006916|GO:0007052|GO:0007165|GO:0007264|GO:0007268|GO:0007492|GO:0007611|GO:…	TC73467		AT1G27400		Ribosomal protein L22p/L17e family protein	702	0	0.91
A_46_P108254	0.00029	3.43282	down	0.00207343	4.48862	down	0.00188193	3.73298	down	0.126447	1.30756	down	0.537891	1.08744	down	0.291927	1.20242	up	10.4103	10.6763	10.2894	8.51001	P	P	P	P	P	P	P	P	P	P	P	P	0201515 Brassica napus Undamaged cotyledons Brassica napus cDNA, mRNA sequence [EV187307]	EV187307	EV187307		TC76813	Bna.23052	AT1G27460	NPGR1	No pollen germination related 1	1360	0	0.87
A_46_P357380	0.0269944	2.67966	up	0.0687357	1.90385	up	0.414816	1.2132	up	0.00922544	1.40749	down	0.00046	2.20875	down	0.0029096	1.56928	down	10.0824	9.43226	8.93913	10.3612	P	P	P	P	P	P	P	P	P	P	P	P	Rep: Chromosome chr17 scaffold_12, whole genome shotgun sequence - Vitis vinifera (Grape), partial (52%) [TC100037]	TC100037		GO:0004559|GO:0006487	TC100037		AT1G27520		Glycosyl hydrolase family 47 protein	1324	0	0.93
A_46_P371445	0.0863309	1.18614	up	0.0337827	1.55037	up	5.84e-05	3.29531	up	0.0735609	1.30707	up	0.000421	2.77819	up	0.0071321	2.1255	up	11.6139	12.7017	13.0881	13.3344	P	P	P	P	P	P	P	P	P	P	P	P	Rep: Cyclin-T1-3 - Arabidopsis thaliana (Mouse-ear cress), partial (96%) [TC105848]	TC105848			TC105848		AT1G27630	CYCT1;3	Cyclin T 1;3	1003	0	0.88
A_46_P182854	0.0051783	1.84166	down	0.000415	2.65862	down	0.0128585	1.24809	up	0.0129659	1.4436	down	0.00109287	2.29855	up	7.43e-05	3.31818	up	11.6483	13.3787	12.849	11.968	P	P	P	P	P	P	P	P	P	P	P	P	Rep: Glucose-1-phosphate adenylyltransferase large subunit 2, chloroplast precursor - Arabidopsis thaliana (Mouse-ear cress), partial (58%) [TC90890]	TA35901_3708			TC90890		AT1G27680	APL2	ADPGLC-PPase large subunit	1148	0	0.9
A_46_P243764	0.00112596	2.67069	down	0.00109281	2.17209	down	0.0468292	1.28876	down	0.0617931	1.22955	up	8.07e-05	2.07229	up	0.00623058	1.68541	up	10.4858	11.2389	11.5371	10.1198	P	P	P	P	P	P	P	P	P	P	P	P	Rep: Chromosome chr1 scaffold_75, whole genome shotgun sequence - Vitis vinifera (Grape), partial (38%) [TC92782]	DY000828			TC92782	Bna.11633	AT1G27900		RNA helicase family protein	1162	0	0.88
A_46_P125069	0.00603601	2.02773	down	0.000334	3.0129	down	0.00149945	2.9708	down	0.0363177	1.48585	down	0.0544646	1.46508	down	0.913341	1.01417	up	8.16715	8.18745	7.61617	6.5963	P	P	P	P	P	P	P	P	P	P	P	P	0086721 Brassica napus Cold acclimation - dark Brassica napus cDNA, mRNA sequence [EV189240]	EV189240	EV189240		TC65192	Bna.26510	AT1G27960	ECT9	Evolutionarily conserved C-terminal region 9	771	0	0.82
A_46_P355690	0.00323145	1.89514	up	0.00299986	1.90161	up	0.0121134	1.50018	down	0.958439	1.00341	up	0.00017	2.84305	down	0.00016	2.85276	down	10.9061	9.39375	9.39866	10.321	P	P	P	P	P	P	P	P	P	P	P	P	Rep: Uncharacterized protein At1g28090.3 - Arabidopsis thaliana (Mouse-ear cress), partial (54%) [TC99270]	TC99270		GO:0003723|GO:0006396	TC99270		AT1G28090		Polynucleotide adenylyltransferase family protein	904	0	0.89
A_46_P206829	0.378112	1.63309	down	0.000224	5.51543	down	6.02e-05	7.58387	down	0.104581	3.3773	down	0.0693407	4.64389	down	0.0300628	1.37503	down	9.32006	8.8606	7.10473	6.39713	P	P	P	P	P	P	P	P	P	P	P	P		CD835664				Bna.7124	AT1G28110	SCPL45	Serine carboxypeptidase-like 45	696	0	0.9
A_46_P232549	0.0782899	1.39751	down	0.0693313	1.4391	down	0.000146	7.65854	down	0.862265	1.02976	down	0.000951	5.48014	down	0.0012619	5.32176	down	14.3462	11.9343	11.8919	11.4091	P	P	P	P	P	P	P	P	P	P	P	P	Rep: Chromosome chr1 scaffold_166, whole genome shotgun sequence - Vitis vinifera (Grape), partial (79%) [TC79312]	CX193917			TC79312		AT1G28140		Unknown protein	716	0	0.87
A_46_P370740	0.0451189	3.57174	down	0.00292971	5.3559	down	0.000765	23.5086	down	0.323363	1.49952	down	0.0109992	6.58183	down	0.0161506	4.38929	down	11.1539	9.01992	8.43542	6.59879	P	P	P	P	P	P	P	P	P	P	P	P	Rep: Dof zinc finger protein - Solanum lycopersicum (Tomato) (Lycopersicon esculentum), partial (19%) [TC105578]	TC105578		GO:0003677|GO:0003700|GO:0045449	TC105578		AT1G28310		Dof-type zinc finger DNA-binding family protein	955	0	0.86
A_46_P277373	0.315559	1.31034	up	0.000827	3.61546	up	0.00577731	1.66634	up	0.022881	2.75918	up	0.36221	1.27169	up	0.00394802	2.1697	down	10.3467	9.22917	10.6934	11.0834	P	P	P	P	P	P	P	P	P	P	P	P	Rep: Chromosome chr12 scaffold_18, whole genome shotgun sequence - Vitis vinifera (Grape), partial (49%) [TC110214]	EE473129			TC110214		AT1G28520	VOZ1	Vascular plant one zinc finger protein	920	0	0.86
A_46_P309610	0.24101	1.80697	down	0.000181	24.4918	down	0.00705704	2.75656	down	0.00863978	13.554	down	0.36994	1.52552	down	0.000759	8.88488	up	10.6648	13.8161	10.0555	9.20191	P	P	P	P	P	P	P	P	P	P	P	P	Rep: F1K23.12 - Arabidopsis thaliana (Mouse-ear cress), partial (92%) [TC67125]	TC67125		GO:0005575|GO:0008150|GO:0016740	TC67125		AT1G28680		HXXXD-type acyl-transferase family protein	1144	0	0.85
A_46_P266558	0.103386	1.39551	up	0.000629	2.0863	down	0.0344071	1.39054	down	0.00636685	2.91146	down	0.0145597	1.94051	down	0.0140265	1.50036	up	12.4615	13.0468	11.505	11.9858	P	P	P	P	P	P	P	P	P	P	P	P		EE458872					AT1G29050	TBL38	TRICHOME BIREFRINGENCE-LIKE 38	648	0	0.9
A_46_P138054	0.000943	1.44318	up	0.0338601	1.28075	up	2.59e-05	2.53482	up	0.135575	1.12683	down	9.87e-05	1.75641	up	0.0017625	1.97917	up	15.7701	16.755	16.5827	17.1119	P	P	P	P	P	P	P	P	P	P	P	P	BNZB_UP_150_G05_29SEP2005_035 Brassica napus BNZB Brassica napus cDNA 5', mRNA sequence [EE567514]	EE567514	EE567514		TC101337	Bna.16442	AT1G29310		SecY protein transport family protein	1219	0	0.89
A_46_P027511	7.42e-05	3.64326	down	0.000482	3.69	down	0.000251	3.50943	down	0.905674	1.01283	down	0.703174	1.03813	up	0.673458	1.05145	up	11.6305	11.7029	11.6845	9.81923	P	P	P	P	P	P	P	P	P	P	P	P	9RDBNGA_UP_016_G01_30SEP2003_003 Brassica napus - 9RDBNGA Brassica napus cDNA 5', mRNA sequence [EE542389]	EE542389	EE542389		TC72922	Bna.6468	AT1G29320		Transducin/WD40 repeat-like superfamily protein	1100	0	0.87
A_46_P085981	0.0612722	3.24313	down	0.000392	5.89026	down	4.21e-05	19.3427	down	0.210749	1.81623	down	0.0246814	5.9642	down	0.00181582	3.28384	down	13.7529	12.0375	11.1765	9.47916	P	P	P	P	P	P	P	P	P	P	P	P	0103509 Brassica napus Cold acclimation - light Brassica napus cDNA, mRNA sequence [EV202356]	EV202356	EV202356		TC75620	Bna.18457	AT1G29700		Metallo-hydrolase/oxidoreductase superfamily protein	646	0	0.91
A_46_P166709	0.0718372	1.60801	down	0.0041367	6.04472	down	0.000568	4.28634	down	0.00747725	3.75914	down	0.0123359	2.66562	down	0.221136	1.41023	up	12.1781	12.674	10.7636	10.0784	P	P	P	P	P	P	P	P	P	P	P	P	BNDH5DCT_UP_020_C06_26JAN2004_044 Brassica napus BNDH5DCT Brassica napus cDNA 5', mRNA sequence [CN727627]	CN727627	CN727627		TC81927	Bna.1812	AT1G29840		Alpha/beta-Hydrolases superfamily protein	680	0	0.88
A_46_P345805	0.000535	2.48487	down	0.00114387	2.66469	down	0.000286	3.06752	down	0.503176	1.07237	down	0.0734189	1.23448	down	0.266497	1.15117	down	12.8591	12.656	12.5552	11.242	P	P	P	P	P	P	P	P	P	P	P	P	Rep: Chromosome chr6 scaffold_3, whole genome shotgun sequence - Vitis vinifera (Grape), partial (40%) [TC94510]	TC94510			TC94510		AT1G29900	CARB	Carbamoyl phosphate synthetase B	652	0	0.91
A_46_P133714	0.000124	2.74299	down	0.00363097	2.53299	down	0.00210633	2.64966	down	0.508749	1.08291	up	0.749686	1.03522	up	0.742108	1.04606	down	13.9445	13.8795	13.9945	12.5387	P	P	P	P	P	P	P	P	P	P	P	P	Rep: Chromosome chr6 scaffold_3, whole genome shotgun sequence - Vitis vinifera (Grape), partial (40%) [TC94510]	TA20728_3708			TC94510		AT1G29900	CARB	Carbamoyl phosphate synthetase B	1596	0	0.9
A_46_P103084	0.194273	1.54624	up	0.575874	1.06924	up	0.00515382	2.90525	down	0.254142	1.44612	down	0.0217277	4.49221	down	1.96e-05	3.1064	down	10.7252	9.08998	8.5578	9.18656	P	P	P	P	P	P	P	P	P	P	P	P	0118813 Brassica napus Root library Brassica napus cDNA, mRNA sequence [EV113501]	EV113501	EV113501		TC74302	Bna.21971	AT1G30110	NUDX25	Nudix hydrolase homolog 25	678	0	0.91
A_46_P204564	0.181956	2.50768	down	0.00794958	16.7044	down	0.000922	29.2816	down	0.0336946	6.66131	down	0.0274807	11.6768	down	0.145184	1.75293	down	7.71026	6.90049	4.16468	2.83833	P	P	P	P	P	P	A	P	A	A	A	A	Rep: Chromosome chr10 scaffold_43, whole genome shotgun sequence - Vitis vinifera (Grape), partial (33%) [TC76041]	CD832606			TC76041		AT1G30220	ATINT2, INT2	Inositol transporter 2	729	0	0.9
A_46_P379583	0.0121253	2.59326	up	0.000704	5.5832	up	0.00167388	3.91133	up	0.0233659	2.15297	up	0.11646	1.50827	up	0.08574	1.42744	down	10.6146	10.1011	11.2075	12.5822	P	P	P	P	P	P	P	P	P	P	P	P	Rep: CBL-interacting protein kinase 25 - Populus trichocarpa (Western balsam poplar) (Populus balsamiferasubsp. trichocarpa), partial (64%) [TC108865]	TC108865		GO:0004674|GO:0005515|GO:0005634|GO:0005737|GO:0005739|GO:0010107|GO:0016301	TC108865		AT1G30270	CIPK23，SnRK3.23，ATCIPK23，LKS1	CBL-interacting protein kinase 23	1068	0	0.9
A_46_P316980	0.17882	1.0786	up	7.41e-05	18.6156	down	0.0145065	16.4209	down	7.77e-05	20.0788	down	0.0137963	17.7116	down	0.755847	1.13365	up	7.05822	7.2392	2.9116	3.02076	P	P	P	P	P	P	A	A	A	A	A	A	Rep: Chromosome chr10 scaffold_43, whole genome shotgun sequence - Vitis vinifera (Grape), partial (16%) [TC74603]	TC74603			TC74603		AT1G30370		Alpha/beta-Hydrolases superfamily protein	670	0	0.87
A_46_P216649	0.139764	1.50518	down	0.303116	1.28826	down	0.00391145	5.22352	down	0.287302	1.16838	up	0.00068	3.47037	down	0.00045	4.05472	down	11.85	9.83043	10.0549	9.46501	P	P	P	P	P	P	P	P	P	P	P	P	Rep: Multidrug resistance-associated protein 1 - Arabidopsis thaliana (Mouse-ear cress), partial (32%) [TC83370]	CN729219			TC83370	Bna.4850	AT1G30400	ATMRP1, EST1, ABCC1	Multidrug resistance-associated protein 1	1733	0	0.88
A_46_P318530	0.000916	2.33255	down	0.0199274	1.546	down	0.00201112	2.15088	down	0.024326	1.50876	up	0.487625	1.08446	up	0.0512813	1.39125	down	12.3541	11.8777	12.4711	11.2491	P	P	P	P	P	P	P	P	P	P	P	P	Rep: Multidrug resistance-associated protein 1 - Arabidopsis thaliana (Mouse-ear cress), partial (18%) [TC75998]	TC75998			TC75998		AT1G30400	ATMRP1，EST1，ABCC1	Multidrug resistance-associated protein 1	1150	0	0.91
A_46_P222679	0.0108995	2.67578	down	0.0008	3.729	down	0.000413	5.29311	down	0.170463	1.39361	down	0.0321891	1.97815	down	0.0706909	1.41944	down	11.1138	10.6085	10.1296	8.70968	P	P	P	P	P	P	P	P	P	P	P	P		CN829295				Bna.4130	AT1G30440		Phototropic-responsive NPH3 family protein	706	0	0.9
A_46_P195059	0.000886	2.87991	up	0.00262565	1.98394	up	0.0172724	1.52477	up	0.00768405	1.45161	down	0.00434499	1.88875	down	0.0548431	1.30114	down	9.26144	8.88166	8.34401	9.87003	P	P	P	P	P	P	P	P	P	P	P	P	Rep: SIT4 phosphatase-associated family protein - Arabidopsis thaliana, partial (35%) [TC108326]	CD822503			TC108326		AT1G30470		SIT4 phosphatase-associated family protein	1152	0	0.91
A_46_P140854	0.0956118	1.21988	up	0.8929	1.02531	down	0.00180552	2.55233	up	0.283679	1.25076	down	0.000103	2.09228	up	0.0214065	2.61695	up	13.8656	15.2535	14.9307	15.2174	P	P	P	P	P	P	P	P	P	P	P	P		TA22811_3708					AT1G30630		Coatomer epsilon subunit	1094	0	0.9
A_46_P140859	0.0322996	1.1716	up	0.517973	1.0923	down	0.000104	2.29798	up	0.155821	1.27974	down	8.45e-05	1.9614	up	0.0116234	2.51008	up	14.1812	15.5089	15.1531	15.3816	P	P	P	P	P	P	P	P	P	P	P	P	Rep: Coatomer subunit epsilon-1 - Arabidopsis thaliana (Mouse-ear cress), partial (77%) [TC84105]	TA22812_3708			TC84105		AT1G30630		Coatomer epsilon subunit	858	0	0.91
A_46_P056246	0.00824087	2.3023	up	0.00356694	3.69148	up	0.000786	2.12758	up	0.0471861	1.60339	up	0.578956	1.08212	down	0.0287433	1.73506	down	10.4317	9.63673	10.3179	11.5209	P	P	P	P	P	P	P	P	P	P	P	P	0094334 Brassica napus Leaf library Brassica napus cDNA, mRNA sequence [EV102011]	EV102011	EV102011		TC76406	Bna.12353	AT1G30810		Transcription factor jumonji (jmj) family protein / zinc finger (C5HC2 type) family protein	1522	0	0.88
A_46_P318950	0.0360619	1.61012	up	0.00046	3.69231	up	0.00360287	2.22149	up	0.00634183	2.29319	up	0.102312	1.37971	up	0.0178949	1.66208	down	12.6759	11.9429	13.1403	13.8275	P	P	P	P	P	P	P	P	P	P	P	P	Rep: T17H7.10 - Arabidopsis thaliana (Mouse-ear cress), partial (60%) [TC76406]	TC76406			TC76406		AT1G30810		Transcription factor jumonji (jmj) family protein / zinc finger (C5HC2 type) family protein	1522	0	0.88
A_46_P332750	0.000154	35.3369	down	0.120753	4.13724	up	0.180026	1.57167	up	0.00854451	146.197	up	0.000144	55.5381	up	0.227787	2.63238	down	5.88846	4.4921	11.6839	6.54076	A	A	P	P	A	P	P	P	P	P	P	P	Rep: Chromosome chr18 scaffold_61, whole genome shotgun sequence - Vitis vinifera (Grape), partial (30%) [TC86903]	TC86903		GO:0005345|GO:0006863|GO:0016020	TC86903		AT1G30840	PUP4	Purine permease 4	878	0	0.87
A_46_P100364	0.00113477	41.6337	up	0.00109718	88.6507	up	0.000839	15.3286	up	0.135066	2.1293	up	0.0687263	2.71607	down	0.00317531	5.78334	down	6.7943	4.2624	5.35278	10.7325	P	P	P	A	A	A	A	P	P	P	P	P	BNARO4GH_T3_007_F02_24NOV2006_006 Brassica napus BNARO4GH Brassica napus cDNA 5', mRNA sequence [ES902987]	ES902987	ES902987		TC67510	Bna.21413	AT1G30900	VSR6, VSR3;3, BP80-3;3	Vacuolar sorting receptor 6	1166	0	0.91
A_46_P325715	0.000184	3.84031	down	0.000223	3.29651	down	0.000329	2.70193	down	0.144065	1.16496	up	0.00332858	1.42132	up	0.0828653	1.22005	up	11.793	12.08	12.3003	10.359	P	P	P	P	P	P	P	P	P	P	P	P	0150828 Brassica napus Etiolated seedlings (Uni-ZAP) Brassica napus cDNA, mRNA sequence [EV170847]	EV170847	EV170847		TC82063	Bna.26111	AT1G30960		GTP-binding family protein	1100	0	0.89
A_46_P165784	0.00700156	1.66782	down	0.00130631	2.36799	down	1.78e-05	11.9891	down	0.0310114	1.41982	down	1.54e-05	7.18853	down	0.000189	5.063	down	14.9368	12.5968	12.0911	11.3531	P	P	P	P	P	P	P	P	P	P	P	P	Rep: inositol monophosphatase family protein - Arabidopsis thaliana, partial (93%) [TC96177]	TA30730_3708			TC96177		AT1G31190	IMPL1	Myo-inositol monophosphatase like 1	1170	0	0.91
A_46_P129239	0.229648	1.30559	down	0.0318571	2.10674	down	0.00230615	4.94193	down	0.0151754	1.61363	down	0.000466	3.78521	down	0.00345726	2.34577	down	12.8862	11.6562	10.9659	10.5812	P	P	P	P	P	P	P	P	P	P	P	P	BNARO1GH_T3_020_B07_23NOV2006_061 Brassica napus BNARO1GH Brassica napus cDNA 5', mRNA sequence [ES901218]	ES901218	ES901218			Bna.27394	AT1G31410		Putrescine-binding periplasmic protein-related	728	0	0.91
A_46_P260048	0.000506	3.31259	down	0.000143	3.01678	down	0.0022867	2.42409	down	0.379562	1.09806	up	0.0606916	1.36653	up	0.117521	1.2445	up	14.9928	15.3083	15.4433	13.7153	P	P	P	P	P	P	P	P	P	P	P	P	Rep: Chromosome chr7 scaffold_31, whole genome shotgun sequence - Vitis vinifera (Grape), partial (72%) [TC66377]	EE451186			TC66377	Bna.13315	AT1G31660		Contains InterPro Domain/s: Bystin	963	0	0.84
A_46_P271403	0.0215105	3.18604	down	0.309645	1.32896	down	0.756354	1.07904	down	0.00345531	2.3974	up	0.000411	2.95266	up	0.180645	1.23161	up	8.53264	8.83319	10.0947	8.42289	P	P	P	P	P	P	P	P	P	P	P	P		EE465134		GO:0003674|GO:0005575|GO:0005634|GO:0008150|GO:0015250|GO:0042802|GO:0048364			AT1G31880	NLM9, BRX	DZC (Disease resistance/zinc finger/chromosome condensation-like region) domain containing protein	751	0	0.89
A_46_P151374	0.00194116	2.70808	down	0.000198	3.54947	down	0.00423617	2.49515	down	0.0932432	1.3107	down	0.608167	1.08534	up	0.0687766	1.42255	up	14.0418	14.5503	14.1599	12.7227	P	P	P	P	P	P	P	P	P	P	P	P	Rep: DEAD-box ATP-dependent RNA helicase 5 - Arabidopsis thaliana (Mouse-ear cress), partial (85%) [TC91751]	TA26050_3708			TC91751		AT1G31970	STRS1	DEA(D/H)-box RNA helicase family protein	1294	0	0.9
A_46_P142414	0.00396281	1.83601	down	0.000786	2.12922	down	0.150767	1.1351	down	0.109963	1.1597	down	0.000175	1.6175	up	0.00302579	1.87581	up	14.9289	15.8364	15.6227	14.7461	P	P	P	P	P	P	P	P	P	P	P	P	Rep: Chromosome chr2 scaffold_11, whole genome shotgun sequence - Vitis vinifera (Grape), partial (93%) [TC63815]	TA23248_3708			TC63815		AT1G32050		SCAMP family protein	1059	0	0.91
A_46_P151439	0.0126297	3.54819	down	0.000265	17.6881	down	5.55e-05	518.244	down	0.00308769	4.98511	down	0.00012	146.059	down	3.88e-06	29.299	down	16.1032	11.2304	8.91282	7.08574	P	P	P	P	P	P	P	P	P	P	P	P	Rep: Phosphoribulokinase, chloroplast precursor - Triticum aestivum (Wheat), partial (87%) [TC67536]	TA26067_3708			TC67536		AT1G32060	PRK	Phosphoribulokinase	1116	0	0.89
A_46_P195159	0.017054	1.94959	down	0.000543	5.58232	down	7.83e-05	94.5036	down	0.00246044	2.86333	down	5.97e-05	48.4736	down	0.000108	16.9291	down	17.0639	12.9825	11.4648	10.5016	P	P	P	P	P	P	P	P	P	P	P	P	Rep: Phosphoribulokinase, chloroplast precursor - Triticum aestivum (Wheat), partial (87%) [TC84532]	CD822675			TC84532	Bna.726	AT1G32060	PRK	Phosphoribulokinase	1362	0	0.87
A_46_P226539	0.0143089	1.75855	down	0.000911	5.63616	down	1.99e-05	93.4711	down	0.00782762	3.20501	down	8.81e-07	53.1524	down	0.000718	16.5842	down	17.2776	13.2259	11.5456	10.7312	P	P	P	P	P	P	P	P	P	P	P	P	Rep: Phosphoribulokinase, chloroplast precursor - Triticum aestivum (Wheat), partial (50%) [TC75407]	CX189513			TC75407		AT1G32060	PRK	Phosphoribulokinase	819	0	0.91
A_46_P269633	0.00604138	1.75468	down	0.000505	5.3979	down	3.71e-06	111.502	down	0.00417056	3.07628	down	5.4e-07	63.5456	down	0.000238	20.6566	down	16.9587	12.5901	10.9689	10.1577	P	P	P	P	P	P	P	P	P	P	P	P	Rep: Phosphoribulokinase, chloroplast precursor - Triticum aestivum (Wheat), partial (87%) [TC84532]	EE462809			TC84532	Bna.726	AT1G32060	PRK	Phosphoribulokinase	1346	0	0.89
A_46_P163059	0.0692499	3.8243	down	0.0251344	7.89051	down	0.00675585	89.4535	down	0.0131243	2.06326	down	2.18e-07	23.3908	down	0.0011135	11.3368	down	17.7728	14.2699	13.2249	11.2897	P	P	P	P	P	P	P	P	P	P	P	P	Rep: Phosphoribulokinase, chloroplast precursor - Triticum aestivum (Wheat), partial (49%) [TC103808]	TA29835_3708			TC103808		AT1G32060	PRK	Phosphoribulokinase	638	0	0.91
A_46_P124924	0.0191788	4.01779	up	0.250385	1.51201	up	0.00284678	17.7335	down	0.00517933	2.65725	down	1.38e-05	71.2495	down	4.94e-05	26.8133	down	15.2962	10.5513	9.14135	11.1477	P	P	P	P	P	P	P	P	P	P	P	P	0199299 Brassica napus Undamaged cotyledons Brassica napus cDNA, mRNA sequence [EV185511]	EV185511	EV185511		TC66720	Bna.26481	AT1G32080		Membrane protein, putative	1764	0	0.91
A_46_P289113	0.0198085	1.68895	up	0.0370086	1.77417	up	0.000434	2.03442	up	0.767781	1.05046	up	0.169272	1.20455	up	0.391402	1.14669	up	11.6557	11.8531	11.9242	12.6803	P	P	P	P	P	P	P	P	P	P	P	P	Rep: Chromosome undetermined scaffold_146, whole genome shotgun sequence - Vitis vinifera (Grape), partial (57%) [TC70164]	EG019667			TC70164	Bna.4319	AT1G32090		Early-responsive to dehydration stress protein (ERD4)	1520	0	0.87
A_46_P022601	0.111059	1.22031	down	0.000729	1.97055	down	0.000101	12.5279	down	0.0102411	1.61479	down	3.62e-05	10.2661	down	0.000153	6.35756	down	13.7425	11.074	10.3827	10.0954	P	P	P	P	P	P	P	P	P	P	P	P	BNARO5GH_T3_019_G09_1DEC2006_067 Brassica napus BNARO5GH Brassica napus cDNA 5', mRNA sequence [ES906988]	ES906988	ES906988		TC105322	Bna.5464	AT1G32160		Protein of unknown function (DUF760)	1013	0	0.87
A_46_P173609	0.0176222	1.56587	down	0.00127388	2.75004	down	1.68e-05	19.541	down	0.00874208	1.75624	down	1.72e-05	12.4793	down	8.81e-05	7.1057	down	12.3946	9.56566	8.75316	8.1062	P	P	P	P	P	P	P	P	P	P	P	P	BNARO5GH_T3_019_G09_1DEC2006_067 Brassica napus BNARO5GH Brassica napus cDNA 5', mRNA sequence [ES906988]	ES906988	ES906988		TC105322	Bna.5464	AT1G32160		Protein of unknown function (DUF760)	1013	0	0.87
A_46_P369850	0.00103626	60.8243	up	0.000778	153.771	up	0.00266177	39.9627	up	0.13311	2.52812	up	0.427505	1.52203	down	0.0795721	3.84786	down	6.50528	4.56123	5.89929	11.8259	P	A	P	P	A	A	P	P	P	P	P	P	Rep: Probable xyloglucan endotransglucosylase/hydrolase protein 30 precursor - Arabidopsis thaliana (Mouse-ear cress), partial (92%) [TC105197]	TC105197		GO:0016023	TC105197		AT1G32170	XTR4，XTH30	Xyloglucan endotransglucosylase/hydrolase 30	1021	0	0.89
A_46_P150019	0.155262	1.52288	up	0.107746	1.63291	down	0.00155849	20.6946	down	0.015549	2.48672	down	0.000113	31.5154	down	0.000293	12.6735	down	13.8283	10.1645	8.85027	9.45707	P	P	P	P	P	P	P	P	P	P	P	P		TA25622_3708					AT1G32470		Single hybrid motif superfamily protein	700	0	0.92
A_46_P150334	0.137926	1.31634	down	0.000175	3.64738	down	8.16e-05	16.1587	down	0.0106129	2.77085	down	0.00190713	12.2755	down	7.57e-06	4.43023	down	18.0509	15.9036	14.4332	14.0367	P	P	P	P	P	P	P	P	P	P	P	P		TA25722_3708			TC89169	Bna.269	AT1G32470		Single hybrid motif superfamily protein	650	0	0.91
A_46_P157644	0.0470965	1.46635	down	0.00145542	4.00955	down	0.000976	12.759	down	0.00594357	2.73438	down	0.0019948	8.70119	down	0.000244	3.18214	down	18.2858	16.6158	15.1646	14.6124	P	P	P	P	P	P	P	P	P	P	P	P	Rep: Chromosome chr2 scaffold_11, whole genome shotgun sequence - Vitis vinifera (Grape), partial (97%) [TC89216]	TA28075_3708			TC89216	Bna.269	AT1G32470		Single hybrid motif superfamily protein	718	0	0.93
A_46_P259084	0.0821562	1.35333	down	0.00334576	3.85899	down	0.000327	38.7941	down	0.00467539	2.85148	down	0.00093	28.6657	down	0.003492	10.0529	down	17.6657	14.3361	12.8244	12.3879	P	P	P	P	P	P	P	P	P	P	P	P	Rep: Chromosome chr2 scaffold_11, whole genome shotgun sequence - Vitis vinifera (Grape), complete [TC68337]	DY030417			TC68337	Bna.269	AT1G32470		Single hybrid motif superfamily protein	686	0	0.91
A_46_P056306	0.089408	1.69685	up	0.450777	1.20115	down	0.00405262	6.49051	down	0.0159598	2.03817	down	2.67e-05	11.0134	down	0.000806	5.40356	down	12.5693	10.1353	9.10806	9.87092	P	P	P	P	P	P	P	P	P	P	P	P	53COT5_T3_016_G10_05SEP2004_068 Brassica napus 36hr germinating seed library 53COT5 Brassica napus cDNA 5', mRNA sequence [DY023871]	DY023871	DY023871		TC64276	Bna.12366	AT1G32500	ATNAP6, NAP6	Non-intrinsic ABC protein 6	934	0	0.86
A_46_P315575	0.315719	1.26285	up	0.0493255	1.47756	down	0.000372	4.94696	down	0.0454723	1.86593	down	0.0030933	6.24726	down	0.000741	3.34806	down	11.6331	9.8898	8.98991	9.32659	P	P	P	P	P	P	P	P	P	P	P	P	Rep: Granule-bound starch synthase 1, chloroplast precursor - Solanum tuberosum (Potato), partial (57%) [TC73280]	TA23940_3708			TC73280		AT1G32900		UDP-Glycosyltransferase superfamily protein	1330	0	0.89
A_46_P323320	0.00101164	1.78634	down	0.00199719	1.62224	down	6.7e-05	4.0145	down	0.180176	1.10115	up	0.0010101	2.24733	down	0.000336	2.47466	down	13.0839	11.7766	11.9157	11.0786	P	P	P	P	P	P	P	P	P	P	P	P	Rep: Granule bound starch synthase - Brassica rapa subsp. pekinensis (Chinese cabbage), partial (83%) [TC80202]	TC80202			TC80202		AT1G32900		UDP-Glycosyltransferase superfamily protein	660	0	0.91
A_46_P144719	0.0347077	1.50316	down	0.00270821	1.8671	down	0.00076	2.95703	down	0.109834	1.24212	down	0.00460651	1.96721	down	0.00355365	1.58375	down	14.1738	13.5104	13.1976	12.6096	P	P	P	P	P	P	P	P	P	P	P	P	Rep: Granule-bound starch synthase 1, chloroplast precursor - Solanum tuberosum (Potato), partial (63%) [TC69836]	TA23940_3708			TC69836		AT1G32900		UDP-Glycosyltransferase superfamily protein	1437	0	0.9
A_46_P345510	0.0861034	1.68859	down	0.000496	5.5489	down	1.53e-06	23.4674	down	0.00869001	3.28612	down	0.00252662	13.8977	down	0.000868	4.2292	down	16.7028	14.6224	12.906	12.1502	P	P	P	P	P	P	P	P	P	P	P	P	Rep: Ribosomal protein L11 precursor - Arabidopsis thaliana (Mouse-ear cress), partial (41%) [TC94379]	TA29229_3708			TC94379		AT1G32990	PRPL11	Plastid ribosomal protein l11	702	0	0.88
A_46_P161264	0.156195	1.50052	down	0.00313625	5.06494	down	0.000426	13.346	down	0.00956084	3.37546	down	0.00175345	8.89423	down	0.0219708	2.63497	down	14.5082	13.1104	11.3553	10.7699	P	P	P	P	P	P	P	P	P	P	P	P	Rep: Ribosomal protein L11 precursor - Arabidopsis thaliana (Mouse-ear cress), complete [TC67985]	TA29229_3708			TC67985		AT1G32990	PRPL11	Plastid ribosomal protein l11	773	0	0.89
A_46_P276273	0.00320093	2.46411	down	0.00131275	3.04259	down	0.000246	5.36302	down	0.0985821	1.23476	down	0.00136076	2.17645	down	0.00316204	1.76265	down	13.4756	12.6578	12.3536	11.0525	P	P	P	P	P	P	P	P	P	P	P	P		EE471854			TC82836	Bna.15092	AT1G33290		P-loop containing nucleoside triphosphate hydrolases superfamily protein	1292	0	0.9
A_46_P245534	2.1e-06	12.2777	up	1.1e-06	19.7995	up	5.76e-05	16.428	up	0.00150991	1.61264	up	0.0459176	1.33804	up	0.127139	1.20523	down	11.3034	11.0341	11.7235	15.3415	P	P	P	P	P	P	P	P	P	P	P	P		DY002742			TC107247		AT1G33360		ATP-dependent Clp protease	1542	0	0.92
A_46_P364820	0.00127321	12.4514	up	0.000175	72.6137	up	0.000194	29.0872	up	0.00784001	5.83176	up	0.0474638	2.33606	up	0.0200254	2.49641	down	7.61443	6.29457	8.8385	12.4767	P	P	P	P	P	P	P	P	P	P	P	P	Rep: Chromosome undetermined scaffold_77, whole genome shotgun sequence - Vitis vinifera (Grape), partial (36%) [TC103175]	TC103175		GO:0005575|GO:0016301	TC103175		AT1G33770		Protein kinase superfamily protein	698	0	0.88
A_46_P353330	0.00399247	1.61401	down	0.0527422	1.23059	down	0.000504	2.07103	down	0.0294693	1.31157	up	0.0252166	1.28316	down	0.00259367	1.68295	down	12.5403	11.7893	12.1806	11.49	P	P	P	P	P	P	P	P	P	P	P	P	Rep: Chromosome chr3 scaffold_8, whole genome shotgun sequence - Vitis vinifera (Grape), partial (61%) [TC98163]	TC98163		GO:0009543	TC98163		AT1G33780		Protein of unknown function (DUF179)	676	0	0.89
A_46_P373640	0.202502	1.48381	down	0.00887889	5.61925	down	0.000456	103.394	down	0.0103747	3.78704	down	0.000152	69.6811	down	0.000401	18.3999	down	13.0332	8.83157	6.9105	6.3412	P	P	P	P	P	P	P	P	P	P	P	P	Rep: Chromosome chr18 scaffold_24, whole genome shotgun sequence - Vitis vinifera (Grape), partial (58%) [TC106645]	TC106645		GO:0004091	TC106645		AT1G33811		GDSL-like Lipase/Acylhydrolase superfamily protein	668	0	0.87
A_46_P259284	0.00067	2.61273	up	0.000135	2.54758	up	0.00802467	3.74798	up	0.739708	1.02557	down	0.111786	1.43451	up	0.110654	1.47119	up	11.3725	11.9294	11.893	13.2786	P	P	P	P	P	P	P	P	P	P	P	P	Rep: Chromosome chr18 scaffold_59, whole genome shotgun sequence - Vitis vinifera (Grape), partial (98%) [TC105290]	DY030676			TC105290	Bna.12780	AT1G34020		Nucleotide-sugar transporter family protein	1233	0	0.89
A_46_P065076	1.97e-06	2.42721	down	0.0003	2.64308	down	0.113864	1.09802	down	0.107826	1.08894	down	0.000573	2.21054	up	6.4e-05	2.40713	up	12.9146	14.1819	14.059	12.7797	P	P	P	P	P	P	P	P	P	P	P	P	55ACACPE_UP_026_D11_20DEC2004_089 Brassica napus AC Excell Brassica napus cDNA 5', mRNA sequence [EE411880]	EE411880	EE411880		TC79258	Bna.14160	AT1G34130	STT3B	Staurosporin and temperature sensitive 3-like b	1146	0	0.92
A_46_P347790	0.000281	3.59988	down	0.0033719	3.35021	down	0.0146334	6.85591	down	0.587067	1.07452	up	0.113689	1.90448	down	0.0859426	2.04641	down	7.66395	6.63085	6.73455	4.8866	P	P	P	P	P	P	P	P	P	A	A	P	Rep: At1g34220 - Arabidopsis thaliana (Mouse-ear cress), partial (50%) [TC95543]	TC95543		GO:0005575|GO:0008150	TC95543		AT1G34220		Regulator of Vps4 activity in the MVB pathway protein	710	0	0.85
A_46_P207589	0.91505	1.02623	down	0.173057	1.24787	down	0.000495	11.2249	down	0.423054	1.21598	down	0.000827	10.938	down	0.00350037	8.99522	down	10.6212	7.45206	7.16994	7.13259	P	P	P	P	P	P	P	P	P	P	P	P	Rep: Chromosome chr8 scaffold_29, whole genome shotgun sequence - Vitis vinifera (Grape), partial (37%) [TC75090]	CD836332			TC75090	Bna.7289	AT1G34540	CYP94D1	Cytochrome P450, family 94, subfamily D, polypeptide 1	872	0	0.83
A_46_P015621	0.0326593	1.3445	up	0.0125816	1.60471	up	0.00022	2.7428	up	0.172855	1.19353	up	0.00175225	2.04002	up	0.00706918	1.70922	up	14.9597	15.733	15.9882	16.4153	P	P	P	P	P	P	P	P	P	P	P	P	EL1255 Brassica embryo library (EL) Brassica napus cDNA clone EL1255 complete, mRNA sequence [CN826089]	CN826089	CN826089		TC71456	Bna.4031	AT1G35160	GRF4, 14-3-3PHI, GF14 PHI	GF14 protein phi chain	773	0	0.87
A_46_P180589	0.00212894	5.97925	up	0.000531	9.24919	up	0.000946	5.65263	up	0.125818	1.54688	up	0.791119	1.05778	down	0.00446466	1.63626	down	12.3532	11.6428	12.2722	14.8522	P	P	P	P	P	P	P	P	P	P	P	P	Rep: oxidoreductase, 2OG-Fe(II) oxygenase family protein - Arabidopsis thaliana, partial (96%) [TC87967]	TA35216_3708			TC87967		AT1G35190		2-oxoglutarate (2OG) and Fe(II)-dependent oxygenase superfamily protein	1063	0	0.88
A_46_P269198	0.000769	10.7424	up	0.000732	9.51437	up	0.00707962	4.39789	up	0.616689	1.12907	down	0.0331771	2.44262	down	0.0086542	2.16339	down	10.0711	8.95779	8.78266	12.2079	P	P	P	P	P	P	P	P	P	P	P	P	Rep: oxidoreductase, 2OG-Fe(II) oxygenase family protein - Arabidopsis thaliana, partial (96%) [TC85827]	TA26975_3708			TC85827	Bna.11324	AT1G35190		2-oxoglutarate (2OG) and Fe(II)-dependent oxygenase superfamily protein	696	0	0.87
A_46_P154224	0.000937	8.59164	up	0.00251222	8.1493	up	0.00286735	4.56054	up	0.668909	1.05428	down	0.00946093	1.88391	down	0.010654	1.78692	down	11.9253	11.0878	11.0116	14.1145	P	P	P	P	P	P	P	P	P	P	P	P	Rep: Oxidoreductase - Arabidopsis thaliana (Mouse-ear cress), partial (50%) [TC98403]	TA26975_3708			TC98403		AT1G35190		2-oxoglutarate (2OG) and Fe(II)-dependent oxygenase superfamily protein	696	0	0.87
A_46_P173119	0.0107251	1.98714	down	0.096542	1.25661	down	0.017632	1.62658	up	0.00041	1.58135	up	2.49e-05	3.23223	up	7.61e-05	2.04397	up	13.0212	14.0525	14.7137	13.723	P	P	P	P	P	P	P	P	P	P	P	P	0109243 Brassica napus Damaged cotyledons Brassica napus cDNA, mRNA sequence [EV227317]	EV227317	EV227317		TC73364	Bna.14867	AT1G35620	ATPDIL5-2, ATPDI8, PDI8, PDIL5-2	PDI-like 5-2	642	0	0.86
A_46_P066426	0.0010971	3.29311	up	0.000436	3.52356	up	0.00318029	8.13841	up	0.546585	1.06998	up	0.0159316	2.47135	up	0.0349294	2.30971	up	7.28957	8.49729	8.59487	10.3143	P	P	P	P	P	P	P	P	P	P	P	P	BNSCS2CT_UP_031_E01_07JAN2005_007 Brassica napus seed coat BNSCS2CT Brassica napus cDNA 5', mRNA sequence [EE464679]	EE464679	EE464679		TC70595	Bna.14433	AT1G35670	ATCDPK2，CPK11，ATCPK11，CDPK2	Calcium-dependent protein kinase 2	694	0	0.87
A_46_P101494	0.000637	2.80436	up	0.00422033	2.8977	up	0.00357521	2.98446	up	0.669963	1.03328	up	0.444891	1.06422	up	0.280537	1.02994	up	12.0659	12.1085	12.1557	13.6434	P	P	P	P	P	P	P	P	P	P	P	P	BNARO5GH_T3_020_D08_01DEC2006_058 Brassica napus BNARO5GH Brassica napus cDNA 5', mRNA sequence [ES907046]	ES907046	ES907046		TC76116	Bna.21646	AT1G36050		Endoplasmic reticulum vesicle transporter protein	718	0	0.89
A_46_P056611	0.00185154	3.04744	down	0.000837	3.73307	down	0.00169537	3.01544	down	0.17675	1.22499	down	0.937272	1.01061	up	0.155747	1.23799	up	13.2785	13.5864	13.2937	11.6861	P	P	P	P	P	P	P	P	P	P	P	P	53COT5_T3_019_F02_05SEP2004_006 Brassica napus 36hr germinating seed library 53COT5 Brassica napus cDNA 5', mRNA sequence [DY024121]	DY024121	DY024121		TC67004	Bna.12427	AT1G36280		L-Aspartase-like family protein	995	0	0.91
A_46_P293243	0.0831516	1.33979	down	0.00982047	1.91732	down	0.000516	7.03949	down	0.00900239	1.43106	down	1.75e-05	5.25419	down	7.35e-05	3.67153	down	11.8618	9.98538	9.46829	9.04629	P	P	P	P	P	P	P	P	P	P	P	P	Rep: Chromosome chr18 scaffold_1, whole genome shotgun sequence - Vitis vinifera (Grape), partial (69%) [TC76442]	TA29849_3708			TC76442	Bna.12349	AT1G36320		Unknown protein	1047	0	0.88
A_46_P010561	0.503895	1.17389	up	0.022635	3.39268	down	0.000501	53.3256	down	0.017158	3.98264	down	0.000206	62.5984	down	0.00623397	15.7178	down	17.0635	13.0892	11.0955	11.3267	P	P	P	P	P	P	P	P	P	P	P	P	0180263 Brassica napus Leaf library Brassica napus cDNA, mRNA sequence [EV100013]	EV100013	EV100013		TC66098	Bna.2641	AT1G42970	GAPB	Glyceraldehyde-3-phosphate dehydrogenase B subunit	644	0	0.89
A_46_P304720	0.929016	1.01321	up	0.0176108	3.8094	down	3.76e-05	56.6902	down	0.0190158	3.85974	down	1.36e-05	57.4393	down	0.00532368	14.8816	down	17.0162	13.1208	11.1723	11.1912	P	P	P	P	P	P	P	P	P	P	P	P		TA23291_3708				Bna.2641	AT1G42970	GAPB	Glyceraldehyde-3-phosphate dehydrogenase B subunit	1023	0	0.89
A_46_P200414	0.000193	2.74011	down	0.0072604	3.05419	down	0.000504	2.20873	down	0.516276	1.11462	down	0.037265	1.24058	up	0.127636	1.38278	up	16.3189	16.7864	16.6299	15.1756	P	P	P	P	P	P	P	P	P	P	P	P	Rep: 60S ribosomal protein L3-1 - Arabidopsis thaliana (Mouse-ear cress), partial (73%) [TC72400]	TA21072_3708			TC72400	Bna.1994	AT1G43170	RP1	Ribosomal protein 1	831	0	0.89
A_46_P134889	0.000275	3.6185	down	0.000107	3.77505	down	0.00212793	1.90325	down	0.692213	1.04326	down	0.00604725	1.90122	up	0.00178777	1.98347	up	17.0395	18.0275	17.9664	16.111	P	P	P	P	P	P	P	P	P	P	P	P	Rep: 60S ribosomal protein L3-1 - Arabidopsis thaliana (Mouse-ear cress), partial (73%) [TC72400]	TA21072_3708			TC72400	Bna.3895	AT1G43170	RP1	Ribosomal protein 1	831	0	0.89
A_46_P134894	0.000748	3.19498	down	0.000404	4.01643	down	0.00773149	1.85045	down	0.148806	1.25711	down	0.0115359	1.7266	up	0.00481518	2.17052	up	17.6462	18.7643	18.4342	16.7584	P	P	P	P	P	P	P	P	P	P	P	P		TA21073_3708			TC93492	Bna.1994	AT1G43170	RP	Ribosomal protein 1	1176	0	0.88
A_46_P134879	0.000164	2.33957	down	0.0191466	2.72158	down	0.0067215	2.24497	down	0.419885	1.16328	down	0.689443	1.04214	up	0.339815	1.2123	up	15.4514	15.7292	15.511	14.2847	P	P	P	P	P	P	P	P	P	P	P	P		TA21070_3708			TC83806	Bna.1994	AT1G43170	RP1	Ribosomal protein 1	662	0	0.89
A_46_P243769	0.000139	2.70892	down	0.00804733	3.0572	down	0.00113017	2.17091	down	0.411601	1.12857	down	0.0340532	1.24782	up	0.0802973	1.40825	up	16.2925	16.7864	16.6119	15.1742	P	P	P	P	P	P	P	P	P	P	P	P	Rep: 60S ribosomal protein L3-1 - Arabidopsis thaliana (Mouse-ear cress), partial (73%) [TC72400]	TA21072_3708			TC72400	Bna.1994	AT1G43170	RP1	Ribosomal protein 1	831	0	0.89
A_46_P255914	8.92e-05	2.63352	down	0.00736723	2.93067	down	0.00212997	1.96023	down	0.475464	1.11283	down	0.025145	1.34348	up	0.0585376	1.49506	up	16.6548	17.235	17.0808	15.6838	P	P	P	P	P	P	P	P	P	P	P	P		TA21071_3708			TC83806	Bna.1994	AT1G43170	RP1	Ribosomal protein 1	662	0	0.89
A_46_P161199	0.00287478	5.96875	up	0.0147679	4.35679	up	0.00140743	2.60541	down	0.344109	1.36999	down	0.000973	15.5511	down	0.00466488	11.3512	down	16.5106	13.0058	12.5517	15.1291	P	P	P	P	P	P	P	P	P	P	P	P	0179658 Brassica napus Leaf library Brassica napus cDNA, mRNA sequence [EV099648]	EV099648	EV099648		TC78699	Bna.13880	AT1G43670		Inositol monophosphatase family protein	839	0	0.91
A_46_P292038	0.000603	7.10526	up	0.010654	4.82618	up	0.0042428	2.67491	down	0.259011	1.47223	down	0.000142	19.006	down	0.00312349	12.9096	down	15.6089	11.9185	11.3605	14.1894	P	P	P	P	P	P	P	P	P	P	P	P	Brassica napus fructose 1,6-bisphosphatase mRNA, complete cds [U20179]	U20179	U20179		TC70603	Bna.2111	AT1G43670		Inositol monophosphatase family protein	733	0	0.89
A_46_P008501	0.0150733	9.92525	up	0.00012	55.1652	up	0.02147	19.4684	up	0.0196713	5.55807	up	0.294255	1.9615	up	0.141765	2.83358	down	6.61612	5.1135	7.58808	10.8992	A	P	P	P	A	P	P	P	P	P	P	P	Brassica napus fructose 1,6-bisphosphatase mRNA, complete cds [U20179]	U20179	U20179		TC63530	Bna.2111	AT1G43670		Inositol monophosphatase family protein	1253	0	0.9
A_46_P031326	6.37e-05	6.8314	up	5.58e-05	6.50925	up	9.95e-05	5.33919	up	0.67394	1.04949	down	0.084854	1.27948	down	0.134943	1.21915	down	11.6686	11.3827	11.313	14.0852	P	P	P	P	P	P	P	P	P	P	P	P	0119224 Brassica napus Root library Brassica napus cDNA, mRNA sequence [EV113912]	EV113912	EV113912		TC66207	Bna.7248	AT1G43710	emb1075	Pyridoxal phosphate (PLP)-dependent transferases superfamily protein	1368	0	0.88
A_46_P166719	0.00247397	3.75401	up	0.000235	4.28456	up	0.000256	5.54577	up	0.212432	1.14133	up	0.0170696	1.47729	up	0.0120465	1.29436	up	13.8604	14.2327	14.4234	16.3318	P	P	P	P	P	P	P	P	P	P	P	P	Rep: Serine decarboxylase - Brassica napus (Rape), partial (94%) [TC66207]	TA31042_3708			TC66207		AT1G43710	emb1075	Pyridoxal phosphate (PLP)-dependent transferases superfamily protein	1368	0	0.88
A_46_P145824	0.00202855	4.47676	up	0.000211	7.59558	up	7.9e-06	11.787	up	0.0283019	1.69667	up	0.00923252	2.63293	up	0.0279816	1.55182	up	12.3138	12.9478	13.7105	15.873	P	P	P	P	P	P	P	P	P	P	P	P	Rep: F9C16.3 - Arabidopsis thaliana (Mouse-ear cress), partial (91%) [TC75332]	TA24252_3708			TC75332		AT1G43890	ATRAB18, ATRABC1, RAB18-1, RABC1, ATRAB-C1, RAB18	Rab GTPase homolog B18	890	0	0.89
A_46_P166504	0.414215	1.49734	down	0.638485	1.38546	down	0.0336785	7.12335	down	0.892988	1.08075	up	0.000418	4.75732	down	0.0799488	5.1415	down	13.0327	10.6705	10.7826	10.2002	P	P	P	P	P	P	P	P	P	P	P	P		TA30966_3708					AT1G44100	AAP5	Amino acid permease 5	797	0	0.85
A_46_P327315	0.106438	1.25081	down	0.0148513	1.68117	down	0.00345448	6.49186	down	0.0633224	1.34407	down	0.000904	5.19013	down	0.00192734	3.86151	down	15.8263	13.8771	13.4505	13.1276	P	P	P	P	P	P	P	P	P	P	P	P	Rep: Chlorophyllide a oxygenase, chloroplast precursor - Arabidopsis thaliana (Mouse-ear cress), complete [TC83223]	TC83223		GO:0005739|GO:0009536	TC83223		AT1G44446	CH1, ATCAO, CAO	Pheophorbide a oxygenase family protein with Rieske (2Fe-2S) domain	1752	0	0.88
A_46_P110234	0.03182	1.64465	down	0.512644	1.09236	up	0.0651262	1.46528	up	0.0010358	1.79656	up	0.000207	2.40988	up	0.00247253	1.34138	up	10.5754	10.9991	11.8444	11.1266	P	P	P	P	P	P	P	P	P	P	P	P	BNSCS4CT_UP_177_D06_22MAY2007_042 Brassica napus BNSCS4CT Brassica napus cDNA 5', mRNA sequence [EV072063]	EV072063	EV072063		TC87965	Bna.23459	AT1G44750	ATPUP11, PUP11	Purine permease 11	831	0	0.88
A_46_P147434	0.0279205	4.61217	up	0.00031	26.2205	up	0.0418271	1.32778	up	0.0131079	5.68508	up	0.0482468	3.4736	down	0.00169233	19.7477	down	12.3794	8.07584	10.583	12.7885	P	P	P	P	P	P	P	P	P	P	P	P	Rep: At4g08300 - Arabidopsis thaliana (Mouse-ear cress), partial (89%) [TC63616]	TA24765_3708			TC63616	Bna.5862	AT1G44800		Nodulin MtN21 /EamA-like transporter family protein	640	0	0.87
A_46_P085641	0.26166	7.15583	down	0.040046	416.773	down	0.191647	12.0405	up	0.000887	58.2424	down	0.00418003	86.1601	up	0.000332	5018.17	up	3.08482	15.3778	9.51377	6.67465	A	A	A	P	P	P	P	P	P	P	A	P	0206344 Brassica napus Very early anther Brassica napus cDNA, mRNA sequence [EV140417]	EV140417	EV140417		TC77327	Bna.18387	AT1G44970		Peroxidase superfamily protein	1152	0	0.89
A_46_P307750	0.000741	2.69261	down	0.00838354	3.04384	down	0.00663806	1.51468	down	0.503985	1.13044	down	0.00505725	1.77767	up	0.0269767	2.00956	up	11.4961	12.503	12.3261	10.8971	P	P	P	P	P	P	P	P	P	P	P	P	Rep: SAM (And some other nucleotide) binding motif; WW/Rsp5/WWP - Medicago truncatula (Barrel medic), partial (27%) [TC64343]	TC64343		GO:0005575	TC64343		AT1G45231		S-adenosyl-L-methionine-dependent methyltransferases superfamily protein	775	0	0.9
A_46_P087931	0.166423	2.44443	down	0.0504936	5.96578	down	0.0073295	109.396	down	2.18e-05	2.44056	down	2.59e-06	44.7533	down	7.22e-06	18.3373	down	15.5624	11.3657	10.0785	8.789	P	P	P	P	P	P	P	P	P	P	P	P	0141243 Brassica napus Early anther Brassica napus cDNA, mRNA sequence [EV151321]	EV151321	EV151321		TC75738	Bna.18866	AT1G45474	LHCA5	Photosystem I light harvesting complex gene 5	656	0	0.87
A_46_P224154	0.14409	2.63247	down	0.0433152	6.43525	down	0.00734625	96.0401	down	0.000873	2.44456	down	1.96e-06	36.4829	down	9.11e-06	14.9241	down	16.2349	12.3353	11.0457	9.64932	P	P	P	P	P	P	P	P	P	P	P	P	Rep: Light-harvesting complex protein - Arabidopsis thaliana (Mouse-ear cress), partial (93%) [TC75738]	CX187850			TC75738		AT1G45474	LHCA5	Photosystem I light harvesting complex gene 5	656	0	0.87
A_46_P048891	0.000377	6.6107	up	0.000694	8.00784	up	0.000716	7.71498	up	0.207575	1.21135	up	0.290033	1.16705	up	0.703017	1.03796	down	9.2164	9.16265	9.43926	12.1641	P	P	P	P	P	P	P	P	P	P	P	P	63JKCOT5_T3_021_H07_22JAN2005_049 63JKCOT5 Brassica napus cDNA 5', mRNA sequence [DY021730]	DY021730	DY021730		TC97212	Bna.10843	AT1G47380		Protein phosphatase 2C family protein	1513	0	0.9
A_46_P179839	0.0867263	1.92318	up	1.07e-05	3.26247	up	0.00558908	3.2207	up	0.124459	1.69639	up	0.11643	1.67467	up	0.9155	1.01297	down	5.19442	5.17583	5.9383	6.88179	A	A	A	P	A	P	P	P	P	P	P	P	Rep: Chromosome chr18 scaffold_1, whole genome shotgun sequence - Vitis vinifera (Grape), partial (97%) [TC97212]	TA34996_3708			TC97212		AT1G47380		Protein phosphatase 2C family protein	1513	0	0.9
A_46_P198884	0.000363	2.66302	down	0.0013931	2.7422	down	0.00118547	2.25497	down	0.78651	1.02973	down	0.136772	1.18096	up	0.16922	1.21607	up	7.48633	7.76856	7.72629	6.31322	P	P	P	P	P	P	P	P	P	P	P	P	Rep: F16N3.15 - Arabidopsis thaliana (Mouse-ear cress), partial (49%) [TC82297]	CD826299			TC82297		AT1G47570		RING/U-box superfamily protein	731	0	0.88
A_46_P217249	4.45e-05	2.43492	down	0.00851163	2.6877	down	0.00363291	2.2831	down	0.45804	1.10382	down	0.474455	1.06649	up	0.288146	1.17721	up	7.30332	7.5387	7.3962	6.11233	P	P	P	P	P	P	P	P	P	P	P	P	Rep: F16N3.15 - Arabidopsis thaliana (Mouse-ear cress), partial (49%) [TC82297]	CN729880			TC82297		AT1G47570		RING/U-box superfamily protein	731	0	0.88
A_46_P318115	0.879092	1.05907	up	0.154754	1.69607	down	0.217642	1.51607	up	0.154002	1.79625	down	0.30335	1.43151	up	0.000978	2.57136	up	8.95811	10.3206	9.47565	9.55844	P	P	P	P	P	P	P	P	P	P	P	P	Rep: Amino acid transporter-like protein 1 - Arabidopsis thaliana (Mouse-ear cress), complete [TC75630]	TC75630		GO:0006865|GO:0009536|GO:0016020	TC75630		AT1G47670		Transmembrane amino acid transporter family protein	1816	0	0.89
A_46_P196844	0.00222125	2.17417	up	0.00384399	1.50617	up	0.000316	3.85305	down	0.0245451	1.44351	down	4.26e-05	8.37719	down	0.0002	5.80334	down	12.1408	9.60394	9.07436	10.1948	P	P	P	P	P	P	P	P	P	P	P	P		CD824691					AT1G48030	mtLPD1	Mitochondrial lipoamide dehydrogenase 1	642	0	0.88
A_46_P276853	0.932423	1.00609	down	0.285263	1.09663	up	0.000661	2.25861	down	0.0975117	1.10332	up	0.00277119	2.24492	down	0.000418	2.47687	down	16.9421	15.6336	15.7754	15.7667	P	P	P	P	P	P	P	P	P	P	P	P	Rep: Dihydrolipoyl dehydrogenase 1, mitochondrial precursor - Arabidopsis thaliana (Mouse-ear cress), partial (36%) [TC73148]	TA24303_3708			TC73148		AT1G48030	mtLPD1	Mitochondrial lipoamide dehydrogenase 1	1750	0	0.88
A_46_P150579	0.156061	1.15566	down	0.0978994	1.9173	up	0.000461	2.16473	up	0.0606226	2.21574	up	0.00064	2.50169	up	0.646016	1.12905	up	12.4952	12.6703	13.8181	13.6093	P	P	P	P	P	P	P	P	P	P	P	P	Rep: F21D18.22 - Arabidopsis thaliana (Mouse-ear cress), partial (17%) [TC76100]	TA25795_3708			TC76100		AT1G48090		Calcium-dependent lipid-binding family protein	702	0	0.89
A_46_P144729	0.111947	2.15165	down	3.6e-05	8.81057	down	2.56e-06	27.4472	down	0.0332774	4.0948	down	0.0118291	12.7564	down	0.00111098	3.11525	down	16.803	15.1636	13.1299	12.0244	P	P	P	P	P	P	P	P	P	P	P	P	Rep: Ribosomal protein L18 - Medicago truncatula (Barrel medic), partial (70%) [TC72220]	TA23945_3708			TC72220		AT1G48350		Ribosomal L18p/L5e family protein	634	0	0.9
A_46_P152129	0.475858	1.15063	up	0.036552	1.78972	down	0.00211822	5.66905	down	0.00693265	2.05931	down	0.000185	6.523	down	0.00128681	3.16756	down	12.9719	11.3086	10.2664	10.4688	P	P	P	P	P	P	P	P	P	P	P	P		TA26291_3708			TC77309	Bna.7067	AT1G48450		Protein of unknown function (DUF760)	1187	0	0.87
A_46_P084436	0.000271	2.9163	down	0.00297146	4.25838	down	0.00142673	9.49514	down	0.0655634	1.4602	down	0.00445744	3.25589	down	0.010442	2.22975	down	11.69	10.5331	9.98698	8.44284	P	P	P	P	P	P	P	P	P	P	P	P	BNHA_T7_008_E09_24JUN2003_036 Brassica napus - BNHA Brassica napus cDNA 5', mRNA sequence [EE548466]	EE548466	EE548466		TC101086	Bna.18138	AT1G48460		Unknown protein	892	0	0.89
A_46_P018411	0.963861	1.0308	down	0.00375343	2040.32	up	0.00101664	1214.64	up	0.00032	2103.16	up	9.5e-05	1252.05	up	0.253056	1.67977	down	4.35533	3.60706	14.6454	14.6016	A	A	A	A	A	A	P	P	P	P	P	P	0082847 Brassica napus Bud library Brassica napus cDNA, mRNA sequence [EV158985]	EV158985	EV158985		TC90537	Bna.4609	AT1G48470	GLN1;5	Glutamine synthetase 1;5	1362	0	0.91
A_46_P354925	0.000289	3.59381	up	0.00226643	5.01627	up	0.00904877	7.0837	up	0.107566	1.39581	up	0.078485	1.97108	up	0.26422	1.41215	up	13.3058	13.8037	14.2848	16.1303	P	P	P	P	P	P	P	P	P	P	P	P	Rep: Receptor-like protein kinase - Arabidopsis thaliana (Mouse-ear cress), partial (36%) [TC98906]	TC98906			TC98906		AT1G48480	RKL1	Receptor-like kinase 1	783	0	0.89
A_46_P332885	0.0635956	2.55562	up	0.000456	40.1824	up	0.00297134	23.5111	up	0.00151711	15.7232	up	0.00783596	9.19978	up	0.129017	1.70908	down	11.8662	11.093	15.0678	16.4215	P	P	P	P	P	P	P	P	P	P	P	P	Rep: Phosphoethanolamine N-methyltransferase 1 - Arabidopsis thaliana (Mouse-ear cress), partial (98%) [TC87018]	TC87018		GO:0000234|GO:0005575	TC87018		AT1G48598	CPuORF31	Conserved peptide upstream open reading frame 31	1824	0	0.9
A_46_P271248	0.00441294	11.3005	up	0.000166	46.7184	up	0.000687	20.3424	up	0.023938	4.13417	up	0.18592	1.80013	up	0.028141	2.2966	down	9.08014	7.88064	9.92824	13.4266	P	P	P	P	P	P	P	P	P	P	P	P	Rep: Phosphoethanolamine N-methyltransferase 1 - Arabidopsis thaliana (Mouse-ear cress), partial (98%) [TC87018]	EE464970			TC87018		AT1G48600	PMEAMT, AtPMEAMT	S-adenosyl-L-methionine-dependent methyltransferases superfamily protein	1824	0	0.9
A_46_P272508	0.00649669	1.87261	up	0.048287	1.44487	up	0.186864	1.19251	down	0.095667	1.29604	down	0.000872	2.23311	down	0.0131902	1.72303	down	11.9974	11.2124	10.8383	11.7434	P	P	P	P	P	P	P	P	P	P	P	P	BNSCS3CT_UP_035_C01_12JAN2005_011 Brassica napus seed coat BNSCS3CT Brassica napus cDNA 5', mRNA sequence [EE467621]	EE467621	EE467621		TC67268	Bna.1220	AT1G48850	EMB1144	Chorismate synthase, putative / 5-enolpyruvylshikimate-3-phosphate phospholyase	1015	0	0.92
A_46_P299970	0.00233981	3.87884	up	0.0501646	1.80858	up	0.894936	1.02334	down	0.0257243	2.1447	down	0.000378	3.96938	down	0.0423513	1.85079	down	11.5199	10.6318	9.53102	11.4866	P	P	P	P	P	P	P	P	P	P	P	P	0119244 Brassica napus Root library Brassica napus cDNA, mRNA sequence [EV113932]	EV113932	EV113932		TC64957	Bna.6210	AT1G48860		RNA 3'-terminal phosphate cyclase/enolpyruvate transferase, alpha/beta	710	0	0.89
A_46_P307740	0.000942	3.28261	up	0.0739285	1.65834	up	0.809551	1.02809	down	0.0344658	1.97946	down	0.00177388	3.37481	down	0.0758045	1.70492	down	12.2084	11.4387	10.4536	12.1685	P	P	P	P	P	P	P	P	P	P	P	P	Rep: 3-phosphoshikimate 1-carboxyvinyltransferase, chloroplast precursor - Brassica napus (Rape), partial (51%) [TC64314]	TA27054_3708			TC64314		AT1G48860		RNA 3'-terminal phosphate cyclase/enolpyruvate transferase, alpha/beta	708	0	0.88
A_46_P129759	0.000226	2.25385	down	2.3e-05	2.36036	down	0.000449	1.75879	down	0.411615	1.04726	down	0.0115076	1.28148	up	0.0042226	1.34204	up	12.1403	12.5647	12.4981	11.3257	P	P	P	P	P	P	P	P	P	P	P	P	9RDBNGA_UP_135_D04_16SEP2005_026 Brassica napus 9RDBNGA Brassica napus cDNA 5', mRNA sequence [ES955251]	ES955251	ES955251		TC96212	Bna.27502	AT1G48950		C3HC zinc finger-like	1402	0	0.86
A_46_P225684	0.018068	1.51726	up	0.140568	1.21686	up	0.0318524	1.41088	down	0.0662844	1.24686	down	0.000667	2.14068	down	0.00369216	1.71686	down	14.1895	13.4097	13.0914	13.6929	P	P	P	P	P	P	P	P	P	P	P	P		TA27995_3708			TC68194	Bna.694	AT1G49300	ATRAB7, ATRABG3E, RABG3E	Rab GTPase homolog G3E	769	0	0.9
A_46_P160239	0.0238439	1.20561	up	0.0595702	1.60202	up	9.42e-05	3.35011	up	0.159976	1.3288	up	0.000702	2.77876	up	0.0189162	2.09118	up	12.0282	13.0925	13.5026	13.7724	P	P	P	P	P	P	P	P	P	P	P	P	Rep: Phosphatidylinositol 4-kinase - Arabidopsis thaliana (Mouse-ear cress), partial (19%) [TC90090]	TA28905_3708			TC90090		AT1G49340	ATPI4K ALPHA	Phosphatidylinositol 3- and 4-kinase family protein	894	0	0.92
A_46_P354145	0.0889744	1.31154	up	0.006515	2.08798	up	0.000733	2.28162	up	0.0186066	1.59201	up	0.0122797	1.73965	up	0.393112	1.09274	up	9.7109	9.83885	10.5097	10.901	P	P	P	P	P	P	P	P	P	P	P	P	Rep: Carbohydrate kinase, PfkB - Medicago truncatula (Barrel medic), partial (65%) [TC98549]	TC98549		GO:0005575|GO:0016301	TC98549		AT1G49350		PfkB-like carbohydrate kinase family protein	745	0	0.83
A_46_P013826	0.194046	6.042	down	0.19133	6.15969	up	0.355954	3.07486	down	8.69e-05	37.2169	up	0.0340909	1.96497	up	0.000143	18.9402	down	11.8491	7.60575	12.8236	10.2286	P	P	P	P	P	P	P	P	P	P	P	P	0143712 Brassica napus Etiolated seedlings (Uni-ZAP) Brassica napus cDNA, mRNA sequence [EV166902]	EV166902	EV166902		TC93647	Bna.3564	AT1G49600	ATRBP47A, RBP47A	RNA-binding protein 47A	1053	0	0.86
A_46_P086186	0.271517	3.87776	down	0.181554	5.98381	up	0.265497	3.99275	down	0.000656	23.2038	up	0.918299	1.02965	down	0.000976	23.8918	down	9.35284	4.7744	9.31068	7.35546	P	P	P	A	A	P	P	P	P	P	A	P	75ETGS60_UP_012_A08_03MAY2005_064 75ETGS60 Brassica napus cDNA 5', mRNA sequence [EE448792]	EE448792	EE448792		TC93647	Bna.18499	AT1G49600	ATRBP47A, RBP47A	RNA-binding protein 47A	1053	0	0.86
A_46_P054796	0.0508002	1.54809	up	0.000192	4.74767	up	0.172621	1.23704	up	0.00827705	3.06679	up	0.238268	1.25145	down	0.00338806	3.83794	down	12.7541	10.8138	12.4305	13.061	P	P	P	P	P	P	P	P	P	P	P	P	0113105 Brassica napus Senescent leaves Brassica napus cDNA, mRNA sequence [EV107793]	EV107793	EV107793		TC81091	Bna.12058	AT1G49670	NQR	ARP protein (REF)	747	0	0.9
A_46_P101674	0.500786	1.28197	down	0.000392	3.22327	down	0.0076484	2.72671	down	0.0847865	2.5143	down	0.114176	2.12697	down	0.368388	1.18211	up	8.38618	8.62754	7.29738	6.93901	P	P	P	P	P	P	P	P	P	P	P	P	BNARO5GH_T3_025_H02_01DEC2006_002 Brassica napus BNARO5GH Brassica napus cDNA 5', mRNA sequence [ES907999]	ES907999	ES907999		TC74791	Bna.21684	AT1G49730		Protein kinase superfamily protein	1289	0	0.86
A_46_P174144	0.051738	1.37235	down	0.00126015	1.64054	down	0.000623	6.02463	down	0.168593	1.19543	down	0.0003	4.39002	down	0.0011011	3.67235	down	15.6509	13.7742	13.5167	13.06	P	P	P	P	P	P	P	P	P	P	P	P	Rep: ATP-dependent Clp protease proteolytic subunit - Vitis vinifera (Grape), partial (49%) [TC65445]	TA33229_3708			TC65445		AT1G49970	CLPR1, NCLPP5, SVR2	CLP protease proteolytic subunit 1	940	0	0.91
A_46_P035841	0.0146667	1.36246	down	0.00425209	1.81606	down	4.87e-05	7.49725	down	0.0148895	1.33292	down	2.57e-05	5.50272	down	1.28e-05	4.1283	down	17.5564	15.5108	15.0962	14.65	P	P	P	P	P	P	P	P	P	P	P	P	0179674 Brassica napus Leaf library Brassica napus cDNA, mRNA sequence [EV099658]	EV099658	EV099658		TC82540	Bna.8175	AT1G50250	FTSH1	FTSH protease 1	1713	0	0.87
A_46_P309840	0.553145	2.34621	up	0.0173608	1262.28	up	0.0169805	2986.71	up	0.000499	538.01	up	0.000532	1273	up	0.162586	2.36612	up	3.5436	4.78612	13.8576	15.0879	A	A	A	A	P	P	P	P	P	P	P	P	Rep: Sugar transport protein 9 - Arabidopsis thaliana (Mouse-ear cress), partial (34%) [TC67418]	TC67418			TC67418		AT1G50310	ATSTP9, STP9	Sugar transporter 9	698	0	0.91
A_46_P121220	0.288043	5.4582	up	0.0383425	353.39	up	0.0584796	106.449	up	0.0096791	64.7447	up	0.0181143	19.5026	up	0.00056	3.31979	down	6.76922	5.03812	11.0548	13.5032	P	P	P	A	A	P	P	P	P	P	P	P	0078520 Brassica napus Bud library Brassica napus cDNA, mRNA sequence [EV154659]	EV154659	EV154659		TC75386	Bna.25717	AT1G50310	ATSTP9, STP9	Sugar transporter 9	959	0	0.87
A_46_P041081	0.256473	1.25858	down	0.102043	1.51881	down	0.000368	2.76023	down	0.431742	1.20677	down	0.0199245	2.19314	down	0.0459369	1.81737	down	10.0323	9.17046	8.89932	8.56752	P	P	P	P	P	P	P	P	P	P	P	P	0194178 Brassica napus Apical meristem Brassica napus cDNA, mRNA sequence [EV096129]	EV096129	EV096129		TC104853	Bna.9252	AT1G50430	DWF5, PA, LE, ST7R, 7RED	Ergosterol biosynthesis ERG4/ERG24 family	1029	0	0.89
A_46_P183289	0.0184926	1.29236	down	0.166878	1.38531	down	0.000295	2.12738	down	0.708776	1.07192	down	0.00152454	1.64612	down	0.105719	1.53568	down	12.6011	11.9822	11.882	11.512	P	P	P	P	P	P	P	P	P	P	P	P	Rep: 7-dehydrocholesterol reductase (7-DHC reductase) (Sterol Delta(7)-reductase) - Arabidopsis thaliana (Mouse-ear cress), partial (86%) [TC94688]	TA36019_3708			TC94688		AT1G50430	DWF5, PA, LE, ST7R, 7RED	Ergosterol biosynthesis ERG4/ERG24 family	1600	0	0.9
A_46_P176274	0.00341244	2.28989	down	5.28e-05	2.02176	down	0.00790415	1.82828	down	0.222695	1.13262	up	0.0947821	1.25248	up	0.303043	1.10582	up	14.7763	14.9214	15.1011	13.9058	P	P	P	P	P	P	P	P	P	P	P	P	Rep: 7-dehydrocholesterol reductase (7-DHC reductase) (Sterol Delta(7)-reductase) - Arabidopsis thaliana (Mouse-ear cress), partial (86%) [TC94688]	TA33901_3708			TC94688		AT1G50430	DWF5，PA，LE，ST7R，7RED	Ergosterol biosynthesis ERG4/ERG24 family	1600	0	0.9
A_46_P347095	0.0290993	2.14214	down	0.0137679	3.80109	down	0.00116139	24.028	down	0.00947558	1.77444	down	1.33e-05	11.2168	down	0.000298	6.32133	down	14.3425	11.6822	10.8549	9.75583	P	P	P	P	P	P	P	P	P	P	P	P	Rep: At1g50450/F11F12_20 - Arabidopsis thaliana (Mouse-ear cress), partial (34%) [TC95235]	TC95235			TC95235		AT1G50450		Saccharopine dehydrogenase	743	0	0.9
A_46_P224789	0.0561547	1.9509	up	0.235126	1.46045	up	0.0841836	1.78991	down	0.273895	1.33582	down	0.000479	3.49193	down	0.0341832	2.61407	down	10.3944	9.00807	8.59035	9.55448	P	P	P	P	P	P	P	P	P	P	P	P		CX188318			TC63707	Bna.7606	AT1G50480	THFS	10-formyltetrahydrofolate synthetase	2006	0	0.88
A_46_P164494	0.0351268	3.1167	down	0.00108767	7.23437	down	0.0209322	2.16555	down	0.0814308	2.32117	down	0.321514	1.43921	up	0.000856	3.34066	up	11.844	13.5841	12.3693	10.7293	P	P	P	P	P	P	P	P	P	P	P	P	Rep: Ubiquitin carrier protein - Arabidopsis thaliana (Mouse-ear cress), partial (92%) [TC64544]	TA30289_3708			TC64544		AT1G50490	UBC20	Ubiquitin-conjugating enzyme 20	644	0	0.89
A_46_P221354	0.0191834	7.89001	down	0.0170039	20.7771	down	0.0380732	7.55883	down	0.0879743	2.63335	down	0.905096	1.04381	up	0.00017	2.74872	up	12.2864	13.7452	12.3483	9.36828	P	P	P	P	P	P	P	P	P	P	P	P	Rep: Ubiquitin carrier protein - Arabidopsis thaliana (Mouse-ear cress), partial (89%) [TC67840]	CN826461			TC67840	Bna.2063	AT1G50490	UBC20	Ubiquitin-conjugating enzyme 20	634	0	0.92
A_46_P257439	0.0689646	2.92303	down	1.96e-05	7.05057	down	0.0005	1.97566	down	0.0967631	2.41208	down	0.326286	1.47952	up	9.02e-05	3.56872	up	13.3225	15.1579	13.8876	12.3401	P	P	P	P	P	P	P	P	P	P	P	P	Rep: Ubiquitin carrier protein - Arabidopsis thaliana (Mouse-ear cress), partial (92%) [TC75520]	DY024603			TC75520	Bna.2063	AT1G50490	UBC20	Ubiquitin-conjugating enzyme 20	648	0	0.9
A_46_P030401	0.0457047	1.63323	up	0.0208101	1.86206	up	3.69e-05	2.02506	up	0.423989	1.14011	up	0.193069	1.23991	up	0.473898	1.08754	up	9.84964	9.9707	10.1599	10.8676	P	P	P	P	P	P	P	P	P	P	P	P	0149630 Brassica napus Etiolated seedlings (pSPORT1) Brassica napus cDNA, mRNA sequence [EV179240]	EV179240	EV179240			Bna.7057	AT1G50500	HIT1	Membrane trafficking VPS53 family protein	866	0	0.89
A_46_P052256	0.000476	3.85753	up	0.0022753	3.77215	up	0.00133809	3.41927	up	0.834769	1.02264	down	0.325841	1.12817	down	0.158044	1.1032	down	13.3924	13.2507	13.2184	15.1661	P	P	P	P	P	P	P	P	P	P	P	P	53COT2_T3_018_H01_04SEP2004_001 Brassica napus 36hr germinating seed library 53COT2 Brassica napus cDNA 5', mRNA sequence [DY025699]	DY025699	DY025699		TC75900	Bna.11533	AT1G50670		OTU-like cysteine protease family protein	878	0	0.92
A_46_P242444	0.00042	5.28763	up	0.00129298	4.55496	up	0.0067792	3.1276	up	0.31994	1.16085	down	0.0423228	1.69064	down	0.00838256	1.45638	down	11.962	11.4196	11.2044	13.607	P	P	P	P	P	P	P	P	P	P	P	P	53COT2_T3_018_H01_04SEP2004_001 Brassica napus 36hr germinating seed library 53COT2 Brassica napus cDNA 5', mRNA sequence [DY025699]	DY025699	DY025699			Bna.11533	AT1G50670		OTU-like cysteine protease family protein	894	0	0.92
A_46_P067556	0.0125655	1.39607	up	0.786211	1.02008	up	0.00100186	2.56239	up	0.00386722	1.36859	down	0.000127	1.83543	up	0.000142	2.51195	up	10.0616	11.3905	10.9378	11.4191	P	P	P	P	P	P	P	P	P	P	P	P	BNARO6GH_T3_006_E11_6DEC2006_087 Brassica napus BNARO6GH Brassica napus cDNA 5', mRNA sequence [ES908891]	ES908891	ES908891		TC94699	Bna.14665	AT1G50710		Unknown protein	751	0	0.92
A_46_P272943	0.584354	1.03815	up	0.0555038	1.36181	down	0.000462	2.52856	up	0.0424362	1.41376	down	0.000451	2.43564	up	0.00358201	3.44341	up	10.8926	12.6764	12.1769	12.2309	P	P	P	P	P	P	P	P	P	P	P	P	Rep: Chromosome chr19 scaffold_4, whole genome shotgun sequence - Vitis vinifera (Grape), partial (93%) [TC94699]	EE467265			TC94699	Bna.14665	AT1G50710		Unknown protein	700	0	0.91
A_46_P332370	0.0276176	2.35533	down	0.00084	3.59504	down	0.00199683	5.08614	down	0.141317	1.52634	down	0.0366052	2.15942	down	0.149025	1.41477	down	11.1614	10.6609	10.0508	8.81486	P	P	P	P	P	P	P	P	P	P	P	P	Rep: At1g50840/F8A12_8 - Arabidopsis thaliana (Mouse-ear cress), partial (30%) [TC86664]	TC86664			TC86664		AT1G50840	POLGAMMA2	Polymerase gamma 2	710	0	0.91
A_46_P077076	0.000107	4.83276	down	0.000239	3.5162	down	0.00168994	2.70886	down	0.0241934	1.37443	up	0.0121482	1.78406	up	0.101906	1.29804	up	14.0297	14.406	14.8649	12.592	P	P	P	P	P	P	P	P	P	P	P	P	0095060 Brassica napus Leaf library Brassica napus cDNA, mRNA sequence [EV102737]	EV102737	EV102737		TC92644	Bna.16620	AT1G50920		Nucleolar GTP-binding protein	872	0	0.83
A_46_P034446	0.0113085	35.2469	up	5.18e-06	3263.04	up	2.76e-05	4312.83	up	0.00513801	92.5768	up	0.00824625	122.361	up	0.235074	1.32172	up	3.07821	3.48063	10.0132	15.1526	A	A	A	A	A	A	P	P	P	P	P	P	23-E023030-021-019-M05-frev ADIS-MPIZ 021 Brassica napus cDNA clone MPIZp1022M0519Q, mRNA sequence [CX194190]	CX194190	CX194190		TC64506	Bna.7891	AT1G50950		Thioredoxin protein with domain of unknown function	745	0	0.82
A_46_P314140	0.0475294	3.20546	down	0.0859574	6.39415	down	0.000905	270.29	down	0.397668	1.99477	down	1.06e-05	84.3219	down	0.0258395	42.2715	down	14.1757	8.77413	7.77791	6.09738	P	P	P	P	P	P	P	P	P	P	A	P	Rep: Probable plastid-lipid-associated protein 12, chloroplast precursor - Arabidopsis thaliana (Mouse-ear cress), partial (49%) [TC71932]	TC71932			TC71932		AT1G51110		Plastid-lipid associated protein PAP / fibrillin family protein	755	0	0.9
A_46_P029496	0.096618	1.11837	down	0.0284225	1.35985	down	0.000138	3.26911	down	0.0944667	1.21593	down	7.87e-06	2.92312	down	0.003599	2.40402	down	9.33882	8.07338	7.79132	7.62992	P	P	P	P	P	P	P	P	P	P	P	P	0081627 Brassica napus Bud library Brassica napus cDNA, mRNA sequence [EV157765]	EV157765	EV157765		TC94962	Bna.6872	AT1G51310		Transferases;tRNA (5-methylaminomethyl-2-thiouridylate)-methyltransferases	801	0	0.87
A_46_P028076	0.00405076	23.1669	up	0.000327	14.9265	up	0.0262849	2.17612	up	0.323895	1.55206	down	0.0166151	10.6459	down	0.0040008	6.85923	down	8.99474	6.21669	5.58251	10.1165	P	P	P	P	P	P	P	P	P	P	P	P	0143749 Brassica napus Etiolated seedlings (Uni-ZAP) Brassica napus cDNA, mRNA sequence [EV166939]	EV166939	EV166939		TC64281	Bna.6584	AT1G51340		MATE efflux family protein	894	0	0.88
A_46_P199884	0.0044453	27.9975	up	0.000152	12.7876	up	0.0548833	1.67748	up	0.13139	2.18943	down	0.0132255	16.6903	down	0.00210647	7.62309	down	9.92375	6.99338	5.86282	10.67	P	P	P	P	P	P	P	P	P	P	P	P	Rep: Uncharacterized protein At1g51340.1 - Arabidopsis thaliana (Mouse-ear cress), partial (44%) [TC102358]	CD827063			TC102358	Bna.6584	AT1G51340		MATE efflux family protein	835	0	0.9
A_46_P299685	0.0215296	4.68591	up	0.0290718	302.487	up	9.89e-07	3457.5	up	0.0458508	64.5525	up	0.00124754	737.85	up	0.136039	11.4302	up	3.47182	6.9866	12.999	15.2273	A	A	A	P	P	A	P	P	P	P	P	P		ES266837					AT1G51410		NAD(P)-binding Rossmann-fold superfamily protein	714	0	0.9
A_46_P061861	0.119781	2.16311	up	0.169578	1.53576	up	0.00345551	19.828	up	0.389393	1.4085	down	0.0172965	9.16643	up	0.000215	12.9109	up	7.05379	10.7443	10.2502	11.3633	P	P	P	P	P	P	P	P	P	P	P	P	BNSCS2CT_UP_172_F10_27APR2007_070 Brassica napus BNSCS2CT Brassica napus cDNA 5', mRNA sequence [EV028380]	EV028380	EV028380		TC87074	Bna.13501	AT1G51460		ABC-2 type transporter family protein	963	0	0.87
A_46_P261588	0.199461	1.79472	up	0.594126	1.18637	up	0.00312037	113.194	up	0.264078	1.51278	down	0.00423318	63.0706	up	0.000287	95.4119	up	2.81922	9.39532	8.79811	9.64187	A	A	A	P	P	P	P	P	P	P	P	P	Rep: White-brown complex homolog protein 13 - Arabidopsis thaliana (Mouse-ear cress), partial (35%) [TC87074]	EE453232			TC87074	Bna.13501	AT1G51460		ABC-2 type transporter family protein	963	0	87%
A_46_P169664	0.00422258	1.70329	down	0.000583	1.87069	down	0.0546856	1.16918	up	0.0808874	1.09828	down	0.000974	1.99146	up	8.73e-05	2.18718	up	14.1421	15.2712	15.1359	14.3676	P	P	P	P	P	P	P	P	P	P	P	P	Rep: Ubiquitin carboxyl-terminal hydrolase 6 - Arabidopsis thaliana (Mouse-ear cress), partial (39%) [TC71295]	TA31943_3708			TC71295		AT1G51710	UBP6	Ubiquitin-specific protease 6	646	0	0.89
A_46_P217789	0.0419378	2.62986	down	0.000957	6.14172	down	0.00167189	3.47436	down	0.0436414	2.33538	down	0.306441	1.32112	down	0.00291028	1.76773	up	7.74884	8.57073	7.34707	5.95209	P	P	P	P	P	P	P	P	P	P	P	P	Rep: CORONA - Arabidopsis thaliana (Mouse-ear cress), partial (41%) [TC70025]	CN730582			TC70025		AT1G52150	ATHB-15，ATHB15，CNA，ICU4	Homeobox-leucine zipper family protein / lipid-binding START domain-containing protein	1499	0	0.92
A_46_P351230	0.0362962	3.13332	down	0.000303	4.88414	down	0.0122066	2.0874	down	0.228234	1.55878	down	0.262054	1.50107	up	0.00627243	2.33982	up	12.6987	13.9251	13.2847	11.637	P	P	P	P	P	P	P	P	P	P	P	P	Rep: ATHB-15 (INCURVATA 4); DNA binding / transcription factor - Arabidopsis thaliana, partial (26%) [TC97192]	TC97192		GO:0005739	TC97192		AT1G52150	ATHB-15，ATHB15，CNA，ICU4	Homeobox-leucine zipper family protein / lipid-binding START domain-containing protein	888	0	0.91
A_46_P225419	0.0158977	11.434	up	0.043909	3.33787	up	0.886745	1.0473	up	0.111293	3.42553	down	0.0320801	10.9176	down	0.000292	3.18712	down	13.2798	11.6075	9.83119	13.3464	P	P	P	P	P	P	P	P	P	P	P	P	Rep: Peptide/amino acid transporter-like protein - Arabidopsis thaliana (Mouse-ear cress), partial (36%) [TC66208]	CX188769			TC66208	Bna.7641	AT1G52190		Major facilitator superfamily protein	729	0	0.87
A_46_P138864	0.040296	2.60068	down	0.00886467	8.91809	down	0.00301513	47.237	down	0.0262285	3.42913	down	0.00484379	18.1633	down	1.73e-05	5.29676	down	16.7906	14.3855	12.6076	11.2287	P	P	P	P	P	P	P	P	P	P	P	P	Rep: Photosystem I reaction center subunit VI, chloroplast precursor - Brassica rapa (Turnip), complete [TC75363]	TA22244_3708			TC75363		AT1G52230	PSAH2, PSAH-2, PSI-H	Photosystem I subunit H2	652	0	0.91
A_46_P138874	0.0305563	2.69967	down	0.0053498	9.42411	down	0.00157006	46.5789	down	0.0247929	3.49083	down	0.00409642	17.2535	down	3.36e-05	4.94252	down	17.124	14.8188	13.0152	11.5824	P	P	P	P	P	P	P	P	P	P	P	P	Rep: Photosystem I reaction center subunit VI, chloroplast precursor - Brassica rapa (Turnip), complete [TC75363]	TA22246_3708			TC75363		AT1G52230	PSAH2, PSAH-2, PSI-H	Photosystem I subunit H2	652	0	0.91
A_46_P304550	0.0986788	1.60179	down	0.00102293	5.14964	down	1.82e-05	47.1567	down	0.00756499	3.21493	down	0.000734	29.44	down	0.000718	9.15728	down	15.3495	12.1546	10.4698	9.79013	P	P	P	P	P	P	P	P	P	P	P	P	Rep: Photosystem I reaction center subunit VI, chloroplast precursor - Brassica rapa (Turnip), complete [TC75363]	TA22246_3708			TC75363	Bna.1546	AT1G52230	PSAH2, PSAH-2, PSI-H	Photosystem I subunit H2	644	0	0.91
A_46_P130819	0.00335037	1.97335	up	0.00225117	2.10438	up	0.000896	2.75575	up	0.592382	1.0664	up	0.0443528	1.39648	up	0.065031	1.30953	up	13.4125	13.8015	13.8943	14.8749	P	P	P	P	P	P	P	P	P	P	P	P	13JKBNM2_UP_018_F09_15DEC2003_069 Brassica napus 13JKBNM2 Brassica napus cDNA 5', mRNA sequence [ES264765]	ES264765	ES264765		TC66101	Bna.27724	AT1G52280	AtRABG3d, RABG3d	Rab GTPase homolog G3D	797	0	0.91
A_46_P271943	0.0456486	1.77974	down	0.000777	2.75805	down	0.167615	1.20042	down	0.0912155	1.5497	down	0.109737	1.48259	up	0.00110697	2.29757	up	11.7647	12.9648	12.3328	11.5012	P	P	P	P	P	P	P	P	P	P	P	P	Rep: Protein kinase - Arabidopsis thaliana (Mouse-ear cress), partial (85%) [TC99781]	EE465855			TC99781	Bna.14525	AT1G52310		Protein kinase family protein	670	0	0.88
A_46_P135824	0.292511	1.67809	up	0.893977	1.05153	up	5.45e-05	17.1448	up	0.396512	1.59586	down	0.0174206	10.2168	up	0.00796175	16.3046	up	13.6776	17.7048	17.0305	17.7773	P	P	P	P	P	P	P	P	P	P	P	P	Rep: Beta-glucosidase - Arabidopsis thaliana (Mouse-ear cress), partial (9%) [TC107101]	TA21339_3708			TC107101		AT1G52400	BGLU18	Beta glucosidase 18	749	0	0.84
A_46_P135829	0.0319659	3.99025	up	0.181413	2.05655	up	0.00016	16.1278	up	0.246792	1.94027	down	0.034452	4.0418	up	0.0220882	7.84218	up	12.59	15.5613	14.605	16.6015	P	P	P	P	P	P	P	P	P	P	P	P	Rep: Beta-glucosidase 1 precursor - Arabidopsis thaliana (Mouse-ear cress), partial (37%) [TC66177]	TA21340_3708			TC66177		AT1G52400	BGLU18	Beta glucosidase 18	1199	0	0.85
A_46_P247774	0.0224579	7.17957	up	0.0751333	3.17386	up	0.000247	33.6955	up	0.213254	2.26209	down	0.048025	4.69325	up	0.0164079	10.6166	up	11.1659	14.5742	13.3965	16.2404	P	P	P	P	P	P	P	P	P	P	P	P		TA21340_3708			TC69720	Bna.8082	AT1G52400	BGLU18	Beta glucosidase 18	1181	0	0.84
A_46_P079471	0.00171783	1.34077	down	0.0149293	1.44164	down	0.00463414	2.14742	up	0.35263	1.07523	down	0.0035552	2.87919	up	0.000343	3.09579	up	9.13779	10.7681	10.6635	10.2404	P	P	P	P	P	P	P	P	P	P	P	P	58ACPE48_UP_001_D04_17SEP2004_026 Brassica napus seed library Brassica napus cDNA 5', mRNA sequence [EE417072]	EE417072	EE417072		TC80509	Bna.17113	AT1G52500	FPG-1, ATFPG-1, ATMMH-1, MMH-1	MUTM homolog-1	1100	0	90%
A_46_P073836	0.0970741	1.34703	down	0.000686	3.20073	down	2.84e-05	37.194	down	0.00424465	2.37615	down	2.87e-05	27.6119	down	3.55e-05	11.6205	down	14.2757	10.7371	9.48846	9.05868	P	P	P	P	P	P	P	P	P	P	P	P	0178635 Brassica napus Leaf - drought Brassica napus cDNA, mRNA sequence [EV209042]	EV209042	EV209042		TC69270	Bna.15952	AT1G52510		Alpha/beta-Hydrolases superfamily protein	1172	0	0.9
A_46_P260693	0.0234907	2.27137	down	0.00831221	3.60809	down	0.000155	38.0762	down	0.0033705	1.58851	down	6.58e-05	16.7636	down	0.000123	10.553	down	14.1953	10.7957	10.128	8.94444	P	P	P	P	P	P	P	P	P	P	P	P	Rep: F6D8.27 protein - Arabidopsis thaliana (Mouse-ear cress), partial (88%) [TC69270]	EE452054			TC69270		AT1G52510		Alpha/beta-Hydrolases superfamily protein	1172	0	0.9
A_46_P049031	0.00131768	83.1486	up	0.000253	2583.47	up	0.000579	2264.31	up	0.00886448	31.0705	up	0.0108313	27.2321	up	0.126613	1.14095	down	3.38565	3.19542	8.15289	14.5305	A	A	A	A	A	A	P	P	P	P	P	P	63JKCOT5_T3_023_E11_24JAN2005_087 63JKCOT5 Brassica napus cDNA 5', mRNA sequence [DY021878]	DY021878	DY021878		TC85028	Bna.10872	AT1G52580	ATRBL5, RBL5	Rhomboid-like protein 5	946	0	0.89
A_46_P070131	0.000839	18.8873	up	0.000695	7.0458	up	0.00818246	10.4997	up	0.030034	2.68065	down	0.217005	1.79884	down	0.341865	1.49021	up	5.38334	5.95885	4.53627	8.77561	A	P	A	P	P	P	P	A	P	P	P	P	0123031 Brassica napus Root library Brassica napus cDNA, mRNA sequence [EV117719]	EV117719	EV117719		TC70441	Bna.15196	AT1G52820		2-oxoglutarate (2OG) and Fe(II)-dependent oxygenase superfamily protein	1178	0	0.9
A_46_P051101	0.578753	1.1745	up	0.126331	1.78732	down	0.00506202	16.4445	down	0.0194043	2.09921	down	0.000234	19.314	down	0.000266	9.20062	down	7.9831	4.78136	3.71152	3.94356	P	P	P	A	A	A	A	A	A	A	A	A	0097816 Brassica napus Cold acclimation - light Brassica napus cDNA, mRNA sequence [EV196663]	EV196663	EV196663			Bna.11297	AT1G52870		Peroxisomal membrane 22 kDa (Mpv17/PMP22) family protein	690	0	0.89
A_46_P338515	0.483035	1.24695	down	0.10126	2.05963	down	0.00596913	14.8791	down	0.00946739	1.65174	down	2.05e-05	11.9324	down	5.24e-05	7.22416	down	8.45941	5.60658	4.8826	4.5642	P	P	P	P	P	P	P	P	A	A	A	A	Rep: Chromosome chr19 scaffold_4, whole genome shotgun sequence - Vitis vinifera (Grape), partial (80%) [TC90504]	TC90504		GO:0003674|GO:0008150|GO:0009536	TC90504		AT1G52870		Peroxisomal membrane 22 kDa (Mpv17/PMP22) family protein	844	0	0.84
A_46_P007881	0.0785691	1.42557	down	0.970085	1.00696	up	0.000237	3.21828	up	0.147261	1.43548	up	0.00118123	4.58787	up	0.00902132	3.19604	up	10.3019	11.9782	12.4997	11.9882	P	P	P	P	P	P	P	P	P	P	P	P	55ACACPE_UP_009_A07_25AUG2004_063 Brassica napus AC Excell Brassica napus cDNA 5', mRNA sequence [EE410377]	EE410377	EE410377		TC110298	Bna.1960	AT1G53025		Ubiquitin-conjugating enzyme family protein	739	0	0.82
A_46_P062506	0.00308907	1.95132	down	0.00019	2.33413	down	5.61e-06	7.4197	down	0.0246619	1.19618	down	0.000459	3.8024	down	3.31e-05	3.17878	down	12.7931	11.1246	10.8662	9.90174	P	P	P	P	P	P	P	P	P	P	P	P	DHBN8DCT_UP_012_D06_25FEB2005_042 BRASSICA NAPUS SEEDS BNDH8DCT Brassica napus cDNA 5', mRNA sequence [EE485208]	EE485208	EE485208		TC85077	Bna.13634	AT1G53120		RNA-binding S4 domain-containing protein	950	0	0.89
A_46_P182324	0.0261306	1.89567	up	0.000109	2.93257	up	6.56e-06	4.37617	up	0.0490204	1.54698	up	0.0168277	2.3085	up	0.00538711	1.49227	up	11.3533	11.9308	12.5602	13.4829	P	P	P	P	P	P	P	P	P	P	P	P	Rep: BnMAP4K alpha1 - Brassica napus (Rape), complete [TC63383]	TA35742_3708			TC63383		AT1G53165	ATMAP4K ALPHA1	Protein kinase superfamily protein	2635	0	0.9
A_46_P147989	0.000372	5.20386	up	0.000257	4.06252	up	0.00113707	6.03669	up	0.0182487	1.28094	down	0.0370879	1.16004	up	0.00918464	1.48595	up	13.1483	13.7197	13.3625	15.742	P	P	P	P	P	P	P	P	P	P	P	P	Rep: Tubby-like F-box protein 7 - Arabidopsis thaliana (Mouse-ear cress), partial (77%) [TC106868]	TA24920_3708			TC106868		AT1G53320	AtTLP7，TLP7	Tubby like protein 7	646	0	0.92
A_46_P129669	0.0030507	28.4907	up	0.00170499	15.7756	up	0.00434829	10.8339	up	0.0133274	1.806	down	0.000797	2.62978	down	0.0217798	1.45613	down	8.53429	7.99214	7.13934	11.9718	P	P	P	P	P	P	P	P	P	P	P	P	BNARO2GH_T3_007_G08_15DEC2006_052 Brassica napus BNARO2GH Brassica napus cDNA 5', mRNA sequence [ES909624]	ES909624	ES909624		TC90057	Bna.27484	AT1G53500	MUM4, RHM2, ATRHM2, ATMUM4	NAD-dependent epimerase / dehydratase family protein	1140	0	0.91
A_46_P007046	0.00707427	3.67365	up	0.0477173	1.78409	up	0.202266	1.44633	up	0.000317	2.05912	down	0.0338383	2.53998	down	0.387548	1.23353	down	7.60908	7.3063	6.26427	8.14148	P	P	P	P	P	P	P	P	P	P	P	P	0081212 Brassica napus Bud library Brassica napus cDNA, mRNA sequence [EV157350]	EV157350	EV157350			Bna.1768	AT1G53500	MUM4，RHM2，ATRHM2，ATMUM4	NAD-dependent epimerase/dehydratase family protein	648	0	0.89
A_46_P290924	0.515463	1.17188	up	0.173545	1.12782	up	0.000286	2.04374	up	0.869304	1.03907	down	0.105245	1.74398	up	0.00182124	1.81212	up	8.64895	9.50663	9.45133	9.68016	P	P	P	P	P	P	P	P	P	P	P	P		TA23936_3708			TC94758	Bna.4759	AT1G53580	GLX2-3, ETHE1, GLY3	Glyoxalase II 3	636	0	0.88
A_46_P208299	0.728952	1.14393	down	0.106436	2.30083	down	0.015212	7.03381	down	0.0481094	2.01134	down	0.000674	6.14882	down	0.0120351	3.05708	down	8.20772	6.59556	5.58741	5.39341	P	P	P	P	P	P	P	P	P	P	P	A		CD836925					AT1G53730	SRF6	STRUBBELIG-receptor family 6	696	0	0.87
A_46_P213334	0.00127938	2.18617	down	0.00400665	2.35731	down	0.415689	1.06884	up	0.105945	1.07828	down	0.000391	2.33668	up	0.00236876	2.51959	up	14.1186	15.4518	15.343	14.2146	P	P	P	P	P	P	P	P	P	P	P	P	Rep: 26S protease regulatory subunit 7 - Prunus persica (Peach), partial (52%) [TC69552]	CN726046			TC69552	Bna.355	AT1G53750	RPT1A	Regulatory particle triple-A 1A	922	0	0.92
A_46_P264758	0.0238605	2.46443	down	0.00591127	3.40892	down	0.000523	5.88764	down	0.148275	1.38325	down	0.016426	2.38904	down	0.0163164	1.72713	down	11.6859	10.8976	10.4295	9.12824	P	P	P	P	P	P	P	P	P	P	P	P	Rep: Protein STRUBBELIG-RECEPTOR FAMILY 6 precursor - Arabidopsis thaliana (Mouse-ear cress), partial (42%) [TC88376]	EE456793			TC88376	Bna.13817	AT1G53750	RPT1A	Regulatory particle triple-A 1A	1707	0	0.91
A_46_P140284	0.495155	1.21934	up	0.0290132	2.73292	up	0.00299637	24.8993	up	0.0312856	2.24131	up	0.000168	20.4203	up	0.00401032	9.11089	up	9.40037	12.588	13.7523	14.0384	P	P	P	P	P	P	P	P	P	P	P	P	Rep: Aldehyde dehydrogenase family 7 member B4 - Arabidopsis thaliana (Mouse-ear cress), complete [TC85228]	TA22637_3708			TC85228		AT1G54100	ALDH7B4	Aldehyde dehydrogenase 7B4	841	0	0.9
A_46_P029401	0.00133383	11.8527	up	0.00392402	7.75744	up	0.0379882	1.74782	up	0.105995	1.52792	down	0.000436	6.78144	down	0.0020698	4.43835	down	11.6201	9.47008	8.85851	12.4257	P	P	P	P	P	P	P	P	P	P	P	P	0100373 Brassica napus Cold acclimation - light Brassica napus cDNA, mRNA sequence [EV199220]	EV199220	EV199220		TC76832	Bna.6852	AT1G54570		Esterase/lipase/thioesterase family protein	1606	0	0.87
A_46_P186194	0.143017	1.56999	down	0.00117283	5.10385	down	0.000184	28.4945	down	0.0186656	3.25087	down	0.0024837	18.1495	down	5.95e-05	5.58295	down	16.8432	14.3622	12.6614	12.0106	P	P	P	P	P	P	P	P	P	P	P	P	Rep: Chromosome chr14 scaffold_27, whole genome shotgun sequence - Vitis vinifera (Grape), partial (78%) [TC70800]	BQ704996			TC70800	Bna.1897	AT1G54780	TLP18.3	Thylakoid lumen 18.3 kDa protein	827	0	0.9
A_46_P010976	0.862284	1.16699	up	0.00977534	172.621	up	0.0115985	492.102	up	0.0173722	147.921	up	0.000135	421.685	up	0.323237	2.85076	up	3.14934	4.66069	11.8694	12.0922	A	A	A	A	A	P	P	P	P	P	P	P	64ETCOT5_T3_011_B05_30JAN2005_045 Brassica napus mature seed Normalized library at CoT 5 Brassica napus cDNA 5', mRNA sequence [EE438045]	EE438045	EE438045		TC64874	Bna.2750	AT1G54870		NAD(P)-binding Rossmann-fold superfamily protein	791	0	0.86
A_46_P223574	0.712458	1.36043	up	0.0115566	566.074	up	0.0051282	280.233	up	0.00252826	416.098	up	0.000444	205.988	up	0.196508	2.02001	down	3.83833	2.82396	11.5247	11.9688	A	A	A	A	A	A	P	P	P	P	P	P	64ETCOT5_T3_011_B05_30JAN2005_045 Brassica napus mature seed Normalized library at CoT 5 Brassica napus cDNA 5', mRNA sequence [EE438045]	EE438045	EE438045		TC66200	Bna.2750	AT1G54870		NAD(P)-binding Rossmann-fold superfamily protein	761	0	0.87
A_46_P103929	0.000958	2.24743	down	0.000947	2.8115	down	0.0249951	1.36729	down	0.0370579	1.25099	down	0.00281029	1.64372	up	0.000278	2.05627	up	12.7594	13.7994	13.4763	12.308	P	P	P	P	P	P	P	P	P	P	P	P	9RDBNGA_UP_125_D08_16SEP2005_058 Brassica napus 9RDBNGA Brassica napus cDNA 5', mRNA sequence [ES954512]	ES954512	ES954512		TC75129	Bna.22144	AT1G55150		DEA(D/H)-box RNA helicase family protein	708	0	0.92
A_46_P317540	0.000671	2.06979	down	0.000458	2.59872	down	0.0137232	1.40213	down	0.0552129	1.25555	down	0.0102279	1.47617	up	0.00236907	1.8534	up	12.282	13.1722	12.8439	11.7944	P	P	P	P	P	P	P	P	P	P	P	P	9RDBNGA_UP_125_D08_16SEP2005_058 Brassica napus 9RDBNGA Brassica napus cDNA 5', mRNA sequence [ES954512]	ES954512	ES954512		TC75129	Bna.22144	AT1G55150		DEA(D/H)-box RNA helicase family protein	708	0	0.92
A_46_P144769	0.0558787	1.99598	down	0.000305	3.9043	down	0.0163	1.57376	down	0.061055	1.95608	down	0.351145	1.26829	up	0.00142023	2.48087	up	14.4952	15.806	14.8381	13.841	P	P	P	P	P	P	P	P	P	P	P	P	0148299 Brassica napus Etiolated seedlings (pSPORT1) Brassica napus cDNA, mRNA sequence [EV178505]	EV178505	EV178505		TC79790	Bna.117	AT1G55360		Protein of Unknown Function (DUF239)	1546	0	0.9
A_46_P182154	0.060863	1.30516	down	0.010529	3.01409	down	4.71e-05	44.6621	down	0.0148976	2.30936	down	1.47e-05	34.2195	down	0.000269	14.8178	down	15.9479	12.0586	10.8511	10.4669	P	P	P	P	P	P	P	P	P	P	P	P	0184909 Brassica napus Leaf - drought Brassica napus cDNA, mRNA sequence [EV213088]	EV213088	EV213088		TC74078	Bna.18459	AT1G55480	ZKT	Protein containing PDZ domain, a K-box domain, and a TPR region	1059	0	0.87
A_46_P227449	0.00790388	2.5713	down	0.00105382	6.73165	down	0.000164	27.2009	down	0.00409905	2.61799	down	0.000171	10.5786	down	0.000308	4.04074	down	16.7504	14.7358	13.3473	11.9848	P	P	P	P	P	P	P	P	P	P	P	P	Rep: RuBisCO large subunit-binding protein subunit beta, chloroplast precursor - Arabidopsis thaliana (Mouse-ear cress), partial (45%) [TC64717]	CX190132			TC64717		AT1G55490	CPN60B, LEN1	Chaperonin 60 beta	1136	0	0.92
A_46_P302250	0.00738247	2815.94	up	2.74e-06	6184.08	up	3.41e-08	4181.68	up	0.376383	2.1961	up	0.628099	1.48501	up	0.0342026	1.47885	down	3.88602	3.32154	4.45648	15.9159	A	A	A	A	A	A	A	A	P	P	P	P	Rep: T5A14.1 protein - Arabidopsis thaliana (Mouse-ear cress), partial (65%) [TC104771]	ES271148			TC104771	Bna.16335	AT1G55570	sks12	SKU5 similar 12	1209	0	0.88
A_46_P093881	0.000571	6566.55	up	3.72e-05	14382.2	up	0.012052	3313.94	up	0.0651113	2.19023	up	0.532169	1.9815	down	0.244135	4.33992	down	5.12945	3.01178	4.14286	16.8238	A	A	P	A	A	A	P	A	A	P	P	P	BNQA_UP_063_F03_30MAY2005_021 Brassica napus BNQA Brassica napus cDNA 5', mRNA sequence [EE551830]	EE551830	EE551830		TC107669	Bna.20081	AT1G55570	sks12	SKU5 similar 12	757	0	0.9
A_46_P102679	0.0547842	1.31232	up	0.011332	1.87313	up	0.000275	3.29943	up	0.0509558	1.42735	up	0.00436122	2.5142	up	0.0238413	1.76145	up	9.61631	10.4331	10.9464	11.3385	P	P	P	P	P	P	P	P	P	P	P	P	BNARO2GH_T3_019_B11_15DEC2006_093 Brassica napus BNARO2GH Brassica napus cDNA 5', mRNA sequence [ES912281]	ES912281	ES912281		TC95976	Bna.21888	AT1G55620	CLC-F, ATCLC-F	Chloride channel F	880	0	0.88
A_46_P260598	0.00535168	1.86388	down	0.0229215	2.39586	down	1.16e-05	14.6492	down	0.277203	1.28541	down	6.64e-05	7.85949	down	0.00441543	6.11436	down	15.9557	13.3435	12.9812	12.0829	P	P	P	P	P	P	P	P	P	P	P	P	Rep: GTP-binding protein-related - Arabidopsis thaliana, partial (73%) [TC110100]	EE451944			TC110100		AT1G56050		GTP-binding protein-related	1013	0	0.88
A_46_P140999	0.000515	3.99321	down	0.000514	4.01108	down	0.00902104	2.76651	down	0.975222	1.00447	down	0.110857	1.44341	up	0.107978	1.44987	up	13.9706	14.5066	14.5001	12.5026	P	P	P	P	P	P	P	P	P	P	P	P	Rep: Chromosome chr17 scaffold_16, whole genome shotgun sequence - Vitis vinifera (Grape), partial (90%) [TC66620]	TA22851_3708			TC66620		AT1G56110	NOP56	Homolog of nucleolar protein NOP56	1528	0	0.89
A_46_P108439	0.00950924	3.48811	down	0.000612	15.2596	down	6.14e-05	69.7354	down	0.0005	4.37473	down	0.000477	19.9923	down	0.00223951	4.56994	down	11.1104	8.91827	6.78907	4.98663	P	P	P	P	P	P	P	P	P	A	A	P	0100899 Brassica napus Cold acclimation - light Brassica napus cDNA, mRNA sequence [EV199746]	EV199746	EV199746		TC77626	Bna.23090	AT1G56130		Leucine-rich repeat transmembrane protein kinase	731	0	0.87
A_46_P116804	0.210684	1.89909	down	0.0154374	5.26917	down	0.000445	226.262	down	0.0906154	2.77457	down	0.000641	119.142	down	0.0069228	42.9408	down	11.5737	6.14946	4.6772	3.75189	P	P	P	P	P	P	P	A	A	A	A	A	0128208 Brassica napus Root library Brassica napus cDNA, mRNA sequence [EV122896]	EV122896	EV122896		TC71533	Bna.24821	AT1G56430	ATNAS4, NAS4	Nicotianamine synthase 4	682	0	0.88
A_46_P362865	0.00710847	1.70044	down	0.0103328	1.53196	down	0.0658993	1.25993	up	0.23693	1.10998	up	9.28e-05	2.14244	up	0.00457013	1.93016	up	10.6833	11.632	11.7825	11.0166	P	P	P	P	P	P	P	P	P	P	P	P	Rep: Chromosome chr14 scaffold_27, whole genome shotgun sequence - Vitis vinifera (Grape), partial (34%) [TC102375]	TC102375		GO:0005515	TC102375		AT1G56460		HIT zinc finger; PAPA-1-like conserved region	787	0	0.86
A_46_P361475	0.131325	1.719	down	0.014986	2.20453	down	0.00064	32.1714	down	0.388491	1.28245	down	0.001313	18.7152	down	7.23e-05	14.5933	down	12.7645	8.89723	8.53832	7.75675	P	P	P	P	P	P	P	P	P	P	P	P	Rep: Chromosome chr14 scaffold_27, whole genome shotgun sequence - Vitis vinifera (Grape), partial (28%) [TC101784]	TC101784			TC101784		AT1G56500		Haloacid dehalogenase-like hydrolase family protein	1148	0	0.9
A_46_P317710	0.215676	1.2091	down	0.0625253	2.93066	down	2.07e-05	75.0181	down	0.105074	2.42384	down	0.000176	62.0448	down	0.00706015	25.5977	down	14.0248	9.3469	8.06961	7.79568	P	P	P	P	P	P	P	P	P	P	P	P		TC75252			TC75252		AT1G56500		Haloacid dehalogenase-like hydrolase family protein	720	0	0.88
A_46_P333270	0.721167	1.13704	up	0.102788	1.99157	down	0.00400836	33.9051	down	0.0393938	2.26448	down	0.00187812	38.5513	down	0.000222	17.0243	down	13.0212	8.93171	7.75253	7.9378	P	P	P	P	P	P	P	P	P	P	P	P		TC87253			TC87253		AT1G57770		FAD/NAD(P)-binding oxidoreductase family protein	888	0	0.87
A_46_P047471	3.36e-05	1036.82	up	0.000359	4186.33	up	0.000657	4572.54	up	0.0237972	4.03768	up	0.0251918	4.41018	up	0.291973	1.09225	up	2.89341	3.02072	5.03424	15.0522	A	A	A	A	A	A	P	A	P	P	P	P	63JKCOT5_T3_011_G03_24JAN2005_019 63JKCOT5 Brassica napus cDNA 5', mRNA sequence [DY018185]	DY018185	DY018185		TC99166	Bna.10553	AT1G58122	CPuORF45	Conserved peptide upstream open reading frame45	823	0	0.91
A_46_P075741	0.000188	1440.75	up	0.000447	1415.46	up	0.000906	1050.18	up	0.897511	1.01787	down	0.0813316	1.37191	down	0.0349724	1.34782	down	3.65234	3.22171	3.19616	13.6888	A	A	A	A	A	A	A	A	A	P	P	P	0165821 Brassica napus Flower Brassica napus cDNA, mRNA sequence [EV132353]	EV132353	EV132353		TC73846	Bna.16346	AT1G58122	CPuORF45	Conserved peptide upstream open reading frame45	991	0	0.87
A_46_P348355	5.68e-05	237.323	up	0.000978	270.495	up	0.000425	87.8999	up	0.533012	1.13978	up	0.0129028	2.69992	down	0.00324172	3.07731	down	7.63333	6.01166	6.20041	14.0911	P	P	P	P	P	P	P	P	P	P	P	P	0165821 Brassica napus Flower Brassica napus cDNA, mRNA sequence [EV132353]	EV132353	EV132353		TC95794	Bna.16346	AT1G58122	CPuORF45	Conserved peptide upstream open reading frame45	1183	0	0.86
A_46_P338815	0.000199	11578.8	up	2.06e-06	9651.97	up	0.00571698	3486.29	up	0.372573	1.19963	down	0.228853	3.32123	down	0.281239	2.76855	down	4.51052	3.04138	2.7788	16.278	P	A	A	A	A	A	A	A	A	P	P	P	Rep: Extensin-like protein - Solanum lycopersicum (Tomato) (Lycopersicon esculentum), partial (23%) [TC90681]	TC90681			TC90681		AT1G58122	CPuORF45	Conserved peptide upstream open reading frame 45	1241	0	0.87
A_46_P370975	0.0270449	2.01198	down	0.0351245	1.57286	down	0.00559003	2.58347	up	0.25761	1.27918	up	0.00503623	5.19789	up	0.000147	4.06345	up	11.7068	13.7295	14.0847	13.0761	P	P	P	P	P	P	P	P	P	P	P	P	Rep: Chromosome chr18 scaffold_1, whole genome shotgun sequence - Vitis vinifera (Grape), partial (89%) [TC105673]	TC105673		GO:0009536|GO:0009611|GO:0009753|GO:0016020|GO:0016023|GO:0016126	TC105673		AT1G58440	XF1, SQE1	FAD/NAD(P)-binding oxidoreductase family protein	1622	0	89%
A_46_P094626	0.0118841	1.85841	down	0.00328673	2.10443	down	0.0106646	1.70208	up	0.109019	1.13238	down	0.00309419	3.16315	up	0.000676	3.58189	up	10.8098	12.6505	12.4712	11.5771	P	P	P	P	P	P	P	P	P	P	P	P	BNARO6GH_T3_009_G09_6DEC2006_067 Brassica napus BNARO6GH Brassica napus cDNA 5', mRNA sequence [ES909188]	ES909188	ES909188		TC73767	Bna.20235	AT1G59540	ZCF125	P-loop containing nucleoside triphosphate hydrolases superfamily protein	636	0	0.86
A_46_P333860	0.00013	2.12069	up	0.0629572	2.65039	up	0.000225	2.0357	up	0.486071	1.24978	up	0.410276	1.04175	down	0.420945	1.30195	down	8.17292	7.79224	8.11391	9.19845	P	P	P	P	P	P	P	P	P	P	P	P	Rep: Dynamin-2B - Arabidopsis thaliana (Mouse-ear cress), partial (29%) [TC87629]	TC87629			TC87629		AT1G59610	ADL3, CF1, DRP2B, DL3	Dynamin-like 3	1066	0	0.91
A_46_P056491	0.00471642	2.2316	up	0.000706	2.4528	up	1.16e-05	3.96014	up	0.346437	1.09912	up	0.00824884	1.77457	up	0.00483956	1.61454	up	11.0763	11.7675	11.9038	13.0619	P	P	P	P	P	P	P	P	P	P	P	P	0192714 Brassica napus Apical meristem Brassica napus cDNA, mRNA sequence [EV094713]	EV094713	EV094713		TC76907	Bna.12403	AT1G59650	CW14	Protein of unknown function (DUF1336)	1312	0	0.86
A_46_P061666	0.00177314	1.68223	down	9.82e-05	3.07323	down	0.0387756	1.2941	down	0.000326	1.82688	down	0.037527	1.29992	up	0.00102872	2.37481	up	12.2595	13.5073	12.638	11.8876	P	P	P	P	P	P	P	P	P	P	P	P	BNSCS3CT_UP_221_B12_13MAY2007_094 Brassica napus BNSCS3CT Brassica napus cDNA 5', mRNA sequence [EV054349]	EV054349	EV054349		TC93194	Bna.13462	AT1G59750	ARF1	Auxin response factor 1	1398	0	0.89
A_46_P250949	0.0142139	2.18526	up	0.000156	3.77453	up	0.00958488	4.6692	up	0.039193	1.72727	up	0.0262202	2.13668	up	0.337389	1.23703	up	11.1748	11.4817	12.2702	13.398	P	P	P	P	P	P	P	P	P	P	P	P	Rep: Chromosome undetermined scaffold_215, whole genome shotgun sequence - Vitis vinifera (Grape), partial (19%) [TC97085]	DY013042			TC97085		AT1G59820	ALA3	Aminophospholipid ATPase 3	1217	0	0.94
A_46_P102139	0.00854487	3.68194	down	0.00265815	6.57822	down	0.00111967	12.4575	down	0.0149385	1.78662	down	0.000988	3.3834	down	0.0117365	1.89374	down	10.9971	10.0758	9.23859	7.35812	P	P	P	P	P	P	P	P	P	P	P	P	BNARO6GH_T3_014_D04_07DEC2006_026 Brassica napus BNARO6GH Brassica napus cDNA 5', mRNA sequence [ES910012]	ES910012	ES910012		TC102962	Bna.21778	AT1G59990		DEA(D/H)-box RNA helicase family protein	846	0	0.88
A_46_P341250	0.573727	1.43549	down	0.0909873	1.85458	down	0.00939882	7.87487	up	0.675561	1.29195	down	0.0423889	11.3043	up	0.000735	14.6046	up	7.95748	11.8258	11.4563	10.9347	P	P	P	P	P	P	P	P	P	P	P	P	Rep: Chromosome chr1 scaffold_46, whole genome shotgun sequence - Vitis vinifera (Grape), partial (71%) [TC92009]	TC92009		GO:0003674|GO:0005575|GO:0008150	TC92009		AT1G60060		Serine/threonine-protein kinase WNK (With No Lysine)-related	985	0	0.92
A_46_P058336	0.387237	1.64841	up	0.277146	1.84201	down	0.0262129	10.0492	down	0.0513411	3.03639	down	0.00641503	16.5652	down	0.000235	5.45555	down	8.60135	6.15363	4.55128	5.27235	P	P	P	P	P	P	A	P	A	A	P	A	0180348 Brassica napus Leaf library Brassica napus cDNA, mRNA sequence [EV100075]	EV100075	EV100075		TC96787	Bna.12776	AT1G60160		Potassium transporter family protein	860	0	0.89
A_46_P200904	0.192302	1.84795	up	0.365637	1.46094	down	0.0204684	6.29002	down	0.0155898	2.69973	down	0.000255	11.6236	down	0.0031484	4.30547	down	9.5646	7.45843	6.02562	6.91154	P	P	P	P	P	P	P	P	P	P	P	P	Rep: Chromosome chr1 scaffold_46, whole genome shotgun sequence - Vitis vinifera (Grape), partial (50%) [TC109285]	CD827928			TC109285		AT1G60160		Potassium transporter family protein	1683	0	0.91
A_46_P191599	0.00514102	1.40817	down	0.214714	1.21007	down	0.00703076	1.6736	up	0.295144	1.16371	up	0.00068	2.35671	up	0.00900661	2.02517	up	14.1095	15.1276	15.3463	14.8525	P	P	P	P	P	P	P	P	P	P	P	P	Rep: Pre-mRNA processing ribonucleoprotein, binding region; NOSIC - Medicago truncatula (Barrel medic), partial (23%) [TC91792]	CD817716			TC91792		AT1G60170	emb1220	Pre-mRNA processing ribonucleoprotein binding region-containing protein	696	0	0.86
A_46_P078101	0.0571374	1.24989	down	0.00175776	2.04704	down	2.18e-05	6.35759	down	0.00618775	1.63777	down	4.55e-05	5.08651	down	0.000153	3.10574	down	13.6054	11.9705	11.2588	10.937	P	P	P	P	P	P	P	P	P	P	P	P	BNAEN3GH_UP_134_D07_1ONOV2006_057 Brassica napus BNAEN3GH Brassica napus cDNA 5', mRNA sequence [EV003637]	EV003637	EV003637		TC99268	Bna.16834	AT1G60230		Radical SAM superfamily protein	1275	0	0.89
A_46_P188504	0.693914	1.15023	down	0.0207428	3.10748	down	0.00142249	17.2709	down	0.0620454	2.70161	down	0.00627366	15.0152	down	0.000163	5.55787	down	12.1899	9.71536	8.28154	8.07961	P	P	P	P	P	P	P	P	P	P	P	P	Rep: Chromosome chr1 scaffold_135, whole genome shotgun sequence - Vitis vinifera (Grape), partial (84%) [TC90208]	CD813717			TC90208		AT1G60550	ECHID, DHNS	Enoyl-CoA hydratase/isomerase D	1076	0	0.88
A_46_P327895	0.442258	1.28225	up	0.115019	4.73525	down	3.73e-05	1348.42	down	0.101097	6.07177	down	0.000759	1729.01	down	0.00654291	284.761	down	13.6939	5.54026	2.93815	3.29682	P	P	P	P	A	P	A	A	A	A	A	A	Rep: F20B24.8 - Arabidopsis thaliana (Mouse-ear cress), partial (37%) [TC83646]	TC83646			TC83646		AT1G60590		Pectin lyase-like superfamily protein	682	0	0.89
A_46_P313265	0.0656314	1.78924	down	0.00337968	5.77339	down	0.000103	30.0736	down	0.0190383	3.22673	down	0.00103047	16.8081	down	0.000536	5.20901	down	10.2417	7.86068	6.17061	5.33126	P	P	P	P	P	P	P	P	P	P	A	P	Rep: Chromosome undetermined scaffold_165, whole genome shotgun sequence - Vitis vinifera (Grape), partial (27%) [TC71155]	TC71155			TC71155		AT1G60600	ABC4	UbiA prenyltransferase family protein	1110	0	0.89
A_46_P315415	0.0453137	2.50993	down	0.000808	5.28946	down	0.000686	23.7973	down	0.0558577	2.10742	down	0.00237321	9.48126	down	0.000592	4.49899	down	13.4164	11.2468	10.1713	8.84366	P	P	P	P	P	P	P	P	P	P	P	P	Rep: At1g60600 - Arabidopsis thaliana (Mouse-ear cress), partial (73%) [TC73131]	TC73131		GO:0004659|GO:0009507|GO:0009772|GO:0010236|GO:0042372|GO:0046428	TC73131		AT1G60600	ABC4	UbiA prenyltransferase family protein	1110	0	0.89
A_46_P161306	0.00670621	1.92686	down	0.00151202	2.90358	down	0.000925	3.87435	down	0.0381983	1.5069	down	0.0139067	2.0107	down	0.132247	1.33433	down	10.068	9.6519	9.06032	8.11407	P	P	P	P	P	P	P	P	P	P	P	P		TA29245_3708					AT1G60770		Tetratricopeptide repeat (TPR)-like superfamily protein	676	0	0.86
A_46_P203264	7.49e-06	3.24207	down	0.00190977	2.66451	down	0.123027	1.31758	down	0.0814421	1.21676	up	0.0135595	2.46062	up	0.00968108	2.02227	up	12.0921	13.1081	13.3911	11.6942	P	P	P	P	P	P	P	P	P	P	P	P		CD830993				Bna.805	AT1G60770		Tetratricopeptide repeat (TPR)-like superfamily protein	718	0	0.88
A_46_P157599	0.00686597	1.58991	up	0.0657	2.21688	up	0.000106	7.00242	up	0.287062	1.39435	up	0.00064	4.40429	up	0.0263603	3.15868	up	9.51158	11.1709	11.6505	12.3194	P	P	P	P	P	P	P	P	P	P	P	P	0176667 Brassica napus Leaf - drought Brassica napus cDNA, mRNA sequence [EV207960]	EV207960	EV207960		TC72795	Bna.26698	AT1G60780	HAP13	Clathrin adaptor complexes medium subunit family protein	1221	0	0.93
A_46_P334680	0.0919909	1.39443	up	0.000159	2.04852	up	0.00241102	1.80691	up	0.0658863	1.46907	up	0.150965	1.29581	up	0.0780314	1.13371	down	11.6429	11.4619	12.0168	12.4965	P	P	P	P	P	P	P	P	P	P	P	P	Rep: Chromosome undetermined scaffold_235, whole genome shotgun sequence - Vitis vinifera (Grape), partial (47%) [TC88112]	TC88112		GO:0005739	TC88112		AT1G60780	HAP13	Clathrin adaptor complexes medium subunit family protein	724	0	0.89
A_46_P026816	0.00592477	34.0862	up	1.47e-05	75.5373	up	0.000107	9.8923	up	0.107834	2.21607	up	0.0427155	3.44573	down	0.000925	7.63597	down	5.71198	2.77917	3.92717	9.01829	A	A	A	A	A	A	A	A	A	P	P	P	0178631 Brassica napus Leaf library Brassica napus cDNA, mRNA sequence [EV099044]	EV099044	EV099044			Bna.6325	AT1G60900		U2 snRNP auxilliary factor, large subunit, splicing factor	874	0	0.9
A_46_P062731	0.0142976	1.47801	down	0.0213113	1.35002	down	6.88e-05	4.26864	down	0.120459	1.09481	up	0.000522	2.8881	down	0.000129	3.16191	down	13.3058	11.645	11.7757	11.2121	P	P	P	P	P	P	P	P	P	P	P	P	0146183 Brassica napus Etiolated seedlings (pSPORT1) Brassica napus cDNA, mRNA sequence [EV177405]	EV177405	EV177405		TC92132	Bna.13679	AT1G60990		Glycine cleavage T-protein family	658	0	0.89
A_46_P002961	0.551598	1.3794	up	0.0149856	129.73	up	0.00180892	6451.36	up	0.00487242	94.0481	up	0.000169	4676.93	up	0.00882007	49.7291	up	3.91892	9.55494	16.1103	16.5743	A	A	A	P	P	P	P	P	P	P	P	P	RFO2.126O13F010914 RFO2 Brassica napus cDNA clone RFO2126O13, mRNA sequence [CD842288]	CD842288	CD842288		TC67081	Bna.773	AT1G61110	anac025, NAC025	NAC domain containing protein 25	876	0	0.92
A_46_P192364	0.0419738	1.16553	down	0.282027	1.07143	down	0.000861	2.39447	up	0.151895	1.08783	up	0.00130192	2.79084	up	0.000779	2.5655	up	11.7234	13.0826	13.2041	12.9831	P	P	P	P	P	P	P	P	P	P	P	P	Rep: Chromosome chr13 scaffold_48, whole genome shotgun sequence - Vitis vinifera (Grape), partial (65%) [TC86192]	CD818864			TC86192		AT1G61670		Lung seven transmembrane receptor family protein	1011	0	0.87
A_46_P153019	0.0121538	3.42364	up	0.00122847	3.47722	up	1.23e-05	4.92229	up	0.936064	1.01565	up	0.14368	1.43774	up	0.0429195	1.41558	up	12.6388	13.1402	13.1626	14.9382	P	P	P	P	P	P	P	P	P	P	P	P	Rep: Chromosome chr10 scaffold_179, whole genome shotgun sequence - Vitis vinifera (Grape), partial (67%) [TC91935]	TA26582_3708			TC91935		AT1G61770		Chaperone DnaJ-domain superfamily protein	993	0	0.88
A_46_P200934	0.00386988	3.50653	up	4.22e-05	3.4806	up	1.06e-05	4.65394	up	0.955451	1.00745	down	0.11454	1.32722	up	0.0096503	1.33711	up	12.5402	12.9593	12.9486	14.7587	P	P	P	P	P	P	P	P	P	P	P	P	Rep: Chromosome chr10 scaffold_179, whole genome shotgun sequence - Vitis vinifera (Grape), partial (67%) [TC91935]	TA26582_3708			TC91935		AT1G61770		Chaperone DnaJ-domain superfamily protein	993	0	0.88
A_46_P302475	0.000121	177.435	up	0.000266	676.714	up	0.000103	581.244	up	0.025611	3.81387	up	0.0268705	3.27581	up	0.613544	1.16425	down	7.42767	7.20827	9.13952	16.6107	P	P	P	P	P	P	P	P	P	P	P	P		ES271573					AT1G61860		Protein kinase superfamily protein	658	0	0.91
A_46_P156364	0.000996	1.9667	down	0.00096	1.86946	down	0.000447	2.10789	down	0.452415	1.05202	up	0.160982	1.07179	down	0.138214	1.12754	down	12.3043	12.1311	12.2043	11.2285	P	P	P	P	P	P	P	P	P	P	P	P		TA27662_3708			TC75373	Bna.4766	AT1G61870	PPR336	Pentatricopeptide repeat 336	650	0	0.87
A_46_P244224	0.000396	2.24245	down	0.00908095	2.09789	down	0.00107126	2.19549	down	0.499272	1.06891	up	0.690282	1.02139	up	0.658458	1.04652	down	12.9839	12.9183	13.0145	11.8494	P	P	P	P	P	P	P	P	P	P	P	P		DY001179			TC75373	Bna.4766	AT1G61870	PPR336	Pentatricopeptide repeat 336	650	0	0.87
A_46_P219479	2.66e-05	2.13448	down	0.00217985	1.87692	down	0.00401509	1.97306	down	0.117206	1.13723	up	0.343676	1.08181	up	0.577397	1.05122	down	12.318	12.246	12.4315	11.3376	P	P	P	P	P	P	P	P	P	P	P	P		CN735110			TC75373		AT1G61870	PPR336	Pentatricopeptide repeat 336	650	0	0.87
A_46_P353470	0.0022967	3202.15	up	0.00154732	2546.85	up	1.17e-05	7894.43	up	0.774656	1.2573	down	0.244501	2.46535	up	0.144045	3.09968	up	3.26411	4.89623	4.5659	16.2107	A	A	A	P	A	A	P	P	A	P	P	P	Rep: Uncharacterized protein At1g62262.1 - Arabidopsis thaliana (Mouse-ear cress), partial (39%) [TC98230]	TC98230			TC98230		AT1G62280	SLAH1	SLAC1 homologue 1	930	0	0.86
A_46_P360980	0.000842	5.53398	down	0.00149701	4.49735	down	0.0425121	3.61835	down	0.264304	1.2305	up	0.296804	1.52942	up	0.564276	1.24293	up	7.59245	7.9062	8.20544	5.73712	P	P	P	P	P	P	P	P	P	P	P	P	Rep: Beta ketoacyl-ACP synthase III - Brassica napus (Rape), complete [TC101573]	TC101573			TC101573		AT1G62640	KASIII	3-ketoacyl-acyl carrier protein synthase III	916	0	0.88
A_46_P168754	0.0164596	1.9485	down	0.000728	2.48106	down	0.0709263	1.15777	down	0.10762	1.27331	down	0.016932	1.68298	up	0.000302	2.14297	up	14.4486	15.5482	15.1996	14.2373	P	P	P	P	P	P	P	P	P	P	P	P	Rep: F23N19.10 - Arabidopsis thaliana (Mouse-ear cress), partial (38%) [TC79424]	TA31682_3708			TC79424		AT1G62740	Hop2	Stress-inducible protein, putative	870	0	0.9
A_46_P031186	0.023262	2.07416	down	0.000174	2.38032	down	0.240789	1.12815	down	0.4149	1.14761	down	0.0263119	1.83855	up	0.0019227	2.10993	up	14.4647	15.5419	15.3432	14.2907	P	P	P	P	P	P	P	P	P	P	P	P	0144111 Brassica napus Etiolated seedlings (Uni-ZAP) Brassica napus cDNA, mRNA sequence [EV167301]	EV167301	EV167301		TC79424	Bna.7220	AT1G62740	Hop2	Stress-inducible protein, putative	1273	0	0.91
A_46_P221874	0.75617	1.06792	down	0.0829391	1.79312	down	0.00476719	10.9106	down	0.000719	1.67908	down	1.77e-06	10.2167	down	2.47e-06	6.0847	down	9.79143	7.18624	6.43857	6.34377	P	P	P	P	P	P	P	P	P	P	P	P		CN827393					AT1G62750	ATSCO1, ATSCO1/CPEF-G, SCO1	Translation elongation factor EFG/EF2 protein	837	0	0.92
A_46_P237674	0.301003	1.41043	up	0.0677933	2.20094	down	0.00115935	49.3247	down	0.0106469	3.10427	down	1.12e-05	69.569	down	0.000327	22.4107	down	15.0409	10.5548	8.92051	9.41664	P	P	P	P	P	P	P	P	P	P	P	P		CX280724			TC102851	Bna.4071	AT1G62750	ATSCO1, ATSCO1/CPEF-G, SCO1	Translation elongation factor EFG/EF2 protein	2603	0	0.9
A_46_P082416	0.0104425	4.76284	up	0.183188	1.46111	down	3.92e-05	16.3511	down	0.0031015	6.95904	down	0.00115253	77.8776	down	0.00279404	11.1909	down	15.9753	12.491	9.69215	11.944	P	P	P	P	P	P	P	P	P	P	P	P	0192906 Brassica napus Apical meristem Brassica napus cDNA, mRNA sequence [EV094905]	EV094905	EV094905		TC106090	Bna.17717	AT1G62780		Unknown protein	684	0	0.86
A_46_P022201	0.106296	1.63178	up	0.0130748	2.51311	up	0.0917571	1.54931	down	0.115191	1.5401	up	0.0211753	2.52814	down	0.000345	3.89359	down	9.77272	7.81162	8.43464	9.14109	P	P	P	P	P	P	P	P	P	P	P	P	BN15.025G21F020214 BN15 Brassica napus cDNA clone BN15025G21, mRNA sequence [CD815166]	CD815166	CD815166		TC69272	Bna.5382	AT1G62800	ASP4	Aspartate aminotransferase 4	1269	0	0.87
A_46_P171364	0.59485	1.20092	down	0.00844472	1.9043	up	0.0143003	1.69742	down	0.096899	2.28691	up	0.349795	1.41343	down	0.000764	3.23239	down	10.5537	8.86115	10.0545	9.79041	P	P	P	P	P	P	P	P	P	P	P	P	Rep: Aspartate aminotransferase - Arabidopsis thaliana (Mouse-ear cress), complete [TC74218]	TA32464_3708			TC74218		AT1G62800	ASP4	Aspartate aminotransferase 4	1225	0	0.87
A_46_P210469	0.650787	1.823	down	0.0035252	2686.45	down	0.605109	1.43675	up	0.0199774	1473.64	down	0.467876	2.61919	up	0.000763	3859.76	up	4.04699	15.9613	5.43611	4.5698	A	A	A	P	P	P	P	A	A	A	P	A	Rep: Chromosome chr1 scaffold_136, whole genome shotgun sequence - Vitis vinifera (Grape), partial (85%) [TC80324]	CD841052			TC80324		AT1G62940	ACOS5	Acyl-CoA synthetase 5	1909	0	0.9
A_46_P130189	0.0737429	2.9052	up	0.000705	16.3363	up	4.83e-05	11.2921	up	0.0183647	5.6231	up	0.0494906	3.88684	up	0.137861	1.4467	down	9.04785	8.51508	11.0064	12.5451	P	P	P	P	P	P	P	P	P	P	P	P	BN18DYSC_UP_096_H02_07MAR2008_002 BN18DYSC Brassica napus cDNA 5', mRNA sequence [FG561388]	FG561388	FG561388		TC63525	Bna.27590	AT1G62990	KNAT7, IXR11	KNOTTED-like homeobox of Arabidopsis thaliana 7	1170	0	0.91
A_46_P201049	0.0016896	6.36391	up	0.000933	4.92845	up	0.00950609	2.20293	up	0.0702427	1.29126	down	0.00409984	2.88884	down	0.00529657	2.23722	down	11.6456	10.4839	10.1152	12.7851	P	P	P	P	P	P	P	P	P	P	P	P	Rep: Uncharacterized membrane protein At1g63010 - Arabidopsis thaliana (Mouse-ear cress), partial (65%) [TC66869]	CD828008			TC66869	Bna.6639	AT1G63010		Major Facilitator Superfamily with SPX(SYG1/Pho81/XPR1) domain-containing protein	1491	0	0.88
A_46_P172054	0.31975	3.85187	down	0.0798937	24.315	up	0.152236	10.263	up	0.000483	93.6583	up	0.00326972	39.5318	up	0.106634	2.36919	down	8.05417	6.80977	13.3591	11.4135	P	P	P	P	P	P	P	P	P	P	P	P	Rep: UDP-glucose 4-epimerase - Arabidopsis thaliana (Mouse-ear cress), partial (56%) [TC94438]	TA32648_3708			TC94438		AT1G63180	UGE3	UDP-D-glucose/UDP-D-galactose 4-epimerase 3	1279	0	0.91
A_46_P145619	0.07992	1.213	up	0.000605	1.82389	up	0.00014	2.12888	up	0.00948964	1.50361	up	0.00930142	1.75505	up	0.054174	1.16722	up	13.2374	13.4605	14.0489	14.3275	P	P	P	P	P	P	P	P	P	P	P	P		TA24189_3708			TC72023	Bna.7915	AT1G63290		Aldolase-type TIM barrel family protein	741	0	0.89
A_46_P223889	0.0283365	14.6064	up	1.26e-06	12231.7	up	5.51e-09	11637.1	up	0.00473498	837.42	up	0.00470578	796.716	up	0.21303	1.05109	down	2.9334	2.86152	12.5713	16.4398	A	A	A	A	A	A	P	P	P	P	P	P	Rep: Rho GDP-dissociation inhibitor family protein - Arabidopsis thaliana, partial (91%) [TC86138]	CX187650			TC86138		AT1G63450		Immunoglobulin E-set superfamily protein	720	0	0.88
A_46_P019901	0.0162951	2.32082	down	0.000264	3.09112	down	0.00102806	2.20251	down	0.181288	1.33191	down	0.76359	1.05371	up	0.0150449	1.40345	up	10.246	10.7349	10.3214	9.1068	P	P	P	P	P	P	P	P	P	P	P	P	0096485 Brassica napus Bud library Brassica napus cDNA, mRNA sequence [EV153213]	EV153213	EV153213		TC73127	Bna.4915	AT1G63460	GPX8，ATGPX8	Glutathione peroxidase 8	672	0	0.91
A_46_P319655	0.0199401	1.84577	down	0.00294847	2.95196	down	0.00031	8.76014	down	0.0237071	1.59931	down	0.00149475	4.74607	down	0.00393397	2.96757	down	14.6499	13.0806	12.4032	11.519	P	P	P	P	P	P	P	P	P	P	P	P	Rep: Chromosome chr2 scaffold_105, whole genome shotgun sequence - Vitis vinifera (Grape), partial (56%) [TC77025]	TC77025			TC77025		AT1G63680	ATMURE, PDE316, MURE	Acid-amino acid ligases;ATP binding	1405	0	0.92
A_46_P183679	0.000694	3.15288	down	0.00426304	3.59439	down	0.000642	3.38154	down	0.50255	1.14003	down	0.59965	1.07252	down	0.750911	1.06294	up	12.0146	12.1026	11.9136	10.2569	P	P	P	P	P	P	P	P	P	P	P	P	Rep: Predicted protein - Physcomitrella patens subsp. patens, partial (96%) [TC80804]	AA960714			TC80804		AT1G63780	IMP4	Ribosomal RNA processing Brix domain protein	704	0	0.85
A_46_P252714	0.00088	2.8759	down	0.00574558	3.27402	down	0.000138	3.04935	down	0.423601	1.13844	down	0.56176	1.06031	down	0.633636	1.07368	up	12.731	12.8336	12.6465	11.1225	P	P	P	P	P	P	P	P	P	P	P	P	Rep: Predicted protein - Physcomitrella patens subsp. patens, partial (96%) [TC72682]	DY017984			TC72682	Bna.10686	AT1G63780	IMP4	Ribosomal RNA processing Brix domain protein	700	0	0.85
A_46_P234994	0.017164	9.60241	up	0.000192	62.8189	up	2.52e-06	62.362	up	0.0167644	6.54199	up	0.0238605	6.49441	up	0.96501	1.00733	down	8.58601	8.57548	11.2852	14.5486	P	P	P	P	P	P	P	P	P	P	P	P	Rep: Chromosome chr2 scaffold_132, whole genome shotgun sequence - Vitis vinifera (Grape), partial (69%) [TC110317]	CX195583			TC110317		AT1G63930	ROH1	From the Czech 'roh' meaning 'corner'	1382	0	0.89
A_46_P048356	0.0244261	1.26129	up	0.537655	1.12211	up	0.00198502	1.64715	down	0.528566	1.12403	down	0.000151	2.07753	down	0.0503697	1.84829	down	13.559	12.6728	12.5041	12.839	P	P	P	P	P	P	P	P	P	P	P	P	0130755 Brassica napus Root library Brassica napus cDNA, mRNA sequence [EV125443]	EV125443	EV125443		TC68415	Bna.10735	AT1G63940	MDAR6	Monodehydroascorbate reductase 6	1927	0	0.91
A_46_P358220	0.0549334	1.50297	up	0.507352	1.13671	down	0.000245	5.3018	down	0.046497	1.70845	down	0.000192	7.96845	down	0.00171338	4.66415	down	12.537	10.3154	9.54272	10.1305	P	P	P	P	P	P	P	P	P	P	P	P	Rep: Chromosome chr2 scaffold_176, whole genome shotgun sequence - Vitis vinifera (Grape), partial (53%) [TC100385]	TC100385		GO:0003674|GO:0008150	TC100385		AT1G64430		Pentatricopeptide repeat (PPR) superfamily protein	1213	0	0.91
A_46_P058601	0.00185784	3.2775	up	0.000731	3.31737	up	0.00484326	2.18759	up	0.907141	1.01217	up	0.00412617	1.49822	down	0.0203901	1.51645	down	11.6505	11.0498	11.0673	12.7799	P	P	P	P	P	P	P	P	P	P	P	P	65JKBNM0_T3_004_D06_16MAR2005_042 Brassica napus Normalized library CoT5 65JKBNM0 Brassica napus cDNA 5', mRNA sequence [EL586999]	EL586999	EL586999		TC72840	Bna.12831	AT1G64440	RHD1，REB1，UGE4	NAD(P)-binding Rossmann-fold superfamily protein	1003	0	0.89
A_46_P361870	0.628172	1.16829	down	0.00866868	4.18218	down	0.000166	45.7606	down	0.0149928	3.57975	down	0.000354	39.169	down	0.00149682	10.9418	down	15.2038	11.752	9.91217	9.68778	P	P	P	P	P	P	P	P	P	P	P	P	Rep: Peptide transporter protein-like - Oryza sativa subsp. japonica (Rice), partial (21%) [TC101943]	TC101943		GO:0005575|GO:0006118|GO:0030508	TC101943		AT1G64500		Glutaredoxin family protein	658	0	0.88
A_46_P167724	0.0112746	4.35304	down	0.0111385	9.05852	down	0.0011698	85.9035	down	0.0804575	2.08097	down	0.00234723	19.7341	down	0.000627	9.48317	down	15.5197	12.2744	11.2171	9.09508	P	P	P	P	P	P	P	P	P	P	P	P	Rep: Chromosome chr2 scaffold_105, whole genome shotgun sequence - Vitis vinifera (Grape), partial (81%) [TC91236]	TA31359_3708			TC91236		AT1G64680		Unknown protein	783	0	0.88
A_46_P243449	0.242146	1.16411	down	0.0532731	1.45558	down	0.000296	4.60056	down	0.160508	1.25038	down	0.00187735	3.95199	down	0.00272871	3.16064	down	15.476	13.8158	13.4935	13.2742	P	P	P	P	P	P	P	P	P	P	P	P	0150910 Brassica napus Etiolated seedlings (Uni-ZAP) Brassica napus cDNA, mRNA sequence [EV170886]	EV170886	EV170886		TC85476	Bna.2032	AT1G64720	CP5	Polyketide cyclase/dehydrase and lipid transport superfamily protein	702	0	0.88
A_46_P185675	0.0118756	2.19998	down	0.000142	8.42366	down	6.31e-06	135.279	down	0.00278656	3.82896	down	6.31e-05	61.4908	down	4.11e-05	16.0594	down	13.4759	9.47056	7.5336	6.39611	P	P	P	P	P	P	P	P	P	P	P	P	Rep: Galactose mutarotase-like - Medicago truncatula (Barrel medic), partial (77%) [TC66538]	BQ704715			TC66538	Bna.4560	AT1G64770	NDF2, NDH45	NDH-dependent cyclic electron flow 1	668	0	0.86
A_46_P087371	0.0327499	1.88234	down	0.0277849	2.14835	down	0.000484	47.7887	down	0.584432	1.14132	down	0.000179	25.3879	down	0.000218	22.2444	down	11.5809	7.10555	6.91485	6.00232	P	P	P	P	P	P	P	P	P	P	P	P	0086664 Brassica napus Cold acclimation - dark Brassica napus cDNA, mRNA sequence [EV189183]	EV189183	EV189183		TC102602	Bna.18745	AT1G64780	ATAMT1;2, AMT1;2	Ammonium transporter 1;2	801	0	0.84
A_46_P267168	0.0196313	1.76091	down	0.000258	4.54215	down	1.16e-05	30.7078	down	0.00393609	2.57943	down	5.84e-05	17.4386	down	0.000108	6.76064	down	13.0539	10.2968	8.92973	8.11341	P	P	P	P	P	P	P	P	P	P	P	P	0183927 Brassica napus Leaf library Brassica napus cDNA, mRNA sequence [EV103456]	EV103456	EV103456		TC83043	Bna.14018	AT1G64860	SIGA, SIG1, SIG2, SIGB, RPOD1	Sigma factor A	1386	0	0.92
A_46_P327065	0.00930832	1.80804	down	0.00219547	3.06248	down	0.000934	11.6885	down	0.00338629	1.69381	down	8.19e-05	6.46477	down	0.000302	3.81669	down	15.9185	13.9861	13.2259	12.3714	P	P	P	P	P	P	P	P	P	P	P	P	Rep: Sig1 protein - Sinapis alba (White mustard) (Brassica hirta), partial (98%) [TC83043]	TC83043		GO:0003677|GO:0003700|GO:0003899|GO:0005739|GO:0006352|GO:0006355|GO:0009507|GO:0009536|GO:0016987	TC83043		AT1G64860	SIGA, SIG1, SIG2, SIGB, RPOD1	Sigma factor A	1386	0	0.92
A_46_P157939	0.000133	2.41816	down	0.0109982	2.59824	down	0.0225808	1.14508	down	0.608499	1.07447	down	0.000982	2.11178	up	0.0180334	2.26904	up	13.1675	14.3496	14.246	12.9721	P	P	P	P	P	P	P	P	P	P	P	P	Rep: Chromosome chr12 scaffold_18, whole genome shotgun sequence - Vitis vinifera (Grape), partial (79%) [TC66374]	TA28161_3708			TC66374		AT1G64880		Ribosomal protein S5 family protein	1203	0	0.87
A_46_P226349	0.00191889	2.20497	down	0.000748	2.42705	down	0.00444272	1.6762	down	0.36807	1.10072	down	0.0581171	1.31546	up	0.00281766	1.44795	up	12.3601	12.8941	12.7556	11.6149	P	P	P	P	P	P	P	P	P	P	P	P	Rep: Chromosome chr12 scaffold_18, whole genome shotgun sequence - Vitis vinifera (Grape), partial (79%) [TC66374]	TA28161_3708			TC66374		AT1G64880		Ribosomal protein S5 family protein	1225	0	0.87
A_46_P219019	0.642156	1.07138	down	0.00559594	1.75826	down	1.74e-05	32.0013	down	0.0335123	1.64111	down	4.99e-05	29.8692	down	1.58e-05	18.2006	down	14.1357	9.94978	9.23511	9.13564	P	P	P	P	P	P	P	P	P	P	P	P	Rep: Chromosome chr4 scaffold_32, whole genome shotgun sequence - Vitis vinifera (Grape), partial (89%) [TC105499]	CN733018			TC105499	Bna.4929	AT1G65230		Uncharacterized conserved protein (DUF2358)	789	0	0.87
A_46_P075156	0.00026	2041.62	up	0.000224	2115.94	up	0.00114813	1397.75	up	0.815198	1.0364	up	0.0578191	1.46065	down	0.0540914	1.51382	down	3.99736	3.39917	3.45075	14.4463	A	A	A	A	A	A	A	A	A	P	P	P	0166940 Brassica napus Flower Brassica napus cDNA, mRNA sequence [EV132897]	EV132897	EV132897		TC78949	Bna.16221	AT1G65240		Eukaryotic aspartyl protease family protein	1231	0	0.86
A_46_P337875	4e-05	1364.9	up	0.000104	3952.54	up	0.00024	5696.68	up	0.0455425	2.89585	up	0.0240639	4.1737	up	0.324868	1.44127	up	3.03719	3.56453	5.09852	15.5131	A	A	A	A	A	A	P	A	P	P	P	P	Rep: Chromosome chr4 scaffold_32, whole genome shotgun sequence - Vitis vinifera (Grape), partial (22%) [TC90120]	TC90120			TC90120		AT1G65240		Eukaryotic aspartyl protease family protein	1231	0	0.86
A_46_P052016	0.424432	1.0697	up	0.0999367	1.28003	down	0.000402	7.57674	down	0.0514666	1.36926	down	2.65e-05	8.10486	down	0.000137	5.91917	down	15.0154	12.45	11.9966	12.0938	P	P	P	P	P	P	P	P	P	P	P	P	BN18DYSC_UP_069_G02_28FEB2008_004 BN18DYSC Brassica napus cDNA 5', mRNA sequence [FG558991]	FG558991	FG558991		TC80127	Bna.11484	AT1G65260	PTAC4, VIPP1	Plastid transcriptionally active 4	1199	0	0.91
A_46_P257699	0.000468	3.00627	up	9.23e-05	4.99453	up	0.000386	4.37759	up	0.00723118	1.66137	up	0.0402668	1.45615	up	0.330602	1.14093	down	11.0622	10.872	11.6043	13.1923	P	P	P	P	P	P	P	P	P	P	P	P	Rep: T8F5.21 protein - Arabidopsis thaliana (Mouse-ear cress), partial (80%) [TC71937]	DY024786			TC71937		AT1G65430	ARI8, ATARI8	IBR domain-containing protein	1699	0	0.89
A_46_P171319	0.00117405	9.40746	up	0.000558	18.0639	up	0.00382723	11.0456	up	0.0549432	1.92017	up	0.493989	1.17413	up	0.040679	1.6354	down	11.2285	10.5188	11.4601	14.6939	P	P	P	P	P	P	P	P	P	P	P	P	Rep: F5I14.13 protein - Arabidopsis thaliana (Mouse-ear cress), partial (96%) [TC70805]	TA32452_3708			TC70805		AT1G65590	HEXO3，ATHEX1	Beta-hexosaminidase 3	1289	0	0.87
A_46_P313520	0.000885	28.4982	up	0.000703	38.4282	up	0.00380322	17.4169	up	0.325647	1.34844	up	0.108315	1.63624	down	0.030197	2.20637	down	10.3574	9.21569	9.64699	14.4798	P	P	P	P	P	P	P	P	P	P	P	P	0192710 Brassica napus Apical meristem Brassica napus cDNA, mRNA sequence [EV094709]	EV094709	EV094709		TC71408	Bna.10875	AT1G65590	HEXO3，ATHEX1	Beta-hexosaminidase 3	898	0	0.88
A_46_P049046	0.00076	20.1844	up	0.00104477	28.8561	up	0.00384345	14.1226	up	0.212126	1.42962	up	0.20197	1.42923	down	0.0131453	2.04326	down	10.6007	9.56986	10.0855	14.4207	P	P	P	P	P	P	P	P	P	P	P	P	0192710 Brassica napus Apical meristem Brassica napus cDNA, mRNA sequence [EV094709]	EV094709	EV094709		TC70805	Bna.10875	AT1G65590	HEXO3，ATHEX1	Beta-hexosaminidase 3	1289	0	0.87
A_46_P187234	0.0647097	1.3453	up	0.0994472	1.28242	up	0.000439	2.76855	up	0.732943	1.04903	down	0.00425737	2.05794	up	0.00368951	2.15884	up	10.5554	11.6657	11.5966	12.0246	P	P	P	P	P	P	P	P	P	P	P	P	Rep: Pre-mRNA-splicing factor SLU7-A - Arabidopsis thaliana (Mouse-ear cress), complete [TC82348]	CD812020			TC82348	Bna.4959	AT1G65660	SMP1	Pre-mRNA splicing Prp18-interacting factor	1836	0	0.89
A_46_P172759	0.641037	1.28045	down	0.0705375	4.33195	up	0.0151319	21.6464	up	0.00124836	5.54685	up	0.000118	27.7171	up	0.000722	4.99691	up	9.09781	11.4188	13.8905	13.5339	P	P	P	P	P	P	P	P	P	P	P	P	Rep: YSL transporter 1 - Thlaspi caerulescens (Alpine penny-cress) (Thlaspi calaminare), partial (56%) [TC76318]	TA32831_3708			TC76318		AT1G65730	YSL7	Yellow stripe like 7	688	0	0.85
A_46_P102729	0.000256	4.12308	up	0.00178851	7.8087	up	0.00821249	4.93944	up	0.0419012	1.8939	up	0.476861	1.198	up	0.157527	1.58089	down	11.4406	10.7799	11.7013	13.745	P	P	P	P	P	P	P	P	P	P	P	P	BNARO2GH_T3_020_C09_15DEC2006_075 Brassica napus BNARO2GH Brassica napus cDNA 5', mRNA sequence [ES912379]	ES912379	ES912379			Bna.21898	AT1G65840	ATPAO4，PAO4	Polyamine oxidase 4	872	0	0.88
A_46_P138459	0.081286	1.48725	down	0.13363	1.36662	down	0.0112091	2.9908	up	0.456789	1.08826	up	0.000163	4.44806	up	0.00112078	4.0873	up	13.9076	15.9387	16.0608	15.4881	P	P	P	P	P	P	P	P	P	P	P	P	Rep: Isocitrate dehydrogenase - Arabidopsis thaliana (Mouse-ear cress), complete [TC70715]	TA22134_3708			TC70715	Bna.5595	AT1G65930	cICDH	Cytosolic NADP+-dependent isocitrate dehydrogenase	1754	0	0.93
A_46_P109414	0.0053254	2.52284	down	0.00605304	3.73775	down	0.000485	6.74875	down	0.0402376	1.48157	down	0.00155317	2.67507	down	0.0113509	1.80557	down	13.864	13.0116	12.4444	11.1094	P	P	P	P	P	P	P	P	P	P	P	P	BNSCS3CT_UP_190_F08_13MAY2007_054 Brassica napus BNSCS3CT Brassica napus cDNA 5', mRNA sequence [EV051901]	EV051901	EV051901		TC101362	Bna.23289	AT1G66130		NAD(P)-binding Rossmann-fold superfamily protein	928	0	0.86
A_46_P316270	0.00226729	2.77014	up	0.007298	2.15492	up	0.00962111	1.96184	down	0.0810938	1.28549	down	0.000126	5.43458	down	0.000154	4.22762	down	12.6113	10.5315	10.1691	11.6391	P	P	P	P	P	P	P	P	P	P	P	P	Rep: Chromosome chr4 scaffold_39, whole genome shotgun sequence - Vitis vinifera (Grape), partial (24%) [TC73970]	TC73970			TC73970		AT1G66150	TMK1	Transmembrane kinase 1	642	0	0.86
A_46_P179414	0.000816	568.792	up	0.000104	396.378	up	0.000692	216.087	up	0.231254	1.43497	down	0.13031	2.63223	down	0.271522	1.83434	down	4.25887	3.38361	2.86258	12.0143	A	A	A	A	A	A	A	A	A	P	P	P	Rep: At4g21326 - Arabidopsis thaliana (Mouse-ear cress), partial (31%) [TC87063]	TA34876_3708			TC87063		AT1G66210		Subtilisin-like serine endopeptidase family protein	900	0	0.87
A_46_P008951	0.00769884	2.13583	down	0.000115	3.2145	down	0.000151	1.7925	down	0.0408579	1.50504	down	0.175659	1.19153	up	0.000628	1.7933	up	11.1208	11.9634	11.3736	10.2788	P	P	P	P	P	P	P	P	P	P	P	P	Brassica napus partial mRNA for CePP putative protein (cePP gene) [AJ249905]	AJ249905	AJ249905		TC63558	Bna.2230	AT1G66510		AAR2 protein family	955	0	0.86
A_46_P171104	0.00976556	2.12663	down	0.0026435	3.35776	down	2.35e-05	8.31162	down	0.0595863	1.57891	down	0.00236386	3.90836	down	0.00294385	2.47535	down	12.1729	10.8653	10.2063	9.11777	P	P	P	P	P	P	P	P	P	P	P	P	Rep: Fmt protein - Brassica napus var. napus, complete [TC79398]	TA32390_3708			TC79398		AT1G66520	pde194	Formyltransferase, putative	1063	0	0.87
A_46_P012141	0.00214676	1.89503	down	0.00082	2.07733	down	0.0070041	1.49542	down	0.193832	1.0962	down	0.0201519	1.26722	up	0.00832622	1.38913	up	16.1257	16.5999	16.4674	15.5451	P	P	P	P	P	P	P	P	P	P	P	P	0142667 Brassica napus Etiolated seedlings (Uni-ZAP) Brassica napus cDNA, mRNA sequence [EV165857]	EV165857	EV165857		TC63731	Bna.3058	AT1G66580	SAG24，RPL10C	Senescence associated gene 24	688	0	0.87
A_46_P307955	0.00272173	10.2027	up	0.00983445	27.3303	up	0.000808	24.0337	up	0.167738	2.67873	up	0.0792589	2.35562	up	0.828912	1.13717	down	5.59505	5.4096	6.83115	10.182	A	A	P	P	A	P	P	P	P	P	P	P	AAF31027.1 - Arabidopsis thaliana (Mouse-ear cress), partial (72%) [TC64728]	TC64728		GO:0005575	TC64728		AT1G66860		Class I glutamine amidotransferase-like superfamily protein	884	0	0.9
A_46_P164179	0.178281	1.33817	up	0.011999	2.22091	up	0.000253	2.22675	up	0.0562881	1.65966	up	0.0621898	1.66402	up	0.984588	1.00263	up	11.0445	11.0483	11.7792	12.1995	P	P	P	P	P	P	P	P	P	P	P	P		TA30189_3708					AT1G66900		Alpha/beta-Hydrolases superfamily protein	866	0	0.88
A_46_P342505	0.0700066	1.35389	up	0.0472519	2.11512	up	0.000134	2.44469	up	0.103537	1.56226	up	0.0133292	1.80568	up	0.487919	1.15582	up	12.953	13.162	13.8056	14.2427	P	P	P	P	P	P	P	P	P	P	P	P		TC92718		GO:0005575|GO:0005739|GO:0008150|GO:0009536	TC92718		AT1G66900		Alpha/beta-Hydrolases superfamily protein	896	0	0.89
A_46_P214964	0.0125905	11.1967	up	0.000667	12.4425	up	0.00111277	3.21352	up	0.796613	1.11126	up	0.0574368	3.48425	down	0.00654804	3.87192	down	12.5267	10.5736	10.7258	14.2108	P	P	P	P	P	P	P	P	P	P	P	P	Rep: Mannose-6-phosphate isomerase - Arabidopsis thaliana (Mouse-ear cress), partial (52%) [TC73149]	CN727514			TC73149	Bna.1782	AT1G67070	DIN9，PMI2	Mannose-6-phosphate isomerase, type I	1035	0	0.87
A_46_P067501	0.000311	4.27918	down	0.0163948	3.60529	down	0.0329886	2.22677	down	0.52357	1.18691	up	0.0544641	1.9217	up	0.169101	1.61907	up	11.8794	12.5745	12.8217	10.7244	P	P	P	P	P	P	P	P	P	P	P	P	64ETCOT5_T3_010_F06_30JAN2005_038 Brassica napus mature seed Normalized library at CoT 5 Brassica napus cDNA 5', mRNA sequence [EE438002]	EE438002	EE438002		TC90482	Bna.14654	AT1G67120		ATPases;nucleotide binding;ATP binding;nucleoside-triphosphatases;transcription factor binding	1364	0	0.88
A_46_P234119	0.000486	3.70836	down	0.0209572	3.2478	down	0.0275445	2.41884	down	0.600319	1.14181	up	0.125444	1.53311	up	0.342788	1.34271	up	10.2242	10.6493	10.8407	8.94987	P	P	P	P	P	P	P	P	P	P	P	P	Rep: F5A8.4 protein - Arabidopsis thaliana (Mouse-ear cress), partial (4%) [TC95494]	CX194947			TC95494		AT1G67120		ATPases;nucleotide binding;ATP binding;nucleoside-triphosphatases;transcription factor binding	1364	0	0.88
A_46_P276503	1.15e-05	6.17512	down	0.00539047	6.39421	down	0.044379	3.96018	down	0.860324	1.03548	down	0.287397	1.5593	up	0.266145	1.61463	up	5.6104	6.3016	6.25131	3.62484	A	P	A	P	P	P	P	P	P	A	A	A		EE472093					AT1G67120		ATPases;nucleotide binding;ATP binding;nucleoside-triphosphatases;transcription factor binding	650	0	0.86
A_46_P150049	0.299433	1.16034	up	0.0326828	1.5845	down	5.93e-05	12.4965	down	0.0114991	1.83855	down	5.8e-05	14.5001	down	0.000147	7.88671	down	14.6224	11.643	10.7644	10.979	P	P	P	P	P	P	P	P	P	P	P	P	0146760 Brassica napus Etiolated seedlings (pSPORT1) Brassica napus cDNA, mRNA sequence [EV177688]	EV177688	EV177688		TC94295	Bna.8746	AT1G67280		Glyoxalase/Bleomycin resistance protein/Dioxygenase superfamily protein	773	0	0.92
A_46_P321405	0.000549	2.74821	up	0.00025	3.46811	up	0.00026	3.52934	up	0.059709	1.26195	up	0.0439155	1.28423	up	0.843877	1.01765	up	13.1655	13.1908	13.5264	14.9849	P	P	P	P	P	P	P	P	P	P	P	P	Rep: Sugar transporter - Citrus unshiu (Satsuma orange), partial (91%) [TC78617]	TC78617		GO:0005351|GO:0015144|GO:0016020	TC78617		AT1G67300		Major facilitator superfamily protein	1631	0	0.88
A_46_P204814	0.00121057	4.87108	up	0.000957	4.83288	up	0.00273924	3.0905	up	0.943455	1.0079	down	0.0135433	1.57614	down	0.0164935	1.56379	down	10.0202	9.37521	9.36385	11.6481	P	P	P	P	P	P	P	P	P	P	P	P	0125831 Brassica napus Root library Brassica napus cDNA, mRNA sequence [EV120519]	EV120519	EV120519		TC78617	Bna.6891	AT1G67300		Major facilitator superfamily protein	1624	0	0.9
A_46_P299935	0.000821	5.63577	up	0.00488863	5.07338	up	0.00376605	3.05167	up	0.374556	1.11085	down	0.00876578	1.84678	down	0.0202449	1.66249	down	9.5416	8.80825	8.65659	11.1512	P	P	P	P	P	P	P	P	P	P	P	P	0125831 Brassica napus Root library Brassica napus cDNA, mRNA sequence [EV120519]	EV120519	EV120519		TC78617	Bna.6891	AT1G67300		Major facilitator superfamily protein	1624	0	0.9
A_46_P085171	0.00970023	8.55209	down	0.443524	1.33825	up	0.121815	2.19567	up	0.00199524	11.4449	up	0.000974	18.7776	up	0.00128933	1.6407	up	3.16163	3.87594	7.39257	4.29629	A	A	A	A	A	A	P	P	P	A	A	A	0122533 Brassica napus Root library Brassica napus cDNA, mRNA sequence [EV117221]	EV117221	EV117221		TC65204	Bna.18290	AT1G67328		Other RNA	726	0	0.85
A_46_P261238	0.00181917	3.70058	down	0.00217077	3.11959	down	0.0470652	1.50668	down	0.120184	1.18624	up	0.000316	2.45612	up	0.00117355	2.07051	up	16.2271	17.2771	17.5235	15.6358	P	P	P	P	P	P	P	P	P	P	P	P		TA22088_3708			TC66283	Bna.1352	AT1G67430		Ribosomal protein L22p/L17e family protein	813	0	0.93
A_46_P198654	0.182748	1.29662	up	0.25908	1.44615	down	0.000896	16.0064	down	0.101377	1.87512	down	0.000142	20.7542	down	0.00204417	11.0682	down	10.0584	6.59006	5.68308	6.05784	P	P	P	P	P	P	P	P	P	P	P	P		CD826117				Bna.1352	AT1G67430		Ribosomal protein L22p/L17e family protein	720	0	0.92
A_46_P237539	0.00143262	3.40251	down	0.000593	3.00615	down	0.00694537	1.7892	down	0.227625	1.13185	up	0.00071	1.90169	up	0.00629414	1.68016	up	15.2756	16.0242	16.2029	14.4363	P	P	P	P	P	P	P	P	P	P	P	P	Rep: 60S ribosomal protein L17-1 - Arabidopsis thaliana (Mouse-ear cress), complete [TC66283]	TA22088_3708			TC66283		AT1G67430		Ribosomal protein L22p/L17e family protein	821	0	0.93
A_46_P108414	0.00125275	3.13397	down	0.000603	2.81348	down	0.00507655	1.8569	down	0.438071	1.11391	up	0.0179498	1.68774	up	0.0171313	1.51515	up	12.6064	13.2059	13.3615	11.7135	P	P	P	P	P	P	P	P	P	P	P	P	BNSCS5CT_UP_083_B03_29MAY2007_029 Brassica napus BNSCS5CT Brassica napus cDNA 5', mRNA sequence [EV083503]	EV083503	EV083503		TC69458	Bna.23085	AT1G67720		Leucine-rich repeat protein kinase family protein	803	0	0.91
A_46_P181624	0.0759979	2.20421	down	0.00159037	4.11672	down	6.67e-05	9.77968	down	0.130252	1.86766	down	0.0224247	4.43682	down	0.00119883	2.3756	down	12.5789	11.3306	10.4293	9.28907	P	P	P	P	P	P	P	P	P	P	P	P	Rep: Alpha-L-fucosidase 3 precursor - Arabidopsis thaliana (Mouse-ear cress), partial (70%) [TC97077]	TA35504_3708			TC97077		AT1G67830	ATFXG1, FXG1	Alpha-fucosidase 1	954	0	0.86
A_46_P216824	0.739715	1.10576	down	0.0594714	2.20989	down	0.000479	19.3465	down	0.0651095	1.99853	down	0.000444	17.4962	down	0.00651151	8.75452	down	11.7658	8.63577	7.63683	7.4918	P	P	P	P	P	P	P	P	P	P	P	P	Rep: Chromosome chr1 scaffold_5, whole genome shotgun sequence - Vitis vinifera (Grape), partial (57%) [TC103550]	CN729403			TC103550		AT1G67900		Phototropic-responsive NPH3 family protein	1368	0	0.88
A_46_P298810	0.0110644	1.69687	up	0.0083649	2.10743	up	0.000686	3.18769	up	0.208266	1.24195	up	0.0059259	1.87857	up	0.050551	1.5126	up	10.3575	10.9546	11.2672	12.03	P	P	P	P	P	P	P	P	P	P	P	P	Rep: Chromosome chr12 scaffold_18, whole genome shotgun sequence - Vitis vinifera (Grape), partial (45%) [TC97645]	ES265495			TC97645	Bna.12431	AT1G67930		Golgi transport complex protein-related	1522	0	0.89
A_46_P152439	0.00106703	1.59447	down	0.00498025	1.4323	down	0.000574	1.73614	up	0.14211	1.11322	up	0.000112	2.76823	up	0.000159	2.48668	up	10.041	11.3553	11.51	10.8369	P	P	P	P	P	P	P	P	P	P	P	P		TA26403_3708					AT1G68000	ATPIS1, ATPIS, PIS1	Phosphatidylinositol synthase 1	771	0	0.91
A_46_P152444	0.000584	1.76121	down	0.0184422	1.55035	down	0.00605627	1.34296	up	0.258895	1.136	up	0.000112	2.36523	up	0.00462015	2.08207	up	11.2445	12.3025	12.4865	11.6699	P	P	P	P	P	P	P	P	P	P	P	P		TA26404_3708					AT1G68000	ATPIS1, ATPIS, PIS1	Phosphatidylinositol synthase 1	902	0	0.91
A_46_P166329	0.933412	1.01481	up	0.00437771	4.74673	down	2.14e-06	90.9243	down	0.00215444	4.81705	down	7.85e-05	92.2713	down	0.000661	19.1552	down	16.1582	11.8985	9.63039	9.6516	P	P	P	P	P	P	P	P	P	P	P	P	Rep: Hydroxypyruvate reductase - Arabidopsis thaliana (Mouse-ear cress), complete [TC73733]	TA30908_3708			TC73733		AT1G68010	HPR	Hydroxypyruvate reductase	924	0	0.92
A_46_P117179	0.882821	1.05777	down	0.00513456	9.7498	down	5.48e-05	1326.46	down	0.00480229	9.21729	down	5.07e-05	1254.01	down	0.000258	136.05	down	13.6209	6.53294	3.3286	3.24757	P	P	P	P	P	P	A	A	A	A	A	A	0090129 Brassica napus Cold acclimation - dark Brassica napus cDNA, mRNA sequence [EV192647]	EV192647	EV192647		TC71545	Bna.24896	AT1G68520		B-box type zinc finger protein with CCT domain	654	0	0.85
A_46_P227794	0.485317	1.47702	down	0.0751593	2.3122	down	0.000753	2.45255	down	0.454072	1.56546	down	0.38399	1.66048	down	0.843606	1.0607	down	13.0524	12.9674	12.3208	11.7581	P	P	P	P	P	P	P	P	P	P	P	P	Rep: Alpha-xylosidase precursor - Arabidopsis thaliana (Mouse-ear cress), partial (26%) [TC85864]	CX190349			TC85864		AT1G68560	ATXYL1, XYL1, TRG1	Alpha-xylosidase 1	650	0	0.85
A_46_P311990	0.115549	1.50355	up	0.492276	1.14426	up	0.00370478	4.48816	down	0.020641	1.314	down	0.000219	6.74816	down	0.000148	5.1356	down	12.4516	10.0911	9.69712	10.2855	P	P	P	P	P	P	P	P	P	P	P	P	Rep: Chromosome chr1 scaffold_5, whole genome shotgun sequence - Vitis vinifera (Grape), partial (48%) [TC69815]	TC69815		GO:0004672|GO:0007623|GO:0009507|GO:0016301|GO:0042548	TC69815		AT1G68830	STN7	STT7 homolog STN7	1041	0	0.88
A_46_P270198	0.000479	3.19031	down	0.000357	4.24184	down	0.00356359	2.84196	down	0.0775907	1.3296	down	0.471585	1.12257	up	0.0657439	1.49258	up	10.9804	11.5582	11.1472	9.47349	P	P	P	P	P	P	P	P	P	P	P	P	Rep: F4N2.4 - Arabidopsis thaliana (Mouse-ear cress), partial (33%) [TC99301]	EE463640			TC99301	Bna.14339	AT1G69070		FUNCTIONS IN: molecular_function unknown	1154	0	0.88
A_46_P343965	0.547745	1.10989	up	0.000997	5.60199	down	0.00488198	2.75185	up	0.000155	6.21762	down	0.00585012	2.47938	up	0.000237	15.4158	up	11.6002	15.5466	12.9102	13.0606	P	P	P	P	P	P	P	P	P	P	P	P	Rep: MADS-box protein AP1-a - Brassica oleracea var. botrytis (Cauliflower), partial (71%) [TC93526]	TC93526			TC93526		AT1G69120	AP1, AGL7	K-box region and MADS-box transcription factor family protein	817	0	92%
A_46_P325010	0.00474726	3.77138	down	0.00262381	6.02504	down	0.000255	16.6653	down	0.0848579	1.59757	down	0.00249471	4.4189	down	0.00523518	2.76601	down	14.6664	13.1985	12.5227	10.6076	P	P	P	P	P	P	P	P	P	P	P	P	Rep: F4N2.16 - Arabidopsis thaliana (Mouse-ear cress), partial (38%) [TC81471]	TC81471			TC81471		AT1G69200	FLN2	Fructokinase-like 2	769	0	0.9
A_46_P119434	0.293057	24.3365	down	3.34e-05	15343.4	down	0.486804	1.32367	up	0.102521	630.471	down	0.264876	32.2134	up	0.000626	20309.6	up	2.82285	17.1327	7.83244	3.2274	A	A	A	P	P	P	P	A	P	A	A	A	0078311 Brassica napus Bud library Brassica napus cDNA, mRNA sequence [EV154450]	EV154450	EV154450		TC66652	Bna.25354	AT1G69500	CYP704B1	Cytochrome P450, family 704, subfamily B, polypeptide 1	888	0	0.89
A_46_P230039	0.00344273	20.4891	up	0.00556784	16.3687	up	0.093929	2.97836	down	0.576186	1.25173	down	0.000881	61.0239	down	0.00144771	48.7518	down	15.9472	10.3398	10.0159	14.3727	P	P	P	P	P	P	P	P	P	P	P	P	Rep: Expansin-A1 precursor - Arabidopsis thaliana (Mouse-ear cress), partial (91%) [TC92473]	CX192072			TC92473	Bna.7740	AT1G69530	ATEXPA1, EXP1, AT-EXP1, ATEXP1, ATHEXP ALPHA 1.2, EXPA1	Expansin A1	775	0	0.89
A_46_P153584	0.00252244	1.69918	down	0.00111419	2.38601	down	4.48e-06	7.0399	down	0.0237691	1.40422	down	0.000118	4.14312	down	0.000366	2.95049	down	16.0284	14.4675	13.9777	13.2129	P	P	P	P	P	P	P	P	P	P	P	P	Rep: Delta-aminolevulinic acid dehydratase - Raphanus sativus (Radish), complete [TC69533]	TA26774_3708			TC69533	Bna.15696	AT1G69740	HEMB1	Aldolase superfamily protein	1239	0	0.88
A_46_P282963	0.00571532	1.74457	down	0.00151135	2.34309	down	6.77e-06	7.03963	down	0.0530961	1.34308	down	0.000245	4.03516	down	0.00119827	3.00442	down	15.8325	14.2455	13.8199	13.017	P	P	P	P	P	P	P	P	P	P	P	P	Rep: Delta-aminolevulinic acid dehydratase - Raphanus sativus (Radish), complete [TC69533]	EE479751			TC69533	Bna.15696	AT1G69740	HEMB1	Aldolase superfamily protein	1239	0	0.88
A_46_P313075	0.0276564	16.1067	up	0.00101482	19360.9	up	0.000847	10823	up	0.000494	1202.04	up	0.000874	671.959	up	0.250749	1.78887	down	5.49081	4.65176	14.883	18.8926	P	A	A	P	A	A	P	P	P	P	P	P	Rep: Pectin methyl-esterase-like protein - Arabidopsis thaliana (Mouse-ear cress), partial (47%) [TC70937]	TA20244_3708			TC70937		AT1G69940	ATPPME1, PPME1	Pectin lyase-like superfamily protein	1136	0	0.88
A_46_P034246	0.0209977	144.216	up	8.43e-07	6087.96	up	4e-05	1703.04	up	0.0355321	42.2141	up	0.0753971	11.8089	up	0.0017513	3.57477	down	7.35129	5.51344	10.9131	18.0852	P	P	P	P	A	P	P	P	P	P	P	P	0166525 Brassica napus Late bud Brassica napus cDNA, mRNA sequence [EV164468]	EV164468	EV164468		TC74229	Bna.7850	AT1G69940	ATPPME1, PPME1	Pectin lyase-like superfamily protein	1047	0	0.87
A_46_P215384	0.0137686	371.659	up	0.005652	8091.17	up	0.000656	8240.52	up	0.0375339	21.7704	up	0.0348702	22.1723	up	0.982573	1.01846	up	3.827	3.85339	8.29769	16.8355	A	A	A	P	A	A	P	P	P	P	P	P	Rep: Pectin methyl-esterase-like protein - Arabidopsis thaliana (Mouse-ear cress), complete [TC74229]	TA20257_3708			TC74229		AT1G69940	ATPPME1, PPME1	Pectin lyase-like superfamily protein	1047	0	0.87
A_46_P224384	0.0122687	64.1578	up	4.61e-05	19325.3	up	2.93e-05	19187.3	up	0.007293	301.216	up	0.00728422	299.065	up	0.656532	1.00719	down	2.87498	2.86464	11.0993	17.1028	A	A	A	A	A	A	P	P	P	P	P	P		TA20245_3708				Bna.3140	AT1G69940	ATPPME1, PPME1	Pectin lyase-like superfamily protein	1116	0	0.88
A_46_P231284	0.0227795	177.444	up	4.84e-06	37352.9	up	3.78e-07	35115.8	up	0.0222268	210.505	up	0.0224383	197.898	up	0.448514	1.06371	down	2.94037	2.85128	10.569	18.0402	A	A	A	A	A	A	P	P	P	P	P	P	Rep: Pectin methyl-esterase-like protein - Arabidopsis thaliana (Mouse-ear cress), complete [TC74229]	CX192933			TC74229		AT1G69940	ATPPME1, PPME1	Pectin lyase-like superfamily protein	1047	0	0.87
A_46_P276798	0.0200979	1.4022	down	0.00210041	2.11192	down	9.75e-05	7.66981	down	0.0200679	1.50615	down	0.000833	5.46984	down	0.000468	3.63167	down	12.9003	11.0396	10.4488	9.96106	P	P	P	P	P	P	P	P	P	P	P	P	Rep: PDE317 (PIGMENT DEFECTIVE 317); ATP-dependent helicase - Arabidopsis thaliana, partial (19%) [TC95834]	EE472469			TC95834	Bna.15165	AT1G70070	EMB25, PDE317, ISE2	DEAD/DEAH box helicase, putative	906	0	0.92
A_46_P191259	0.178603	1.33938	up	0.36886	1.11904	up	0.00472745	3.40492	up	0.339841	1.1969	down	0.0216279	2.54216	up	0.000188	3.0427	up	13.0962	14.7016	14.4423	14.8638	P	P	P	P	P	P	P	P	P	P	P	P	Rep: Chromosome chr1 scaffold_46, whole genome shotgun sequence - Vitis vinifera (Grape), partial (92%) [TC69197]	TA27282_3708			TC69197	Bna.5789	AT1G70160		Unknown protein	1520	0	0.87
A_46_P155194	0.182578	1.26832	up	0.340842	1.0739	up	0.000391	3.52581	up	0.306863	1.18104	down	0.0133225	2.77991	up	0.00131346	3.28319	up	13.3863	15.1014	14.8613	15.2043	P	P	P	P	P	P	P	P	P	P	P	P	Rep: Chromosome chr1 scaffold_46, whole genome shotgun sequence - Vitis vinifera (Grape), partial (92%) [TC69197]	TA27282_3708			TC69197		AT1G70160		Unknown protein	1608	0	0.88
A_46_P250354	0.0784662	1.38517	up	0.168679	1.14291	up	0.000167	3.61799	up	0.219897	1.21197	down	0.00359275	2.61195	up	0.00122365	3.1656	up	13.1415	14.804	14.5266	14.9967	P	P	P	P	P	P	P	P	P	P	P	P	Rep: Chromosome chr1 scaffold_46, whole genome shotgun sequence - Vitis vinifera (Grape), partial (87%) [TC70300]	DY012225			TC70300		AT1G70160		Unknown protein	1501	0	0.87
A_46_P198604	0.000438	9.65557	down	0.000343	12.0561	down	0.00273194	6.36283	down	0.290178	1.24862	down	0.0795992	1.5175	up	0.0148152	1.89477	up	8.52145	9.44348	9.12315	5.85179	P	P	P	P	P	P	P	P	P	P	P	P	Rep: Cyclin-D1-1 - Arabidopsis thaliana (Mouse-ear cress), partial (92%) [TC91143]	TA28174_3708			TC91143		AT1G70210	CYCD1;1，ATCYCD1;1	CYCLIN D1;1	858	0	0.87
A_46_P157969	0.000948	10.2545	down	0.00102134	17.9786	down	0.00482333	7.49729	down	0.0695055	1.75324	down	0.218027	1.36776	up	0.00269712	2.39802	up	10.5217	11.7835	10.9735	7.6153	P	P	P	P	P	P	P	P	P	P	P	P	Rep: Cyclin-D1-1 - Arabidopsis thaliana (Mouse-ear cress), partial (92%) [TC91143]	TA28174_3708			TC91143		AT1G70210	CYCD1;1，ATCYCD1;1	CYCLIN D1;1	858	0	0.87
A_46_P047691	0.00509191	4.19527	up	0.0168259	2.6503	up	0.0243721	2.62154	down	0.0849144	1.58294	down	0.000234	10.9981	down	0.00249513	6.94788	down	15.8488	13.0522	12.3896	14.4584	P	P	P	P	P	P	P	P	P	P	P	P	0120354 Brassica napus Root library Brassica napus cDNA, mRNA sequence [EV115042]	EV115042	EV115042		TC65327	Bna.10599	AT1G70410	ATBCA4, BCA4	Beta carbonic anhydrase 4	753	0	0.87
A_46_P283508	0.00167702	5.90344	up	0.0176176	2.55388	up	0.00226006	2.4952	down	0.0386047	2.31156	down	6.3e-05	14.7303	down	0.00595532	6.37246	down	14.4408	11.769	10.5601	13.1217	P	P	P	P	P	P	P	P	P	P	P	P	Rep: Carbonic anhydrase - Solanum lycopersicum (Tomato) (Lycopersicon esculentum), partial (75%) [TC63826]	EE480385			TC63826	Bna.10599	AT1G70410	ATBCA4, BCA4	Beta carbonic anhydrase 4	862	0	0.88
A_46_P132249	0.538876	1.04473	up	0.0110784	1.30993	up	0.000711	2.27923	up	0.0232392	1.25385	up	0.0008	2.18164	up	0.00313599	1.73996	up	13.9181	14.7171	15.0435	15.1066	P	P	P	P	P	P	P	P	P	P	P	P	Rep: ADP-ribosylation factor 2 - Arabidopsis thaliana (Mouse-ear cress), complete [TC78972]	TA19997_3708			TC78972		AT1G70490	ATARFA1D, ARFA1D	Ras-related small GTP-binding family protein	729	0	0.9
A_46_P037146	0.754662	1.0233	down	0.353477	1.16236	down	0.000238	2.41863	down	0.422776	1.13589	down	0.000298	2.36355	down	0.01651	2.08079	down	12.4873	11.4302	11.2463	11.2131	P	P	P	P	P	P	P	P	P	P	P	P	0143924 Brassica napus Etiolated seedlings (Uni-ZAP) Brassica napus cDNA, mRNA sequence [EV167114]	EV167114	EV167114		TC85320	Bna.8438	AT1G70570		Anthranilate phosphoribosyltransferase, putative	1604	0	0.87
A_46_P207139	0.141697	1.33441	up	0.72382	1.06734	down	0.00867483	2.81134	down	0.0694939	1.42426	down	0.000338	3.75148	down	0.00655432	2.63398	down	11.2315	9.83427	9.32405	9.74025	P	P	P	P	P	P	P	P	P	P	P	P	Rep: Chromosome undetermined scaffold_235, whole genome shotgun sequence - Vitis vinifera (Grape), partial (53%) [TC96980]	CD835925			TC96980		AT1G70570		Anthranilate phosphoribosyltransferase, putative	1604	0	0.87
A_46_P028381	0.353099	1.63631	down	0.602167	1.14693	down	0.000103	20.3662	down	0.495296	1.42669	up	0.022018	12.4464	down	0.00186792	17.7571	down	9.75944	5.60912	6.12179	5.41134	P	P	P	P	A	P	P	P	P	P	A	P	BN25.069L12F020124 BN25 Brassica napus cDNA clone BN25069L12, mRNA sequence [CD828094]	CD828094	CD828094			Bna.6645	AT1G70580	AOAT2, GGT2	Alanine-2-oxoglutarate aminotransferase 2	771	0	0.89
A_46_P227574	0.124636	9.41789	down	0.0427799	38.5123	down	0.189325	4.62286	down	0.236327	4.08927	down	0.488743	2.03724	up	0.000718	8.33085	up	11.6116	14.6701	12.6382	9.40281	P	P	P	P	P	P	P	P	P	P	P	P	0151722 Brassica napus Etiolated seedlings (Uni-ZAP) Brassica napus cDNA, mRNA sequence [EV171234]	EV171234	EV171234		TC66645	Bna.6378	AT1G70710	ATGH9B1, CEL1, GH9B1	Glycosyl hydrolase 9B1	1497	0	0.89
A_46_P181179	0.00788708	3.43292	up	0.00202441	3.87713	up	0.000609	7.76703	up	0.454991	1.1294	up	0.00373922	2.26251	up	0.0158884	2.00329	up	12.0816	13.084	13.2596	15.039	P	P	P	P	P	P	P	P	P	P	P	P		TA35378_3708			TC67161		AT1G70770		Protein of unknown function DUF2359, transmembrane	1098	0	0.89
A_46_P075596	0.00345675	11.1797	up	0.0055318	14.0385	up	0.000498	27.7774	up	0.128369	1.25572	up	0.0136567	2.48463	up	0.0419336	1.97865	up	10.3215	11.306	11.6346	15.1174	P	P	P	P	P	P	P	P	P	P	P	P	JKBNM5_T7_002_B06_30JUN2004_046 JKBNM5 Brassica napus cDNA 3', mRNA sequence [ES270930]	ES270930	ES270930		TC67353	Bna.16316	AT1G70790		Calcium-dependent lipid-binding (CaLB domain) family protein	737	0	0.91
A_46_P297905	0.000842	11.2107	up	0.00257518	14.3334	up	0.000168	29.9828	up	0.151534	1.27854	up	0.0120491	2.67447	up	0.0396077	2.09182	up	10.6985	11.7633	12.1178	15.6046	P	P	P	P	P	P	P	P	P	P	P	P	Rep: C2 domain-containing protein - Thlaspi caerulescens (Alpine penny-cress) (Thlaspi calaminare), partial (85%) [TC78744]	ES264157			TC78744	Bna.16316	AT1G70790		Calcium-dependent lipid-binding (CaLB domain) family protein	737	0	0.91
A_46_P241224	0.447529	1.26608	up	0.0191694	2.95249	down	0.00312553	24.8469	down	0.00710736	3.73807	down	0.00193223	31.458	down	0.00084	8.41558	down	10.3178	7.24477	5.34248	5.68284	P	P	P	P	P	P	P	P	P	P	P	P		DW998411			TC95218	Bna.9351	AT1G71040	LPR2	Cupredoxin superfamily protein	920	0	0.85
A_46_P347080	0.172817	1.37498	down	0.00846024	4.67374	down	0.000345	27.546	down	0.00569357	3.39913	down	5.16e-05	20.0338	down	0.000777	5.89379	down	12.0292	9.46996	7.7048	7.24539	P	P	P	P	P	P	P	P	P	P	P	P	Rep: Spore coat protein-like protein; 24980-21957 - Arabidopsis thaliana (Mouse-ear cress), partial (98%) [TC95218]	TC95218		GO:0005507|GO:0005739|GO:0016023|GO:0016036	TC95218		AT1G71040	LPR2	Cupredoxin superfamily protein	1287	0	0.84
A_46_P228214	0.106537	3.95974	down	0.318324	1.51784	down	0.00110919	165.765	up	0.191958	2.6088	up	0.00152052	656.386	up	0.000235	251.605	up	3.84304	11.8181	13.2014	11.216	A	A	A	P	P	P	P	P	P	P	P	P		CX190659		GO:0000038|GO:0008415|GO:0042335			AT1G71160	KCS7	3-ketoacyl-CoA synthase 7	722	0	86%
A_46_P097461	0.000305	7.4651	up	0.0002	9.11966	up	0.000428	5.21865	up	0.119126	1.22164	up	0.0318243	1.43047	down	0.00767995	1.74751	down	9.34064	8.53534	8.82415	11.7243	P	P	P	P	P	P	P	P	P	P	P	P	BNARO2GH_T3_011_E10_15DEC2006_072 Brassica napus BNARO2GH Brassica napus cDNA 5', mRNA sequence [ES911565]	ES911565	ES911565		TC101841	Bna.20817	AT1G71240		Plant protein of unknown function (DUF639)	1001	0	0.88
A_46_P235709	0.091948	1.16793	down	0.0699005	1.81653	down	0.000428	14.4507	down	0.112363	1.55534	down	7.48e-05	12.3729	down	0.00168816	7.95511	down	15.1435	12.1516	11.5144	11.2905	P	P	P	P	P	P	P	P	P	P	P	P	Rep: Chromosome chr18 scaffold_24, whole genome shotgun sequence - Vitis vinifera (Grape), partial (72%) [TC68761]	CX196149			TC68761	Bna.8138	AT1G71500		Rieske (2Fe-2S) domain-containing protein	759	0	0.9
A_46_P316070	0.765381	1.05335	down	0.000226	3.83697	up	0.000291	6.1247	up	0.00290095	4.04165	up	0.000706	6.45143	up	0.0257907	1.59623	up	11.4826	12.1573	14.1723	14.0973	P	P	P	P	P	P	P	P	P	P	P	P	Rep: Exocyst complex subunit SEC6 - Carica papaya (Papaya), partial (78%) [TC73761]	TC73761		GO:0003674|GO:0005575|GO:0008150	TC73761		AT1G71820	SEC6	SEC6	2915	0	0.93
A_46_P020721	0.000892	4.90589	down	0.0047297	3.99044	down	0.124628	1.56044	down	0.257173	1.22941	up	0.00959418	3.14391	up	0.0350443	2.55725	up	10.1321	11.4867	11.7847	9.49014	P	P	P	P	P	P	P	P	P	P	P	P	53COT2_T3_017_F03_03SEP2004_021 Brassica napus 36hr germinating seed library 53COT2 Brassica napus cDNA 5', mRNA sequence [DY025586]	DY025586	DY025586		TC68886	Bna.5080	AT1G71840		Transducin family protein / WD-40 repeat family protein	1207	0	0.87
A_46_P159284	0.000499	2.4363	down	0.00535572	2.18644	down	0.00441295	1.79727	down	0.388097	1.11427	up	0.0404168	1.35556	up	0.193177	1.21654	up	11.3648	11.6476	11.8037	10.519	P	P	P	P	P	P	P	P	P	P	P	P	53COT2_T3_017_F03_03SEP2004_021 Brassica napus 36hr germinating seed library 53COT2 Brassica napus cDNA 5', mRNA sequence [DY025586]	DY025586	DY025586		TC68886	Bna.5080	AT1G71840		Transducin family protein / WD-40 repeat family protein	1207	0	0.87
A_46_P260398	0.000796	5.20777	down	0.00543463	4.19597	down	0.059611	1.8717	down	0.197415	1.24114	up	0.0151022	2.78238	up	0.0457066	2.2418	up	9.63024	10.7949	11.1066	8.7259	P	P	P	P	P	P	P	P	P	P	P	P		EE451679				Bna.5080	AT1G71840		Transducin family protein / WD-40 repeat family protein	666	0	0.88
A_46_P162384	0.00572144	1.98077	down	0.000415	2.60562	down	0.0020947	2.29421	down	0.0220022	1.31545	down	0.110653	1.15824	down	0.0824054	1.13573	up	13.0486	13.2322	12.8367	11.8506	P	P	P	P	P	P	P	P	P	P	P	P	Rep: Histidinol-phosphate aminotransferase, chloroplast precursor - Arabidopsis thaliana (Mouse-ear cress), partial (87%) [TC82934]	TA29623_3708			TC82934		AT1G71920	HISN6B	HISTIDINE BIOSYNTHESIS 6B	1407	0	0.91
A_46_P226814	0.0215208	2.90324	up	0.00237168	3.57291	up	0.000401	4.09991	up	0.35564	1.23066	up	0.167361	1.41219	up	0.284166	1.1475	up	10.7361	10.9346	11.234	12.7717	P	P	P	P	P	P	P	P	P	P	P	P	Rep: Uncharacterized membrane protein At4g09580 - Arabidopsis thaliana (Mouse-ear cress), partial (88%) [TC80777]	CX189687			TC80777	Bna.962	AT1G71940		SNARE associated Golgi protein family	872	0	0.88
A_46_P003761	0.000614	3.52583	up	3.07e-05	2.48633	up	0.000411	3.57138	up	0.0162253	1.41809	down	0.888265	1.01292	up	0.0113662	1.43641	up	10.6623	11.1847	10.6808	12.4987	P	P	P	P	P	P	P	P	P	P	P	P	BNARO1GH_T3_030_F03_23NOV2006_021 Brassica napus BNARO1GH Brassica napus cDNA 5', mRNA sequence [ES902525]	ES902525	ES902525		TC66821	Bna.962	AT1G71940		SNARE associated Golgi protein family	827	0	0.88
A_46_P172634	0.00294995	2.74247	down	0.000372	3.71263	down	0.0645547	1.19764	down	0.0909212	1.35375	down	0.00758174	2.2899	up	9.93e-05	3.09996	up	11.5489	13.1811	12.7441	11.2887	P	P	P	P	P	P	P	P	P	P	P	P	Rep: Alpha-(1,4)-fucosyltransferase (FT4-M) (Galactoside 3(4)- L-fucosyltransferase) - Arabidopsis thaliana (Mouse-ear cress), partial (47%) [TC94216]	TA32802_3708			TC94216		AT1G71990	FUT13, ATFUT13, FUCTC, FT4-M, ATFT4	Fucosyltransferase 13	954	0	0.88
A_46_P228264	0.00993437	3.34047	down	0.00759665	4.21354	down	0.000786	6.14902	down	0.31441	1.26136	down	0.028156	1.84076	down	0.105383	1.45935	down	13.5641	13.0187	12.6838	10.9437	P	P	P	P	P	P	P	P	P	P	P	P	Rep: Chromosome chr18 scaffold_96, whole genome shotgun sequence - Vitis vinifera (Grape), partial (48%) [TC68962]	CX190694			TC68962		AT1G72040		P-loop containing nucleoside triphosphate hydrolases superfamily protein	977	0	0.88
A_46_P094711	0.072404	16.4143	down	0.0529167	33.8157	down	0.149254	7.07492	down	0.0876663	2.06014	down	0.070047	2.32007	up	0.000345	4.77966	up	8.00041	10.2573	9.21457	5.17769	P	P	P	P	P	P	P	P	P	P	A	P	0209600 Brassica napus Very early anther Brassica napus cDNA, mRNA sequence [EV143667]	EV143667	EV143667		TC97727	Bna.20253	AT1G72250		Di-glucose binding protein with Kinesin motor domain	965	0	0.91
A_46_P220614	0.013171	7.80657	down	0.0138786	15.9682	down	0.0557322	4.0326	down	0.108357	2.04548	down	0.123668	1.93587	up	0.000389	3.95978	up	6.98218	8.9676	7.93516	4.97047	P	P	P	P	P	P	P	P	P	P	A	P		CN737350			TC97727		AT1G72250		Di-glucose binding protein with Kinesin motor domain	965	0	0.91
A_46_P028177	0.000157	3.10551	down	0.000151	2.77009	down	0.000481	3.33355	down	0.0988803	1.12109	up	0.473813	1.07343	down	0.127413	1.20341	down	11.0667	10.7996	10.9645	9.32966	P	P	P	P	P	P	P	P	P	P	P	P	BN25.067I09F020123 BN25 Brassica napus cDNA clone BN25067I09, mRNA sequence [CD827456]	CD827456	CD827456		TC87936	Bna.6604	AT1G72320	APUM23, PUM23	Pumilio 23	1528	0	0.86
A_46_P269798	0.00109256	2.62251	down	0.000364	3.44776	down	0.00027	3.80357	down	0.0664056	1.31468	down	0.0258252	1.45035	down	0.380292	1.1032	down	9.06834	8.92665	8.53194	7.14099	P	P	P	P	P	P	P	P	P	P	P	P	BN25.067I09F020123 BN25 Brassica napus cDNA clone BN25067I09, mRNA sequence [CD827456]	CD827456	CD827456		TC87936	Bna.6604	AT1G72320	APUM23, PUM23	Pumilio 23	1528	0	0.86
A_46_P333170	0.0451758	2.53808	up	0.00419768	3.27113	up	0.238453	1.22171	up	0.414593	1.28882	up	0.0944922	2.07749	down	0.000208	2.67751	down	13.8377	12.4168	12.7828	14.1266	P	P	P	P	P	P	P	P	P	P	P	P	Rep: 40S ribosomal protein SA - Brassica napus (Rape), partial (68%) [TC87189]	TC87189		GO:0003674|GO:0003735|GO:0005507|GO:0005575|GO:0006412|GO:0008150|GO:0009644|GO:0022627|GO:0046688|GO:0046872	TC87189		AT1G72370	P40, AP40, RP40, RPSAA	40s ribosomal protein SA	787	0	0.87
A_46_P268973	0.00087	3.49381	down	0.000653	7.4317	down	8.24e-06	55.6605	down	0.00161693	2.12711	down	4.68e-05	15.9312	down	0.000576	7.4896	down	13.7617	10.8568	9.76794	7.96314	P	P	P	P	P	P	P	P	P	P	P	P	Rep: MRNA, , clone: RAFL22-54-C15 - Arabidopsis thaliana (Mouse-ear cress), partial (94%) [TC94122]	EE462182		GO:0003674|GO:0008150|GO:0009535	TC94122	Bna.8667	AT1G72640		NAD(P)-binding Rossmann-fold superfamily protein	904	0	0.87
A_46_P345065	0.00548703	5.25261	down	0.0034521	7.7383	down	0.000431	53.2859	down	0.000982	1.47323	down	1.26e-05	10.1447	down	2.23e-05	6.886	down	11.4732	8.68953	8.13055	5.73752	P	P	P	P	P	P	P	P	P	P	A	P	Rep: MRNA, , clone: RAFL22-54-C15 - Arabidopsis thaliana (Mouse-ear cress), partial (94%) [TC94122]	TC94122		GO:0003674|GO:0008150|GO:0009535	TC94122		AT1G72640		NAD(P)-binding Rossmann-fold superfamily protein	904	0	0.87
A_46_P152434	0.14133	1.33848	up	9.1e-06	2.62073	up	0.00101105	3.53616	up	0.0290736	1.95798	up	0.0065798	2.64191	up	0.0273466	1.34931	up	12.5968	13.0291	13.9984	14.419	P	P	P	P	P	P	P	P	P	P	P	P	Rep: Chromosome chr2 scaffold_105, whole genome shotgun sequence - Vitis vinifera (Grape), complete [TC96533]	TA26402_3708			TC96533		AT1G72680	ATCAD1，CAD1	Cinnamyl-alcohol dehydrogenase	961	0	0.86
A_46_P347150	0.0160206	3.28945	up	0.000819	4.48346	up	0.00414634	2.3473	up	0.242849	1.36298	up	0.213879	1.40138	down	0.0248221	1.91005	down	12.6809	11.7473	12.1941	13.9119	P	P	P	P	P	P	P	P	P	P	P	P	Rep: F3N23.8 protein - Arabidopsis thaliana (Mouse-ear cress), partial (53%) [TC95260]	TC95260			TC95260		AT1G72880		Survival protein SurE-like phosphatase/nucleotidase	757	0	0.9
A_46_P295008	0.000898	5.33709	up	0.00197195	4.6375	up	0.00510906	4.33595	up	0.422141	1.15085	down	0.260087	1.23089	down	0.449483	1.06955	down	7.06738	6.97038	6.76767	9.18372	P	P	P	P	P	P	P	P	P	P	P	P		EL590371					AT1G72880		Survival protein SurE-like phosphatase/nucleotidase	638	0	0.89
A_46_P183054	0.169907	3.97664	down	0.0321349	9.42141	down	0.198314	2.46154	up	0.314063	2.36919	down	0.0632225	9.78865	up	0.000245	23.1911	up	8.91582	13.4513	12.2069	10.2154	P	P	P	P	P	P	P	P	P	P	P	P	Rep: Protein HOTHEAD precursor - Arabidopsis thaliana (Mouse-ear cress), partial (46%) [TC74363]	TA35955_3708			TC74363		AT1G72970	HTH, EDA17	Glucose-methanol-choline (GMC) oxidoreductase family protein	1110	0	0.91
A_46_P038016	0.00283173	3.22429	down	0.00222196	5.06237	down	0.000412	11.1442	down	0.066165	1.57007	down	0.00504812	3.45632	down	0.000519	2.20138	down	12.281	11.1426	10.4917	8.80276	P	P	P	P	P	P	P	P	P	P	P	P	24RDBNH_UP_008_C06_19DEC2003_044 Brassica napus 24RDBNH Brassica napus cDNA 5', mRNA sequence [CN730429]	CN730429	CN730429		TC67590	Bna.8615	AT1G73090		Unknown protein	735	0	0.87
A_46_P144284	0.0502121	1.93458	down	0.00428046	8.5277	down	0.938651	1.03534	up	0.00055	4.40804	down	0.197158	2.00294	up	0.0257381	8.82902	up	4.09819	7.24045	5.10031	4.14829	A	A	A	P	P	P	P	P	A	A	A	A	Rep: Probable aquaporin TIP3-2 - Arabidopsis thaliana (Mouse-ear cress), complete [TC65109]	TA23798_3708			TC65109		AT1G73190	ALPHA-TIP，TIP3;1	Aquaporin-like superfamily protein	842	0	0.88
A_46_P088661	0.00955342	1.83131	down	0.0191389	1.66174	down	0.000109	7.81689	down	0.48249	1.10204	up	0.000359	4.26847	down	0.000307	4.70403	down	9.76458	7.53068	7.67086	6.79799	P	P	P	P	P	P	P	P	P	P	P	P	0100193 Brassica napus Cold acclimation - light Brassica napus cDNA, mRNA sequence [EV199040]	EV199040	EV199040		TC92022	Bna.19018	AT1G73210		Protein of unknown function (DUF789)	726	0	0.87
A_46_P128174	2.64e-06	1452.04	up	1.53e-05	1858.86	up	0.000848	1146.64	up	0.161357	1.28017	up	0.454899	1.26635	down	0.186885	1.62114	down	4.31418	3.61717	3.97351	14.4774	A	A	A	A	A	A	A	A	A	P	P	P	BN25.068K07F020124 BN25 Brassica napus cDNA clone BN25068K07, mRNA sequence [CD827772]	CD827772	CD827772		TC66005	Bna.27176	AT1G73220	AtOCT1, 1-Oct	Organic cation/carnitine transporter1	1019	0	0.85
A_46_P062651	4.3e-05	2.15856	down	0.00468885	3.25146	down	7.13e-05	3.23051	down	0.0508563	1.50631	down	0.00358704	1.4966	down	0.957661	1.00648	up	10.9132	10.9225	10.3315	9.22142	P	P	P	P	P	P	P	P	P	P	P	P	24RDBNH_UP_158_D09_14DEC2006_073 Brassica napus 24RDBNH Brassica napus cDNA 5', mRNA sequence [ES920700]	ES920700	ES920700		TC88066	Bna.13663	AT1G73320		S-adenosyl-L-methionine-dependent methyltransferases superfamily protein	690	0	0.89
A_46_P084761	0.00435224	3.94357	up	0.000409	3.92228	up	0.00135934	3.30395	up	0.977497	1.00543	down	0.424256	1.19359	down	0.272034	1.18715	down	10.3426	10.0951	10.0873	12.0668	P	P	P	P	P	P	P	P	P	P	P	P	BNARO1GH_T3_006_A01_22NOV2006_015 Brassica napus BNARO1GH Brassica napus cDNA 5', mRNA sequence [ES899999]	ES899999	ES899999		TC83351	Bna.18204	AT1G73390		Endosomal targeting BRO1-like domain-containing protein	803	0	0.89
A_46_P351080	0.00204431	2.33246	down	0.0123082	3.09512	down	0.000195	7.32516	down	0.241843	1.32698	down	3.21e-05	3.14053	down	0.0335367	2.36668	down	11.2181	9.97527	9.56713	8.34528	P	P	P	P	P	P	P	P	P	P	P	P	Rep: Chromosome undetermined scaffold_163, whole genome shotgun sequence - Vitis vinifera (Grape), partial (88%) [TC97132]	TC97132		GO:0003674|GO:0008150|GO:0009536	TC97132		AT1G73470		Unknown protein	957	0	0.88
A_46_P143894	0.0240877	3.16164	up	0.000172	40.5234	up	0.0375152	44.5104	up	0.0012035	12.8172	up	0.0654398	14.0783	up	0.914343	1.09839	up	11.7651	11.9005	15.5805	17.2411	P	P	P	P	P	P	P	P	P	P	P	P	Rep: Phosphoethanolamine N-methyltransferase 1 - Arabidopsis thaliana (Mouse-ear cress), complete [TC81533]	TA23683_3708			TC81533		AT1G73600		S-adenosyl-L-methionine-dependent methyltransferases superfamily protein	1289	0	0.92
A_46_P143899	0.0213133	6.12722	up	0.000334	53.5921	up	0.00954864	46.0041	up	0.00787193	8.74656	up	0.0164055	7.50816	up	0.737345	1.16494	down	12.3231	12.1029	15.2316	17.8468	P	P	P	P	P	P	P	P	P	P	P	P	Rep: Phosphoethanolamine N-methyltransferase 1 - Arabidopsis thaliana (Mouse-ear cress), partial (23%) [TC108645]	TA23684_3708			TC108645	Bna.6630	AT1G73600		S-adenosyl-L-methionine-dependent methyltransferases superfamily protein	2034	0	0.91
A_46_P373570	0.115596	2.34072	down	0.533595	1.2924	up	0.0971605	2.61983	down	0.0251986	3.02515	up	0.668813	1.11924	down	0.000601	3.38587	down	10.398	8.63843	10.2354	9.00848	P	P	P	P	P	P	P	P	P	P	P	P	Rep: CTR1-like kinase kinase kinase - Brassica juncea (Leaf mustard) (Indian mustard), partial (70%) [TC106621]	TC106621		GO:0004712|GO:0009536|GO:0016301	TC106621		AT1G73660		Protein tyrosine kinase family protein	2004	0	0.89
A_46_P042776	0.0991178	1.07434	down	0.0959992	1.45044	down	8.23e-05	2.05813	down	0.141951	1.35008	down	1.44e-05	1.91571	down	0.110299	1.41896	down	12.6271	12.1223	11.6892	11.5858	P	P	P	P	P	P	P	P	P	P	P	P	53COT2_T3_012_C02_03SEP2004_012 Brassica napus 36hr germinating seed library 53COT2 Brassica napus cDNA 5', mRNA sequence [DY025099]	DY025099	DY025099		TC70354	Bna.9599	AT1G73820		Ssu72-like family protein	674	0	0.89
A_46_P246994	0.0387237	1.11961	down	0.0385719	1.56618	down	0.000341	2.07656	down	0.0600263	1.39886	down	0.000135	1.85472	down	0.0833886	1.32588	down	12.7306	12.3236	11.8394	11.6764	P	P	P	P	P	P	P	P	P	P	P	P	53COT2_T3_012_C02_03SEP2004_012 Brassica napus 36hr germinating seed library 53COT2 Brassica napus cDNA 5', mRNA sequence [DY025099]	DY025099	DY025099		TC70354	Bna.9599	AT1G73820		Ssu72-like family protein	674	0	0.89
A_46_P074776	2.1e-05	224.511	up	0.000253	10760.6	up	0.00019	10104.3	up	0.000731	47.929	up	0.000479	45.0058	up	0.142249	1.06495	down	3.00139	2.9106	8.49343	16.3041	A	A	A	A	A	A	P	P	P	P	P	P	0162993 Brassica napus Flower Brassica napus cDNA, mRNA sequence [EV130874]	EV130874	EV130874		TC80966	Bna.16143	AT1G73860		P-loop containing nucleoside triphosphate hydrolases superfamily protein	856	0	0.85
A_46_P250804	0.00175823	51.6881	up	0.00091	1832.71	up	0.000822	1663.91	up	0.0104418	35.4571	up	0.0107189	32.1913	up	0.102738	1.10145	down	3.12604	2.98664	8.13464	13.8264	A	A	A	A	A	A	P	P	P	P	P	P		DY012806					AT1G73860		P-loop containing nucleoside triphosphate hydrolases superfamily protein	718	0	0.88
A_46_P363665	0.000104	5.64161	up	0.0254456	8.26417	up	0.000123	12.6385	up	0.415088	1.46486	up	0.00743538	2.24023	up	0.375195	1.52931	up	11.0206	11.6335	12.1842	14.6803	P	P	P	P	P	P	P	P	P	P	P	P	Rep: F15H18.6 - Arabidopsis thaliana (Mouse-ear cress), partial (20%) [TC102713]	TC102713			TC102713		AT1G73920		Alpha/beta-Hydrolases superfamily protein	728	0	0.85
A_46_P308075	0.000409	5.8119	up	0.000239	6.12219	up	0.0692089	5.2863	up	0.594242	1.05339	up	0.862942	1.09943	down	0.790736	1.15812	down	11.1012	10.8894	10.9644	13.5034	P	P	P	P	P	P	P	P	P	P	P	P	Rep: F15H18.6 - Arabidopsis thaliana (Mouse-ear cress), partial (50%) [TC64959]	TC64959		GO:0005575|GO:0016298	TC64959		AT1G73920		Alpha/beta-Hydrolases superfamily protein	827	0	0.89
A_46_P322105	0.00229899	1.91371	down	0.00139867	2.53491	down	5.48e-05	7.80605	down	0.0130099	1.32461	down	0.000411	4.07901	down	0.00188453	3.07941	down	13.9044	12.2818	11.8762	10.9399	P	P	P	P	P	P	P	P	P	P	P	P	Rep: Chromosome chr17 scaffold_16, whole genome shotgun sequence - Vitis vinifera (Grape), partial (61%) [TC79185]	TC79185			TC79185		AT1G73990	SPPA, SPPA1	Signal peptide peptidase	906	0	0.91
A_46_P009761	0.0250057	1.58964	down	0.0558343	1.34167	down	0.000674	2.68453	up	0.26777	1.18482	up	0.000545	4.26744	up	0.000329	3.60176	up	9.40868	11.2574	11.5021	10.8334	P	P	P	P	P	P	P	P	P	P	P	P	63JKCOT5_T3_024_H11_24JAN2005_081 63JKCOT5 Brassica napus cDNA 5', mRNA sequence [DY021998]	DY021998	DY021998		TC87715	Bna.2436	AT1G74030	ENO1	Enolase 1	837	0	89%
A_46_P172139	0.0964347	1.33894	down	0.0524503	1.4413	down	0.00324063	2.43837	up	0.52965	1.07645	down	0.000653	3.26483	up	0.00053	3.51442	up	8.64435	10.4576	10.3514	9.93026	P	P	P	P	P	P	P	P	P	P	P	P	Rep: Plastid enolase - Helianthus annuus (Common sunflower), partial (88%) [TC87715]	TA32672_3708			TC87715		AT1G74030	ENO1	Enolase 1	650	0	0.89
A_46_P208794	0.0861175	1.3073	down	0.0780031	1.3335	down	0.00141144	2.78706	up	0.838613	1.02004	down	0.000167	3.64351	up	0.000202	3.71653	up	9.03499	10.9289	10.9003	10.5137	P	P	P	P	P	P	P	P	P	P	P	P	63JKCOT5_T3_024_H11_24JAN2005_081 63JKCOT5 Brassica napus cDNA 5', mRNA sequence [DY021998]	DY021998	DY021998			Bna.2436	AT1G74030	ENO1	Enolase 1	837	0	0.89
A_46_P293588	0.000167	2.89097	down	0.000257	3.14289	down	0.000277	2.57725	down	0.378929	1.08714	down	0.18825	1.12173	up	0.089622	1.21947	up	15.0108	15.297	15.1765	13.6449	P	P	P	P	P	P	P	P	P	P	P	P		TA21366_3708			TC69460	Bna.2787	AT1G74030	ENO1	Enolase 1	837	0	0.89
A_46_P300380	0.000763	4453.13	up	6.87e-05	1382.72	up	0.000748	4176.65	up	0.0596527	3.22056	down	0.0344114	1.0662	down	0.0658047	3.02061	up	2.96452	4.55935	2.87204	14.9926	A	A	A	A	A	A	A	A	A	P	P	P	Rep: Chromosome chr17 scaffold_12, whole genome shotgun sequence - Vitis vinifera (Grape), partial (40%) [TC78105]	ES267894			TC78105	Bna.16170	AT1G74210		PLC-like phosphodiesterases superfamily protein	1122	0	0.88
A_46_P074906	0.000722	6165.67	up	4.9e-05	1722.8	up	0.00176764	2230.54	up	0.0472772	3.57886	down	0.209883	2.76421	down	0.708326	1.29471	up	4.2348	4.60743	2.76793	15.358	A	A	A	A	A	A	A	A	A	P	P	P	69JKME5D_T3_022_H08_30MAR2005_050 69JKME5D Brassica napus cDNA 5', mRNA sequence [ES268004]	ES268004	ES268004		TC78105	Bna.16170	AT1G74210		PLC-like phosphodiesterases superfamily protein	1122	0	0.88
A_46_P247899	0.00188168	8.16045	up	0.000721	14.3394	up	0.00446717	15.5232	up	0.0957563	1.75718	up	0.086177	1.90225	up	0.630525	1.08256	up	10.5918	10.7063	11.5195	14.5482	P	P	P	P	P	P	P	P	P	P	P	P	Rep: Chromosome chr17 scaffold_12, whole genome shotgun sequence - Vitis vinifera (Grape), partial (81%) [TC106822]	DY006771			TC106822	Bna.1021	AT1G74210		PLC-like phosphodiesterases superfamily protein	1122	0	0.88
A_46_P014356	0.000614	4.7515	down	0.000577	4.87542	down	0.000429	5.764	down	0.863503	1.02608	down	0.272638	1.21309	down	0.326169	1.18226	down	13.0339	12.7923	12.7552	10.5068	P	P	P	P	P	P	P	P	P	P	P	P	64ETCOT5_T3_006_C05_12JAN2005_043 Brassica napus mature seed Normalized library at CoT 5 Brassica napus cDNA 5', mRNA sequence [EE437611]	EE437611	EE437611		TC90789	Bna.3696	AT1G74260	PUR4	Purine biosynthesis 4	648	0	0.89
A_46_P276138	0.0011986	3.64018	down	0.0019573	3.82257	down	0.000234	6.63536	down	0.770601	1.0501	down	0.0139407	1.82281	down	0.0371186	1.73584	down	12.8864	12.0907	12.0202	10.1562	P	P	P	P	P	P	P	P	P	P	P	P	Rep: Phosphoribosylformylglycinamidine synthase - Arabidopsis thaliana (Mouse-ear cress), partial (33%) [TC83355]	EE471683			TC83355	Bna.3696	AT1G74260	PUR4	Purine biosynthesis 4	1366	0	0.87
A_46_P209479	0.0956841	132.083	down	0.153342	38.6949	down	0.127394	70.6578	up	0.167659	3.41345	up	0.000465	9332.71	up	0.00355113	2734.1	up	4.22738	15.6442	17.4155	10.3702	A	A	A	P	P	P	P	P	P	P	A	P	Rep: Cytochrome P450 98A3 - Arabidopsis thaliana (Mouse-ear cress), partial (58%) [TC69429]	CD838393			TC69429		AT1G74540	CYP98A8	Cytochrome P450, family 98, subfamily A, polypeptide 8	890	0	0.82
A_46_P028496	0.690236	1.03373	up	0.848771	1.01253	down	0.000187	3.5596	down	0.599687	1.04668	down	0.000132	3.67965	down	0.000142	3.51554	down	13.7881	11.9744	11.9085	11.9564	P	P	P	P	P	P	P	P	P	P	P	P	BN25.071B07F020326 BN25 Brassica napus cDNA clone BN25071B07, mRNA sequence [CD828541]	CD828541	CD828541		TC67942	Bna.6668	AT1G74640		Alpha/beta-Hydrolases superfamily protein	634	0	0.89
A_46_P327190	0.000327	3.85679	down	0.0329503	2.16425	down	0.00235147	5.29821	down	0.0487388	1.78205	up	0.0820292	1.37374	down	0.0116131	2.44806	down	12.9553	11.6637	12.4972	10.5498	P	P	P	P	P	P	P	P	P	P	P	P	Rep: F14D16.2 - Arabidopsis thaliana (Mouse-ear cress), partial (22%) [TC83144]	TC83144			TC83144		AT1G74750		Pentatricopeptide repeat (PPR) superfamily protein	761	0	0.89
A_46_P374180	0.00154597	5.88291	down	0.000242	12.2277	down	3.13e-05	13.2875	down	0.0294133	2.07852	down	0.0103366	2.25866	down	0.431577	1.08667	down	10.6864	10.5665	9.5109	6.95438	P	P	P	P	P	P	P	P	P	P	P	P	BN24DYSC_UP_055_B10_6FEB2008_078 BN24DYSC Brassica napus cDNA 5', mRNA sequence [FG575407]	FG575407	FG575407		TC106825	Bna.19314	AT1G74790		Catalytics	1316	0	0.9
A_46_P201434	0.0164437	2.60943	up	0.116596	1.48768	up	0.00905443	2.97764	down	0.0134234	1.75403	down	6.63e-05	7.76996	down	0.000396	4.42978	down	12.1847	10.0375	9.22679	10.6105	P	P	P	P	P	P	P	P	P	P	P	P	Rep: Chromosome chr17 scaffold_12, whole genome shotgun sequence - Vitis vinifera (Grape), partial (25%) [TC100874]	CD828335			TC100874		AT1G74850	PTAC2	Plastid transcriptionally active 2	858	0	0.92
A_46_P383908	9.15e-05	3.2701	up	0.010883	2.05692	up	0.00658196	1.4329	down	0.0337643	1.5898	down	3.19e-05	4.68571	down	0.00457807	2.94735	down	12.2311	10.6717	10.0028	11.7122	P	P	P	P	P	P	P	P	P	P	P	P	11FGYSDB_UP_005_A06_17OCT2003_048 Brassica seedling 11FGYSDB Brassica napus cDNA 5', mRNA sequence [CN729475]	CN729475	CN729475		TC110565	Bna.4841	AT1G74910		ADP-glucose pyrophosphorylase family protein	892	0	0.9
A_46_P005811	0.00027	2.64309	down	0.000385	3.15028	down	2.29e-05	4.45129	down	0.131463	1.19189	down	0.0029273	1.68412	down	0.0213798	1.41298	down	11.6648	11.166	10.9128	9.51055	P	P	P	P	P	P	P	P	P	P	P	P	Brassica napus beta-ketoacyl-acyl carrier protein synthase mRNA, partial cds [AF242848]	AF242848	AF242848		TC63409	Bna.1473	AT1G74960	FAB1	Fatty acid biosynthesis 1	1136	0	0.86
A_46_P124689	0.107702	2.10453	up	0.00504599	2.52823	up	0.0585464	1.49638	down	0.577179	1.20133	up	0.0362314	3.14916	down	0.000997	3.78319	down	11.8178	9.89815	10.1628	11.2363	P	P	P	P	P	P	P	P	P	P	P	P	0155977 Brassica napus Etiolated seedlings (pSPORT1) Brassica napus cDNA, mRNA sequence [EV182598]	EV182598	EV182598		TC78007	Bna.26433	AT1G75020	LPAT4	Lysophosphatidyl acyltransferase 4	831	0	0.86
A_46_P062316	0.0654602	1.49218	down	0.000489	4.99225	down	0.0495817	1.53	down	0.00343092	3.3456	down	0.665078	1.02534	down	0.00159564	3.26291	up	12.2683	13.9745	12.2322	11.6548	P	P	P	P	P	P	P	P	P	P	P	P	BNARO1GH_T3_003_E12_22NOV2006_088 Brassica napus BNARO1GH Brassica napus cDNA 5', mRNA sequence [ES901837]	ES901837	ES901837		TC79967	Bna.13594	AT1G75170		Sec14p-like phosphatidylinositol transfer family protein	835	0	0.88
A_46_P275798	0.0859165	1.3752	down	0.000584	5.74146	down	0.0203453	2.04555	down	0.00183758	4.17499	down	0.0276668	1.48745	down	0.0137358	2.8068	up	9.20661	10.6955	8.63377	8.17412	P	P	P	P	P	P	P	P	P	P	P	P	BNARO1GH_T3_003_E12_22NOV2006_088 Brassica napus BNARO1GH Brassica napus cDNA 5', mRNA sequence [ES901837]	ES901837	ES901837		TC79967	Bna.13594	AT1G75170		Sec14p-like phosphatidylinositol transfer family protein	841	0	0.88
A_46_P015826	0.000271	3.24366	down	0.00118475	3.31842	down	0.000948	2.92035	down	0.859666	1.02305	down	0.392705	1.11071	up	0.406106	1.13631	up	11.1336	11.3179	11.2851	9.58744	P	P	P	P	P	P	P	P	P	P	P	P	0145234 Brassica napus Etiolated seedlings (pSPORT1) Brassica napus cDNA, mRNA sequence [EV176943]	EV176943	EV176943		TC92722	Bna.4081	AT1G75200		Flavodoxin family protein / radical SAM domain-containing protein	656	0	0.91
A_46_P245749	0.000131	3.30239	down	0.00508552	3.21854	down	0.000792	2.35526	down	0.865046	1.02605	up	0.0210267	1.40214	up	0.112899	1.36654	up	12.0054	12.4559	12.493	10.7695	P	P	P	P	P	P	P	P	P	P	P	P		DY002943				Bna.4081	AT1G75200		Flavodoxin family protein / radical SAM domain-containing protein	811	0	0.91
A_46_P271953	0.000276	3.28155	down	0.00241264	3.38038	down	0.000648	2.75499	down	0.790157	1.03012	down	0.0957862	1.19113	up	0.133351	1.227	up	11.9013	12.1964	12.1536	10.4392	P	P	P	P	P	P	P	P	P	P	P	P	Rep: tRNA wybutosine-synthesizing protein 1 homolog - Arabidopsis thaliana (Mouse-ear cress), partial (26%) [TC92722]	TA28838_3708			TC92722	Bna.4081	AT1G75200		Flavodoxin family protein / radical SAM domain-containing protein	656	0	0.91
A_46_P160049	0.000171	3.93261	down	0.00014	3.50134	down	0.00220685	2.30117	down	0.183584	1.12317	up	0.0135259	1.70897	up	0.0214795	1.52155	up	13.1719	13.7775	13.9451	11.9696	P	P	P	P	P	P	P	P	P	P	P	P	Rep: tRNA wybutosine-synthesizing protein 1 homolog - Arabidopsis thaliana (Mouse-ear cress), partial (94%) [TC77784]	TA28838_3708			TC77784		AT1G75200		Flavodoxin family protein / radical SAM domain-containing protein	1481	0	0.9
A_46_P342515	0.000221	4.52204	down	1.22e-05	3.33927	down	0.00119095	2.92239	down	0.0216704	1.3542	up	0.00536069	1.54738	up	0.1491	1.14265	up	7.38482	7.57721	8.01465	5.83768	P	P	P	P	P	P	P	P	P	P	P	P	Rep: tRNA wybutosine-synthesizing protein 1 homolog - Arabidopsis thaliana (Mouse-ear cress), partial (26%) [TC92722]	TC92722			TC92722		AT1G75200		Flavodoxin family protein / radical SAM domain-containing protein	656	0	0.91
A_46_P215314	0.300886	1.44476	down	0.000515	2.66161	down	0.382455	1.27678	up	0.142639	1.84225	down	0.153892	1.84464	up	0.0226832	3.39829	up	11.589	13.3538	12.4723	11.9415	P	P	P	P	P	P	P	P	P	P	P	P	Rep: F1B16.14 protein - Arabidopsis thaliana (Mouse-ear cress), partial (13%) [TC91507]	CN727669			TC91507	Bna.1807	AT1G75310	AUL1	Auxin-like 1 protein	686	0	0.9
A_46_P233709	0.028219	1.41148	down	0.0517528	1.5759	down	0.000412	2.6126	down	0.481916	1.11649	down	0.00491054	1.85096	down	0.042777	1.65784	down	13.3381	12.6087	12.4498	11.9526	P	P	P	P	P	P	P	P	P	P	P	P	Rep: Ornithine carbamoyltransferase, chloroplast precursor - Arabidopsis thaliana (Mouse-ear cress), partial (98%) [TC83429]	TA25594_3708			TC83429	Bna.8048	AT1G75330	OTC	Ornithine carbamoyltransferase	1162	0	0.89
A_46_P270408	0.0157527	1.43436	down	0.0260108	1.56743	down	0.000202	2.61169	down	0.462561	1.09277	down	0.00299307	1.8208	down	0.0203059	1.66623	down	13.245	12.5084	12.3804	11.86	P	P	P	P	P	P	P	P	P	P	P	P	Rep: Ornithine carbamoyltransferase, chloroplast precursor - Arabidopsis thaliana (Mouse-ear cress), partial (98%) [TC83429]	EE463939			TC83429	Bna.8048	AT1G75330	OTC	Ornithine carbamoyltransferase	1162	0	0.89
A_46_P271589	9.91e-05	2.73906	down	7.46e-05	2.35309	down	0.000525	2.51676	down	0.0252088	1.16403	up	0.289101	1.08833	up	0.39407	1.06956	down	14.9519	14.8549	15.074	13.6204	P	P	P	P	P	P	P	P	P	P	P	P	Rep: Ornithine carbamoyltransferase, chloroplast precursor - Arabidopsis thaliana (Mouse-ear cress), partial (98%) [TC83429]	EE465350			TC83429	Bna.8048	AT1G75330	OTC	Ornithine carbamoyltransferase	1162	0	0.89
A_46_P317960	0.740804	1.07738	down	0.0137361	3.17785	up	0.0257993	2.11157	down	0.00629249	3.42374	up	0.0179715	1.95991	down	0.000291	6.71023	down	13.2637	10.5173	12.2929	12.1853	P	P	P	P	P	P	P	P	P	P	P	P	Rep: BEL1-like homeodomain protein 3 - Arabidopsis thaliana (Mouse-ear cress), partial (65%) [TC75496]	TC75496			TC75496		AT1G75410	BLH3	BEL1-like homeodomain 3	726	0	0.88
A_46_P041121	0.000356	1.97707	down	0.0171273	1.76321	down	0.0226779	1.232	up	0.375117	1.12129	up	7.08e-05	2.43576	up	0.0108213	2.17228	up	15.2502	16.3694	16.5346	15.5512	P	P	P	P	P	P	P	P	P	P	P	P	BNSCS3CT_UP_017_B12_10JAN2005_094 Brassica napus seed coat BNSCS3CT Brassica napus cDNA 5', mRNA sequence [EE466287]	EE466287	EE466287		TC88369	Bna.9260	AT1G75990		PAM domain (PCI/PINT associated module) protein	823	0	0.85
A_46_P381313	0.00071	1.92832	down	0.0117488	1.7793	down	0.0291325	1.19093	up	0.459291	1.08375	up	8e-06	2.29649	up	0.0104348	2.11901	up	15.1842	16.2676	16.3836	15.4363	P	P	P	P	P	P	P	P	P	P	P	P	BNSCS3CT_UP_017_B12_10JAN2005_094 Brassica napus seed coat BNSCS3CT Brassica napus cDNA 5', mRNA sequence [EE466287]	EE466287	EE466287		TC109570	Bna.9260	AT1G75990		PAM domain (PCI/PINT associated module) protein	823	0	0.85
A_46_P332925	0.136226	1.43968	down	0.539233	1.21405	down	1.06e-05	8.3973	down	0.613479	1.18586	up	0.00387028	5.83274	down	0.0148579	6.91679	down	13.807	11.0169	11.2628	10.7371	P	P	P	P	P	P	P	P	P	P	P	P	Rep: T23E18.6 - Arabidopsis thaliana (Mouse-ear cress), partial (65%) [TC87037]	TC87037		GO:0004556|GO:0005576	TC87037		AT1G76130	ATAMY2, AMY2	Alpha-amylase-like 2	1263	0	0.87
A_46_P232744	0.00244589	1.92072	down	0.00170903	2.04394	down	0.0406596	1.28329	up	0.48665	1.06415	down	0.000463	2.46485	up	0.000566	2.62297	up	12.6546	14.0458	13.9561	13.0145	P	P	P	P	P	P	P	P	P	P	P	P	Rep: Chromosome chr18 scaffold_137, whole genome shotgun sequence - Vitis vinifera (Grape), partial (36%) [TC76979]	CX194055			TC76979	Bna.12625	AT1G76400		Ribophorin I	924	0	0.91
A_46_P112519	0.689987	1.11507	up	0.0328103	2.55044	down	0.00243044	21.4039	down	0.0168147	2.84391	down	0.00129648	23.8668	down	7.69e-06	8.39224	down	14.4971	11.4281	9.92018	10.0773	P	P	P	P	P	P	P	P	P	P	P	P	0178699 Brassica napus Leaf library Brassica napus cDNA, mRNA sequence [EV099088]	EV099088	EV099088		TC63852	Bna.23945	AT1G76450		Photosystem II reaction center PsbP family protein	722	0	0.86
A_46_P308095	0.813354	1.04206	up	0.0129149	2.44612	down	0.000476	25.6729	down	0.011572	2.54901	down	0.000102	26.7527	down	0.00236744	10.4954	down	15.0749	11.6832	10.3333	10.3927	P	P	P	P	P	P	P	P	P	P	P	P	Rep: Thylakoid lumen protein, chloroplast - Arabidopsis thaliana (Mouse-ear cress), partial (90%) [TC64982]	TA34383_3708			TC64982		AT1G76450		Photosystem II reaction center PsbP family protein	722	0	0.86
A_46_P352020	0.0427587	3.97526	down	0.0162721	8.13392	down	0.640203	1.19803	down	0.159665	2.04614	down	0.0644175	3.31817	up	0.000208	6.78943	up	12.302	15.0653	14.0324	12.0413	P	P	P	P	P	P	P	P	P	P	P	P	BNQA_UP_024_A01_22SEP2003_015 Brassica napus BNQA Brassica napus cDNA 5', mRNA sequence [EE549969]	EE549969	EE549969		TC97566	Bna.19877	AT1G76540	CDKB2;1	Cyclin-dependent kinase B2;1	1082	0	0.89
A_46_P335920	0.951829	1.01532	up	0.00247432	2.68729	down	9.03e-05	8.50102	down	0.0253959	2.72844	down	0.00359671	8.63122	down	0.00144492	3.16342	down	12.8103	11.1489	9.70078	9.72271	P	P	P	P	P	P	P	P	P	P	P	P	Rep: Chromosome chr18 scaffold_137, whole genome shotgun sequence - Vitis vinifera (Grape), partial (82%) [TC88966]	TC88966		GO:0005739|GO:0009536|GO:0015979|GO:0030076	TC88966		AT1G76570		Chlorophyll A-B binding family protein	977	0	0.89
A_46_P070401	0.00190898	2.61488	down	0.000253	2.21376	down	0.00135703	1.72237	down	0.0542115	1.1812	up	0.00334021	1.51819	up	0.0107837	1.2853	up	11.4224	11.7845	12.0248	10.638	P	P	P	P	P	P	P	P	P	P	P	P	BNSCS5CT_UP_034_C09_26JAN2005_075 Brassica napus seed coat BNSCS5CT Brassica napus cDNA 5', mRNA sequence [EE473201]	EE473201	EE473201		TC88281	Bna.15250	AT1G76630		Tetratricopeptide repeat (TPR)-like superfamily protein	664	0	0.86
A_46_P276053	0.0218079	3.43226	down	0.000362	10.2531	down	1.3e-05	117.09	down	0.0385572	2.98727	down	0.00176713	34.1146	down	7.36e-05	11.42	down	12.2582	8.74467	7.16585	5.38669	P	P	P	P	P	P	P	P	P	P	P	P	Rep: Chromosome chr18 scaffold_59, whole genome shotgun sequence - Vitis vinifera (Grape), partial (77%) [TC77461]	EE471609			TC77461	Bna.8339	AT1G76730		NagB/RpiA/CoA transferase-like superfamily protein	975	0	0.88
A_46_P182309	0.0131439	1.52541	up	0.0270802	1.8154	up	0.000175	2.28618	up	0.284733	1.19011	up	0.0130124	1.49873	up	0.176959	1.25933	up	10.7535	11.0862	11.3372	11.9464	P	P	P	P	P	P	P	P	P	P	P	P	Rep: Exocyst complex component 2 - Arabidopsis thaliana (Mouse-ear cress), partial (54%) [TC70192]	TA35739_3708			TC70192		AT1G76850	SEC5A	Exocyst complex component sec5	1758	0	0.91
A_46_P167099	0.00133059	2.97605	down	0.000601	4.70896	down	0.0551485	2.26264	down	0.0405917	1.58228	down	0.358222	1.3153	up	0.0651654	2.08118	up	11.3579	12.4153	11.7533	10.1799	P	P	P	P	P	P	P	P	P	P	P	P	Rep: Small nuclear ribonucleoprotein-like - Oryza sativa subsp. japonica (Rice), partial (89%) [TC83501]	TA31157_3708			TC83501		AT1G76850	SEC5A	Exocyst complex component sec5	2208	0	0.9
A_46_P043986	0.00866278	2.69404	down	0.00822191	4.28487	down	0.000619	36.7122	down	0.0395148	1.5905	down	0.000231	13.6272	down	1.96e-05	8.56786	down	14.3691	11.2702	10.6007	9.17093	P	P	P	P	P	P	P	P	P	P	P	P	BNDH4DCT_UP_024_H12_17DEC2004_082 Brassica napus seeds BNDH4DCT Brassica napus cDNA 5', mRNA sequence [DY006910]	DY006910	DY006910		TC85074	Bna.9844	AT1G77090		Mog1/PsbP/DUF1795-like photosystem II reaction center PsbP family protein	666	0	0.91
A_46_P157499	0.00540343	37.1312	up	0.00309326	42.1914	up	0.000837	72.3839	up	0.504012	1.13628	up	0.0882197	1.94941	up	0.134805	1.71561	up	7.59097	8.36969	8.55401	13.7686	P	P	P	P	P	P	P	P	P	P	P	P	Rep: 1-aminocyclopropane-1-carboxylic acid oxidase - Cicer arietinum (Chickpea) (Garbanzo), partial (94%) [TC76378]	TA28019_3708			TC76378	Bna.11562	AT1G77330		2-oxoglutarate (2OG) and Fe(II)-dependent oxygenase superfamily protein	1066	0	0.89
A_46_P091486	0.00229217	2.41167	up	0.431135	1.11247	up	0.000276	16.2221	up	0.00519964	2.16785	down	0.000268	6.7265	up	6.78e-05	14.582	up	7.88934	11.7555	10.6392	11.9092	P	P	P	P	P	P	P	P	P	P	P	P	9RDBNGA_UP_055_B08_01APR2005_062 Brassica napus - 9RDBNGA Brassica napus cDNA 5', mRNA sequence [EE544625]	EE544625	EE544625		TC96614	Bna.19595	AT1G77390	TAM, CYCA1;2, DYP, CYCA1	CYCLIN A1;2	672	0	88%
A_46_P170569	0.00134279	3.66455	down	0.0165242	5.92424	down	0.000266	6.79973	down	0.236873	1.61663	down	0.0202338	1.85554	down	0.694309	1.14778	down	7.74902	7.55017	6.85718	4.98354	P	P	P	P	P	P	P	P	P	P	P	P	Rep: Chromosome chr17 scaffold_16, whole genome shotgun sequence - Vitis vinifera (Grape), partial (52%) [TC91420]	TA32229_3708			TC91420		AT1G77405		Pentatricopeptide repeat (PPR) superfamily protein	680	0	0.86
A_46_P045861	0.00923154	2.07806	down	0.0485278	1.57378	down	0.816718	1.03045	down	0.0273002	1.32042	up	0.000686	2.01666	up	0.00923599	1.52728	up	12.5417	13.1527	13.5536	12.4984	P	P	P	P	P	P	P	P	P	P	P	P	BNSCSICT_UP_035_H10_15DEC2004_066 Brassica napus seed coat BNSCSICT Brassica napus cDNA 5', mRNA sequence [DY011922]	DY011922	DY011922		TC88730	Bna.10222	AT1G77440	PBC2	20S proteasome beta subunit C2	795	0	0.9
A_46_P273518	0.0586151	1.30934	down	0.0855184	1.3697	down	3.88e-06	2.95957	up	0.741476	1.0461	down	0.00160326	3.87508	up	0.00395936	4.05371	up	12.9909	15.0102	14.9451	14.5563	P	P	P	P	P	P	P	P	P	P	P	P		EE468070			TC68714	Bna.10334	AT1G77610		EamA-like transporter family protein	1098	0	0.88
A_46_P106489	0.471937	1.24246	down	0.177114	1.59853	up	0.013676	6.41127	up	0.0254208	1.98611	up	0.00234272	7.96572	up	1.84e-05	4.01072	up	8.6631	10.667	11.6569	11.3437	P	P	P	P	P	P	P	P	P	P	P	P	BNSCS3CT_UP_044_C07_04MAY2007_059 Brassica napus BNSCS3CT Brassica napus cDNA 5', mRNA sequence [EV039981]	EV039981	EV039981		TC98261	Bna.22679	AT1G77660		Histone H3 K4-specific methyltransferase SET7/9 family protein	670	0	0.86
A_46_P308420	0.0703366	2.27536	up	0.00882153	2.06069	down	0.000128	10.8255	down	0.0159082	4.68882	down	0.00202714	24.6318	down	0.00052	5.2533	down	11.8481	9.45483	7.22561	8.4117	P	P	P	P	P	P	P	P	P	P	P	P	Rep: Auxin influx transport protein - Casuarina glauca (Swamp oak), complete [TC65521]	TC65521		GO:0001736|GO:0005215|GO:0005739|GO:0005768|GO:0005794|GO:0005886|GO:0006865|GO:0009536|GO:0009624|GO:0009723|GO:0009733|GO:0009926|GO:0009958|GO:0009986|GO:0010311|GO:0010328|GO:0016020|GO:0016023|GO:0048765	TC65521		AT1G77690	LAX3	Like AUX1 3	1802	0	0.9
A_46_P335935	0.0265174	22.95	up	0.102066	2.78097	up	0.130643	2.45905	down	0.0860734	8.25251	down	0.023608	56.435	down	0.000909	6.83853	down	12.0263	9.25264	6.2078	10.7282	P	P	P	P	P	P	P	P	A	P	P	P	Rep: Auxin influx transport protein - Casuarina glauca (Swamp oak), partial (98%) [TC88981]	TC88981		GO:0001736|GO:0005215|GO:0005739|GO:0005768|GO:0005794|GO:0005886|GO:0006865|GO:0009536|GO:0009624|GO:0009723|GO:0009733|GO:0009926|GO:0009958|GO:0009986|GO:0010311|GO:0010328|GO:0016020|GO:0016023|GO:0048765	TC88981		AT1G77690	LAX3	Like AUX1 3	1887	0	0.89
A_46_P298250	0.341802	4.41925	down	0.0452614	223.964	up	0.0636969	90.7123	up	0.000237	989.751	up	0.000415	400.88	up	0.00241374	2.46895	down	4.16391	2.86001	12.8109	10.6671	A	A	A	A	A	A	P	P	P	P	P	P		ES264677					AT1G78160	APUM7, PUM7	Pumilio 7	846	0	0.91
A_46_P325570	0.410441	3.11387	down	0.0160761	861.487	up	0.0211249	1674.93	up	0.000311	2682.56	up	0.000665	5215.52	up	0.243909	1.94423	up	2.8027	3.7619	15.1513	13.5126	A	A	A	A	A	A	P	P	P	P	P	P	Rep: APUM7 (ARABIDOPSIS PUMILIO 7); RNA binding - Arabidopsis thaliana, partial (29%) [TC81942]	TC81942			TC81942		AT1G78160	APUM7, PUM7	Pumilio 7	771	0	0.92
A_46_P132514	0.000924	2.76428	up	0.00018	2.14063	up	0.000212	2.09243	up	0.0494208	1.29134	down	0.0395261	1.32109	down	0.714511	1.02304	down	16.1829	16.15	15.7811	17.248	P	P	P	P	P	P	P	P	P	P	P	P	0179823 Brassica napus Leaf library Brassica napus cDNA, mRNA sequence [EV099741]	EV099741	EV099741		TC63943	Bna.3866	AT1G78300	GRF2, 14-3-3OMEGA, GF14 OMEGA	General regulatory factor 2	698	0	0.87
A_46_P248939	0.00696857	1.74064	up	0.000768	1.62087	up	0.000189	2.27962	up	0.385701	1.07389	down	0.0288551	1.30965	up	0.00249728	1.40642	up	15.548	16.04	15.9372	16.7368	P	P	P	P	P	P	P	P	P	P	P	P	Rep: GF14 omega - Brassica napus (Rape), partial (72%) [TC97542]	TA20133_3708			TC97542	Bna.1296	AT1G78300	GRF2, 14-3-3OMEGA, GF14 OMEGA	General regulatory	688	0	0.99
A_46_P216389	0.494988	1.1093	down	0.543701	1.10057	down	0.000251	8.46053	down	0.945897	1.00793	up	4.53e-05	7.62692	down	6.1e-05	7.68738	down	14.8755	11.933	11.9444	11.7947	P	P	P	P	P	P	P	P	P	P	P	P	Rep: Uncharacterized protein At1g78510.2 - Arabidopsis thaliana (Mouse-ear cress), partial (92%) [TC94170]	CN728978			TC94170		AT1G78510	SPS1	Solanesyl diphosphate synthase 1	930	0	0.86
A_46_P047551	0.862387	1.01791	down	0.455585	1.18877	down	0.00305806	2.40514	down	0.482511	1.16785	down	0.000329	2.36283	down	0.0526599	2.02322	down	12.8223	11.8056	11.5818	11.5562	P	P	P	P	P	P	P	P	P	P	P	P	BNSCS2CT_UP_030_C02_07JAN2005_012 Brassica napus seed coat BNSCS2CT Brassica napus cDNA 5', mRNA sequence [EE464593]	EE464593	EE464593		TC92470	Bna.10570	AT1G78560		Sodium Bile acid symporter family	864	0	0.86
A_46_P216814	0.0900613	1.46725	down	0.0043542	2.09999	up	0.000993	2.52067	down	0.0037773	3.0812	up	0.0372908	1.71796	down	0.000185	5.29337	down	12.2588	9.85459	11.4781	10.925	P	P	P	P	P	P	P	P	P	P	P	P	Rep: Trehalose-6-phosphate synthase - Arabidopsis thaliana (Mouse-ear cress), partial (42%) [TC81802]	CN729387			TC81802		AT1G78580	ATTPS1, TPS1	Trehalose-6-phosphate synthase	1096	0	0.9
A_46_P236979	0.0394606	1.8982	down	0.309471	3.17773	down	0.00118685	37.7373	down	0.610073	1.67407	down	8.44e-05	19.8806	down	0.102026	11.8756	down	16.0869	12.517	11.7736	10.849	P	P	P	P	P	P	P	P	P	P	P	P	0145548 Brassica napus Etiolated seedlings (Uni-ZAP) Brassica napus cDNA, mRNA sequence [EV168316]	EV168316	EV168316		TC96205	Bna.3576	AT1G78630	emb1473	Ribosomal protein L13 family protein	799	0	0.9
A_46_P162704	0.488002	1.34464	up	0.00867992	16.1358	up	0.00685243	16.295	up	0.000129	12.0001	up	0.000332	12.1185	up	0.962827	1.00987	up	9.19049	9.20465	12.7896	13.2168	P	P	P	P	P	P	P	P	P	P	P	P	Rep: F9K20.18 protein - Arabidopsis thaliana (Mouse-ear cress), partial (75%) [TC74112]	TA29722_3708			TC74112		AT1G78780		Pathogenesis-related family protein	874	0	0.9
A_46_P231019	0.165086	1.30416	up	0.000578	2.24051	up	0.00539565	1.65972	down	0.0358267	1.71796	up	0.0126403	2.16455	down	0.000159	3.71862	down	12.1128	10.218	10.9987	11.3819	P	P	P	P	P	P	P	P	P	P	P	P	Rep: Ubiquitin carrier protein - Arachis hypogaea (Peanut), complete [TC73192]	CX192743			TC73192		AT1G78870	UBC35, UBC13A	Ubiquitin-conjugating enzyme 35	652	0	0.89
A_46_P014671	0.0486013	1.6961	down	0.000191	2.92516	down	0.000599	8.92003	down	0.0480376	1.72464	down	0.000972	5.25915	down	0.00512627	3.04942	down	12.4876	10.8791	10.0928	9.33057	P	P	P	P	P	P	P	P	P	P	P	P	0176996 Brassica napus Leaf - drought Brassica napus cDNA, mRNA sequence [EV208289]	EV208289	EV208289		TC98501	Bna.3774	AT1G78915		Tetratricopeptide repeat (TPR)-like superfamily protein	866	0	0.87
A_46_P162504	0.00420841	1.79012	down	4.43e-05	2.00222	down	0.0171418	1.13842	down	0.18112	1.11848	down	0.00808047	1.57246	up	9.92e-05	1.75878	up	13.2238	14.0383	13.8768	13.0367	P	P	P	P	P	P	P	P	P	P	P	P	Rep: Proteasome subunit alpha type-2-A - Arabidopsis thaliana (Mouse-ear cress), complete [TC67359]	TA29661_3708			TC67359	Bna.6044	AT1G79210		N-terminal nucleophile aminohydrolases (Ntn hydrolases) superfamily protein	973	0	0.92
A_46_P098815	0.000597	61.4534	up	0.000687	41.6771	up	0.0652738	2.23212	up	0.0914881	1.47451	down	8.84e-05	27.5315	down	0.000198	18.6715	down	9.62495	5.40218	4.84194	10.7834	P	P	P	P	A	P	P	A	P	P	P	P	BNARO2GH_T3_003_H08_15DEC2006_050 Brassica napus BNARO2GH Brassica napus cDNA 5', mRNA sequence [ES913279]	ES913279	ES913279		TC104637	Bna.21096	AT1G79270	ECT8	Evolutionarily conserved C-terminal region 8	864	0	0.9
A_46_P273193	0.00472675	1.99836	up	0.0357711	1.70532	up	9.77e-05	6.26495	down	0.376549	1.17184	down	3.44e-05	12.5196	down	0.000282	10.6837	down	10.1727	6.75532	6.52654	7.52536	P	P	P	P	P	P	P	P	P	P	P	P	Rep: Chromosome chr19 scaffold_126, whole genome shotgun sequence - Vitis vinifera (Grape), partial (65%) [TC98810]	EE467623			TC98810		AT1G79270	ECT8	Evolutionarily conserved C-terminal region 8	777	0	0.88
A_46_P354680	0.706477	1.2429	down	0.932088	1.05937	up	0.0284634	13.0402	down	0.574601	1.31669	up	0.0003	10.4917	down	0.0160964	13.8143	down	7.90043	4.11234	4.50925	4.19554	P	P	P	A	A	A	P	A	A	A	A	P	Rep: Chromosome chr19 scaffold_126, whole genome shotgun sequence - Vitis vinifera (Grape), partial (65%) [TC98810]	TC98810		GO:0003674|GO:0005575|GO:0008150	TC98810		AT1G79270	ECT8	Evolutionarily conserved C-terminal region 8	777	0	0.88
A_46_P157359	0.0123293	1.9842	down	0.00078	4.02136	down	0.000117	9.7488	down	0.0205056	2.02669	down	0.00266718	4.91322	down	9.22e-05	2.42425	down	14.0133	12.7358	11.7167	10.7281	P	P	P	P	P	P	P	P	P	P	P	P	Rep: T8K14.20 protein - Arabidopsis thaliana (Mouse-ear cress), partial (88%) [TC73356]	TA27973_3708			TC73356		AT1G79380		Ca(2)-dependent phospholipid-binding protein (Copine) family	957	0	0.88
A_46_P066321	0.0136953	17.37	up	8.61e-05	28.0954	up	0.00162158	49.9087	up	0.333362	1.61747	up	0.0907838	2.87327	up	0.128069	1.7764	up	9.17916	10.0081	10.7019	14.8204	P	P	P	P	P	P	P	P	P	P	P	P	BNSCS2CT_UP_028_D10_07JAN2005_074 Brassica napus seed coat BNSCS2CT Brassica napus cDNA 5', mRNA sequence [EE464478]	EE464478	EE464478		TC102071	Bna.14412	AT1G79450	ALIS5	ALA-interacting subunit 5	1160	0	0.89
A_46_P100514	0.289642	1.3997	down	0.871123	1.0456	up	0.0156453	4.81158	up	0.0204771	1.46352	up	0.000198	6.73478	up	0.000114	4.60175	up	12.3609	14.5631	15.1126	14.6275	P	P	P	P	P	P	P	P	P	P	P	P	9RDBNGA_UP_119_H05_15SEP2005_033 Brassica napus 9RDBNGA Brassica napus cDNA 5', mRNA sequence [ES954085]	ES954085	ES954085		TC64221	Bna.21446	AT1G79530	GAPCP-1	Glyceraldehyde-3-phosphate dehydrogenase of plastid 1	1505	0	0.92
A_46_P360690	0.0105037	1.77286	down	0.00240462	2.5624	down	0.000246	6.78197	down	0.0507417	1.44535	down	0.00260583	3.82545	down	0.00312599	2.64673	down	11.6377	10.2335	9.70205	8.87597	P	P	P	P	P	P	P	P	P	P	P	P	Rep: Chromosome chr19 scaffold_126, whole genome shotgun sequence - Vitis vinifera (Grape), partial (26%) [TC101457]	TC101457			TC101457		AT1G79560	EMB156, EMB36, EMB1047, FTSH12	FTSH protease 12	1850	0	0.92
A_46_P240299	0.00798293	3.06779	down	0.0172816	5.82009	down	0.000696	14.6382	down	0.103256	1.89716	down	0.000729	4.77157	down	0.0468247	2.51512	down	12.8844	11.5538	10.6299	9.01273	P	P	P	P	P	P	P	P	P	P	P	P	Rep: Chromosome chr9 scaffold_33, whole genome shotgun sequence - Vitis vinifera (Grape), partial (30%) [TC94855]	DW997196			TC94855		AT1G79720		Eukaryotic aspartyl protease family protein	694	0	0.85
A_46_P264603	0.0919671	1.19649	up	0.0010514	2.05777	up	4.99e-05	2.90724	up	0.00366292	1.71984	up	0.000813	2.42981	up	0.012169	1.41281	up	11.8928	12.3913	13.1736	13.4324	P	P	P	P	P	P	P	P	P	P	P	P	Rep: Chromosome chr16 scaffold_86, whole genome shotgun sequence - Vitis vinifera (Grape), partial (71%) [TC69187]	EE456645			TC69187	Bna.7673	AT1G79830	GC5	Golgin candidate 5	2724	0	90%
A_46_P255614	0.000853	3997.4	up	0.000173	3780.97	up	0.000729	4016.09	up	0.632807	1.05724	down	0.892004	1.00468	up	0.612816	1.06219	up	2.81128	2.89831	2.81801	14.7829	A	A	A	A	A	A	A	A	A	P	P	P	Rep: Chromosome chr9 scaffold_7, whole genome shotgun sequence - Vitis vinifera (Grape), partial (75%) [TC84998]	DY022751			TC84998		AT1G79860	ATROPGEF12, ROPGEF12, MEE64	RHO guanyl-nucleotide exchange factor 12	1405	0	0.88
A_46_P141904	0.000389	2.00113	down	0.00596147	1.79944	down	0.223162	1.06042	down	0.190822	1.11209	up	0.000175	1.88711	up	0.00268362	1.6969	up	15.2473	16.0102	16.1635	15.1627	P	P	P	P	P	P	P	P	P	P	P	P	Rep: Heat-shock protein - Arabidopsis thaliana (Mouse-ear cress), partial (26%) [TC87541]	TA23109_3708			TC87541	Bna.2674	AT1G79920		Heat shock protein 70 (Hsp 70) family protein	662	0	0.88
A_46_P052746	0.00100532	15.3122	up	0.00356069	4.8379	up	0.000403	15.9245	up	0.0123769	3.16506	down	0.814931	1.03998	up	0.00816882	3.29161	up	11.7599	13.4787	11.8165	15.7531	P	P	P	P	P	P	P	P	P	P	P	P	0156227 Brassica napus Etiolated seedlings (pSPORT1) Brassica napus cDNA, mRNA sequence [EV182726]	EV182726	EV182726		TC73843	Bna.11637	AT1G80050	APT2, ATAPT2, PHT1.1	Adenine phosphoribosyl transferase 2	668	0	0.9
A_46_P148669	0.000463	3.54939	down	0.007646	3.32662	down	0.0601976	1.3314	down	0.745617	1.06697	up	0.00125327	2.6659	up	0.0151384	2.49859	up	15.3257	16.6468	16.7403	14.9128	P	P	P	P	P	P	P	P	P	P	P	P	Rep: SUS2 (ABNORMAL SUSPENSOR 2) - Arabidopsis thaliana, partial (5%) [TC98315]	TA25175_3708			TC98315		AT1G80070	SUS2，EMB33，EMB177，EMB14	Pre-mRNA-processing-splicing factor	694	0	0.89
A_46_P201689	0.000987	5.4087	down	0.000899	3.32518	down	0.00201395	2.64021	down	0.0204005	1.62659	up	0.0073835	2.04859	up	0.152135	1.25944	up	8.48177	8.81455	9.5164	7.08112	P	P	P	P	P	P	P	P	P	P	P	P		CD828521			TC107711	Bna.6732	AT1G80270	PPR596	PENTATRICOPEPTIDE REPEAT 596	1057	0	0.84
A_46_P159639	0.00170576	11.1112	up	0.000651	11.8679	up	0.00036	23.6864	up	0.684566	1.0681	up	0.0526109	2.13175	up	0.0582659	1.99583	up	10.9251	11.922	12.0171	15.491	P	P	P	P	P	P	P	P	P	P	P	P	Rep: Chromosome chr9 scaffold_7, whole genome shotgun sequence - Vitis vinifera (Grape), partial (39%) [TC77617]	TA28693_3708			TC77617	Bna.7627	AT1G80280		Alpha/beta-Hydrolases superfamily protein	1070	0	0.91
A_46_P172479	0.078022	2.2045	down	0.0177348	5.93566	down	0.00402598	59.8093	down	0.0251067	2.69252	down	0.00293581	27.1306	down	0.000227	10.0763	down	15.991	12.6581	11.2291	10.0887	P	P	P	P	P	P	P	P	P	P	P	P	Rep: D-glycerate 3-kinase, chloroplast precursor - Arabidopsis thaliana (Mouse-ear cress), partial (83%) [TC71668]	TA32765_3708			TC71668		AT1G80380		P-loop containing nucleoside triphosphate hydrolases superfamily protein	1059	0	0.86
A_46_P225369	5.65e-05	28.4698	up	0.0470635	9.81524	up	0.444889	7.26779	up	0.179158	2.90057	down	0.582698	3.91725	down	0.901169	1.35051	down	9.22668	8.79317	7.25684	12.0882	P	A	P	P	P	P	P	P	P	P	P	P	Rep: D-glycerate 3-kinase, chloroplast precursor - Arabidopsis thaliana (Mouse-ear cress), partial (81%) [TC67741]	CX188746			TC67741		AT1G80380		P-loop containing nucleoside triphosphate hydrolases superfamily protein	1086	0	0.88
A_46_P271413	0.979111	1.00579	up	0.0628906	1.71627	down	0.00404501	11.4606	down	0.0426678	1.72621	down	0.00299653	11.527	down	0.000612	6.67764	down	13.3464	10.6071	9.81948	9.82781	P	P	P	P	P	P	P	P	P	P	P	P	Rep: F7H2.7 protein - Arabidopsis thaliana (Mouse-ear cress), partial (80%) [TC67947]	EE465138			TC67947	Bna.13217	AT1G80480	PTAC17	Plastid transcriptionally active 17	803	0	0.89
A_46_P310245	0.00339834	2.11243	down	0.00240503	2.78482	down	0.000577	10.7418	down	0.115185	1.3183	down	0.000185	5.08503	down	0.00482711	3.85726	down	15.7969	13.8493	13.4506	12.3717	P	P	P	P	P	P	P	P	P	P	P	P	Rep: F7H2.7 protein - Arabidopsis thaliana (Mouse-ear cress), partial (80%) [TC67947]	TC67947		GO:0009508|GO:0009536	TC67947		AT1G80480	PTAC17	Plastid transcriptionally active 17	803	0	0.89
A_46_P158134	0.815522	1.04443	up	0.138237	1.4425	down	0.0189313	2.93821	down	0.0174583	1.50659	down	1.76e-05	3.06876	down	0.00462705	2.03689	down	12.7258	11.6995	11.1082	11.1709	P	P	P	P	P	P	P	P	P	P	P	P		TA28224_3708			TC81895	Bna.7306	AT1G80600	WIN1	HOPW1-1-interacting 1	1237	0	0.86
A_46_P197869	0.987284	1.00309	up	0.149768	1.45086	down	0.0189852	3.15463	down	0.00641689	1.45535	down	3.04e-05	3.16439	down	0.00108063	2.17431	down	12.3579	11.2374	10.696	10.7005	P	P	P	P	P	P	P	P	P	P	P	P		TA28224_3708			TC85190	Bna.7306	AT1G80600	WIN1	HOPW1-1-interacting 1	1261	0	88%
A_46_P012646	0.0415249	4.76704	up	0.00286338	241.39	up	0.000237	29113.3	up	0.00543958	50.6374	up	0.000302	6107.21	up	8.71e-05	120.607	up	3.24642	10.1606	15.8227	18.0758	A	A	A	P	P	P	P	P	P	P	P	P	68-E022740-021-013-H18-frev ADIS-MPIZ 021 Brassica napus cDNA clone MPIZp1022H1813Q, mRNA sequence [CX190118]	CX190118	CX190118		TC92937	Bna.3196	AT1G80660	HA9	H(+)-ATPase 9	967	0	89%
A_46_P151590	0.000283	2.98455	down	0.00237686	4.02755	down	0.00159474	4.50783	down	0.115429	1.34946	down	0.0503339	1.51039	down	0.539311	1.11925	down	12.7551	12.5926	12.1602	10.5827	P	P	P	P	P	P	P	P	P	P	P	P	Rep: Chromosome undetermined scaffold_69, whole genome shotgun sequence - Vitis vinifera (Grape), partial (61%) [TC65068]	TA26126_3708			TC65068	Bna.4625	AT1G80750		Ribosomal protein L30/L7 family protein	844	0	0.89
A_46_P021776	0.0451289	1.98363	up	0.666221	1.10434	up	0.000592	8.82756	down	0.060177	1.79622	down	0.000275	17.5106	down	0.000307	9.74858	down	13.7021	10.4169	9.57194	10.5601	P	P	P	P	P	P	P	P	P	P	P	P	0129866 Brassica napus Root library Brassica napus cDNA, mRNA sequence [EV124554]	EV124554	EV124554		TC77454	Bna.5296	AT1G80760	NIP6;1, NIP6, NLM7	NOD26-like intrinsic protein 6;1	1154	0	0.9
A_46_P041741	0.0625343	1.56635	down	0.0244905	1.96587	down	0.000517	7.58865	down	0.0129783	1.25506	down	0.00055	4.84479	down	0.000519	3.8602	down	11.581	9.63229	9.30454	8.65713	P	P	P	P	P	P	P	P	P	P	P	P	BNARO5GH_T3_027_E04_01DEC2006_024 Brassica napus BNARO5GH Brassica napus cDNA 5', mRNA sequence [ES908151]	ES908151	ES908151		TC108736	Bna.9389	AT1G80770	PDE318	P-loop containing nucleoside triphosphate hydrolases superfamily protein	1124	0	0.9
A_46_P006646	0.05225	2.0075	down	0.00773686	3.79904	down	0.00215207	15.8687	down	0.0105456	1.89242	down	3.86e-05	7.90471	down	0.000866	4.17703	down	12.6639	10.6014	9.6812	8.6758	P	P	P	P	P	P	P	P	P	P	P	P	Bn01b_03b20_A Bn01b_AAFC_ECORC_transgenic_Brassica_napus_overexpressing_BNCBF17_constitutively_frost_tolerant Brassica napus cDNA clone Bn01b_03b20, mRNA sequence [CB686048]	CB686048	CB686048		TC69747	Bna.1674	AT2G01110	APG2, UNE3, PGA2, TATC	Sec-independent periplasmic protein translocase	969	0	0.91
A_46_P135344	0.000603	3.06849	down	0.000411	3.68109	down	0.00442831	1.93466	down	0.116321	1.19964	down	0.00727131	1.58606	up	0.00146141	1.90271	up	16.4973	17.4253	17.1627	15.5452	P	P	P	P	P	P	P	P	P	P	P	P		TA21204_3708			TC68419	Bna.3398	AT2G01250		Ribosomal protein L30/L7 family protein	882	0	0.9
A_46_P135369	0.000163	2.81259	down	0.000127	3.77579	down	0.00960241	1.76162	down	0.0069437	1.34246	down	0.0196266	1.59659	up	0.00727392	2.14336	up	15.4196	16.5194	16.0946	14.6027	P	P	P	P	P	P	P	P	P	P	P	P	Rep: 60S ribosomal protein L7-2 - Arabidopsis thaliana (Mouse-ear cress), partial (79%) [TC74617]	TA21210_3708			TC74617		AT2G01250		Ribosomal protein L30/L7 family protein	729	0	0.9
A_46_P135384	0.000545	2.2963	down	0.00517096	2.6287	down	0.00253376	2.15224	down	0.374528	1.14475	down	0.357931	1.06694	up	0.22544	1.22138	up	16.227	16.5155	16.3205	15.1211	P	P	P	P	P	P	P	P	P	P	P	P	Rep: 60S ribosomal protein L7-2 - Arabidopsis thaliana (Mouse-ear cress), partial (79%) [TC102418]	TA21214_3708			TC102418	Bna.3398	AT2G01250		Ribosomal protein L30/L7 family protein	789	0	0.92
A_46_P225654	0.00207885	11.3201	up	0.00367052	5.59559	up	0.094078	1.68542	down	0.00575355	2.02304	down	1.1e-05	19.079	down	0.000118	9.43089	down	16.1318	12.8944	11.8779	15.3787	P	P	P	P	P	P	P	P	P	P	P	P	Rep: Chromosome chr1 scaffold_5, whole genome shotgun sequence - Vitis vinifera (Grape), partial (10%) [TC106837]	CX188947			TC77216	Bna.7654	AT2G01290	RPI2	Ribose-5-phosphate isomerase 2	646	0	0.86
A_46_P311850	0.237372	1.63366	down	0.0361153	3.33019	down	0.00511863	21.697	down	0.0335923	2.03849	down	4.96e-05	13.2813	down	0.00186676	6.51524	down	10.6796	7.97577	6.94827	6.24016	P	P	P	P	P	P	P	P	P	P	P	P	0084841 Brassica napus Bud library Brassica napus cDNA, mRNA sequence [EV160979]	EV160979	EV160979		TC69691	Bna.6507	AT2G01320		ABC-2 type transporter family protein	1128	0	0.9
A_46_P188859	0.00172328	5.39707	up	0.00059	3.52046	up	0.0184253	1.65034	up	0.00883621	1.53306	down	0.00553369	3.27028	down	0.00607224	2.13318	down	10.9617	9.86867	9.25226	11.6844	P	P	P	P	P	P	P	P	P	P	P	P	BNARO4GH_T3_029_G03_25NOV2006_019 Brassica napus BNARO4GH Brassica napus cDNA 5', mRNA sequence [ES905422]	ES905422	ES905422		TC71572	Bna.4392	AT2G01450	ATMPK17，MPK17	MAP kinase 17	967	0	0.91
A_46_P179704	0.0966582	4.81968	down	0.131701	3.84288	up	0.0473689	7.71867	up	0.000312	18.5215	up	0.00209108	37.2015	up	0.158955	2.00856	up	5.49939	6.50556	10.7167	8.44774	A	P	A	P	P	P	P	P	P	P	P	P		TA34959_3708			TC68673		AT2G01770	VIT1，ATVIT1	Vacuolar iron transporter 1	866	0	0.91
A_46_P243804	0.000798	3.01362	up	0.0125897	6.27033	up	0.62393	1.12731	up	0.0907677	2.08066	up	0.038958	2.67329	down	0.00593255	5.56221	down	15.5335	13.0579	14.1149	15.7064	P	P	P	P	P	P	P	P	P	P	P	P	Rep: Probable xyloglucan endotransglucosylase/hydrolase protein 27 precursor - Arabidopsis thaliana (Mouse-ear cress), complete [TC68773]	DY000853			TC68773	Bna.6428	AT2G01850	EXGT-A3，XTH27，ATXTH27	Endoxyloglucan transferase A3	995	0	0.87
A_46_P105689	0.871697	1.04051	up	0.381258	1.47116	down	0.00151986	12.2756	down	0.327778	1.53076	down	0.000167	12.7729	down	0.0175758	8.34411	down	10.8355	7.77473	7.16048	7.21777	P	P	P	P	P	P	P	P	P	P	P	P	0147448 Brassica napus Etiolated seedlings (pSPORT1) Brassica napus cDNA, mRNA sequence [EV178028]	EV178028	EV178028		TC99458	Bna.22512	AT2G01890	PAP8, ATPAP8	Purple acid phosphatase 8	944	0	0.87
A_46_P081336	0.0543819	2.08017	up	0.567341	1.14021	up	0.916674	1.0233	up	0.00172245	1.82437	down	0.000826	2.0328	down	0.260506	1.11425	down	10.5536	10.3975	9.53009	10.5868	P	P	P	P	P	P	P	P	P	P	P	P	0194074 Brassica napus Apical meristem Brassica napus cDNA, mRNA sequence [EV096073]	EV096073	EV096073			Bna.17492	AT2G01910	ATMAP65-6, MAP65-6	Microtubule associated protein (MAP65/ASE1) family protein	761	0	0.88
A_46_P163004	0.0121768	2.36871	up	0.000109	3.92995	up	0.0014397	6.07125	up	0.0303726	1.65911	up	0.00350817	2.56311	up	0.0295375	1.54487	up	12.0626	12.6901	13.4205	14.6646	P	P	P	P	P	P	P	P	P	P	P	P	Rep: Peptide transporter - Hakea actites, partial (37%) [TC74338]	TA29817_3708			TC74338		AT2G02040	ATPTR2-B，NTR1，PTR2-B，PTR2，ATPTR2	Peptide transporter2	642	0	0.87
A_46_P162694	0.000481	5.20247	up	0.000276	2.82645	up	0.000215	3.90742	up	0.00740865	1.84064	down	0.0721339	1.33143	down	0.0277286	1.38245	up	11.8179	12.2851	11.4049	13.7841	P	P	P	P	P	P	P	P	P	P	P	P	Rep: Expressed protein - Arabidopsis thaliana (Mouse-ear cress), complete [TC74802]	TA29720_3708			TC74802		AT2G02180	TOM3	Tobamovirus multiplication protein 3	1082	0	0.89
A_46_P169259	0.018073	2.90919	down	0.000111	2.62288	down	0.0182661	2.46109	up	0.574207	1.10916	up	0.000705	7.15977	up	0.00282488	6.45515	up	10.3096	13.0001	13.1495	11.6089	P	P	P	P	P	P	P	P	P	P	P	P	Rep: Expressed protein - Arabidopsis thaliana (Mouse-ear cress), partial (61%) [TC92497]	TA31829_3708			TC92497		AT2G02370		SNARE associated Golgi protein family	775	0	0.91
A_46_P057236	0.0138037	1.24148	down	0.011635	1.53755	down	0.000156	2.0868	down	0.0687338	1.23848	down	0.000666	1.6809	down	0.0275521	1.35723	down	11.7556	11.3149	11.0063	10.6943	P	P	P	P	P	P	P	P	P	P	P	P	BNARO1GH_T3_027_A07_23NOV2006_063 Brassica napus BNARO1GH Brassica napus cDNA 5', mRNA sequence [ES902201]	ES902201	ES902201		TC80747	Bna.12556	AT2G02400		NAD(P)-binding Rossmann-fold superfamily protein	876	0	0.87
A_46_P124749	0.473025	1.08836	down	7.38e-05	6.04472	down	2.29e-06	79.9842	down	8.16e-05	5.55398	down	2.01e-06	73.4906	down	1.46e-05	13.2321	down	12.2224	8.49645	6.02293	5.90077	P	P	P	P	P	P	P	P	P	P	P	P	0160039 Brassica napus Etiolated seedlings (pSPORT1) Brassica napus cDNA, mRNA sequence [EV185016]	EV185016	EV185016		TC75399	Bna.26445	AT2G02450	ANAC034, ANAC035, LOV1, NAC035	NAC domain containing protein 35	817	0	0.9
A_46_P382028	0.031259	1.67403	down	0.00377275	2.46294	down	0.00048	7.8048	down	0.0576569	1.47126	down	0.00118293	4.66228	down	0.000886	3.16889	down	12.5299	10.8659	10.3088	9.56552	P	P	P	P	P	P	P	P	P	P	P	P	Rep: 2-C-methyl-D-erythritol 4-phosphate cytidylyltransferase, chloroplast precursor - Arabidopsis thaliana (Mouse-ear cress), partial (32%) [TC109845]	TA30344_3708			TC109845		AT2G02500	ISPD, ATMEPCT, MCT	Nucleotide-diphospho-sugar transferases superfamily protein	846	0	0.9
A_46_P043631	0.0193733	1.73789	down	0.00203853	2.96328	down	4.39e-05	8.88382	down	0.0319061	1.7051	down	0.000592	5.11184	down	0.00106995	2.99797	down	14.4006	12.8166	12.0467	11.2494	P	P	P	P	P	P	P	P	P	P	P	P	BNDH4DCT_UP_019_D07_17DEC2004_057 Brassica napus seeds BNDH4DCT Brassica napus cDNA 5', mRNA sequence [DY006439]	DY006439	DY006439		TC92163	Bna.9773	AT2G02500	ISPD, ATMEPCT, MCT	Nucleotide-diphospho-sugar transferases superfamily protein	801	0	0.88
A_46_P074257	0.000219	6363.05	up	0.000682	7101.16	up	0.0007	7121.73	up	0.304781	1.116	up	0.296181	1.11923	up	0.85438	1.0029	up	2.77241	2.77658	2.93492	15.5704	A	A	A	A	A	A	A	A	A	P	P	P	0165817 Brassica napus Flower Brassica napus cDNA, mRNA sequence [EV132349]	EV132349	EV132349		TC71790	Bna.16038	AT2G02720		Pectate lyase family protein	813	0	0.82
A_46_P297655	0.000147	12144.6	up	0.000255	12266.8	up	0.000115	9086.24	up	0.826703	1.01006	up	0.445589	1.33659	down	0.432209	1.35004	down	3.38107	2.94807	2.96252	16.5305	A	A	A	A	A	A	A	A	A	P	P	P	0165056 Brassica napus Late bud Brassica napus cDNA, mRNA sequence [EV163697]	EV163697	EV163697		TC98320	Bna.16372	AT2G02720		Pectate lyase family protein	813	0	0.82
A_46_P350710	2.08e-06	2.17336	up	0.0139559	1.54603	up	0.0153407	2.71128	up	0.023	1.40577	down	0.225226	1.24751	up	0.0321168	1.7537	up	11.7841	12.5945	12.1031	13.2231	P	P	P	P	P	P	P	P	P	P	P	P	Rep: UDP-galactose/UDP-glucose transporter - Arabidopsis thaliana (Mouse-ear cress), partial (77%) [TC96954]	TC96954		GO:0005459|GO:0005460|GO:0005789|GO:0015165|GO:0015780|GO:0016020|GO:0030968	TC96954		AT2G02810	ATUTR1，UTR1	UDP-galactose transporter 1	1047	0	0.92
A_46_P155919	5.99e-05	18.6243	up	0.000196	26.843	up	1.99e-05	39.132	up	0.0767776	1.44129	up	0.010601	2.10113	up	0.0591293	1.45781	up	10.8534	11.3972	11.9246	16.1437	P	P	P	P	P	P	P	P	P	P	P	P	Rep: 7A19.33 protein - Arabidopsis thaliana (Mouse-ear cress), partial (37%) [TC96985]	TA27520_3708			TC96985		AT2G02970		GDA1/CD39 nucleoside phosphatase family protein	955	0	0.87
A_46_P290638	0.0263398	1.70982	up	0.155123	2.84075	up	0.000945	3.76108	up	0.394481	1.66143	up	0.00659176	2.19969	up	0.614107	1.32397	up	10.3348	10.7397	11.4721	12.246	P	P	P	P	P	P	P	P	P	P	P	P	Rep: Ribonuclease 1 precursor - Arabidopsis thaliana (Mouse-ear cress), partial (90%) [TC69681]	EG020458			TC69681	Bna.11370	AT2G02990	RNS1, ATRNS1	Ribonuclease 1	694	0	0.87
A_46_P384248	0.0710484	1.7649	up	0.0600623	4.38176	up	3.75e-05	61.0184	up	0.126599	2.48273	up	0.000449	34.5734	up	0.017385	13.9256	up	5.45713	9.25679	10.5687	11.3883	A	A	A	P	P	P	P	P	P	P	P	P	Rep: Fucosyltransferase 2 - Arabidopsis thaliana (Mouse-ear cress), partial (69%) [TC110714]	TC110714			TC110714		AT2G03210	FUT2, ATFUT2	Fucosyltransferase 2	745	0	0.83
A_46_P027246	0.0566762	1.25272	down	0.00857393	2.12856	down	3.94e-05	11.2478	down	0.0217723	1.69915	down	4.55e-05	8.97874	down	0.000405	5.28426	down	12.9206	10.5189	9.75404	9.42898	P	P	P	P	P	P	P	P	P	P	P	P	0193008 Brassica napus Apical meristem Brassica napus cDNA, mRNA sequence [EV095007]	EV095007	EV095007		TC68521	Bna.6415	AT2G03390		UvrB/uvrC motif-containing protein	1023	0	0.87
A_46_P350725	0.0445978	1.66676	down	0.000625	7.33263	down	0.000102	20.2698	down	0.000252	4.39934	down	0.000402	12.1612	down	0.00569861	2.76433	down	10.9902	9.52326	7.38597	6.64893	P	P	P	P	P	P	P	P	P	P	P	P	Rep: Chromosome chr1 scaffold_5, whole genome shotgun sequence - Vitis vinifera (Grape), partial (95%) [TC96960]	TC96960		GO:0003674|GO:0003963|GO:0005575|GO:0005730|GO:0005783|GO:0005789|GO:0008150|GO:0009536	TC96960		AT2G03510		SPFH/Band 7/PHB domain-containing membrane-associated protein family	1306	0	0.92
A_46_P353455	0.100991	1.67584	up	0.273175	2.06792	up	0.0008	10.2563	up	0.709908	1.23396	up	0.0035982	6.12012	up	0.0702837	4.95973	up	8.30772	10.618	10.9213	11.6662	P	P	P	P	P	P	P	P	P	P	P	P	Rep: Chromosome chr1 scaffold_22, whole genome shotgun sequence - Vitis vinifera (Grape), partial (69%) [TC98223]	TC98223		GO:0003677|GO:0008150	TC98223		AT2G03780		Translin family protein	785	0	0.89
A_46_P308080	0.00213048	1.81673	down	0.000607	2.06159	down	0.0139213	1.84881	down	0.143847	1.13478	down	0.874139	1.01766	down	0.351842	1.11509	up	10.922	11.0792	10.8968	10.0354	P	P	P	P	P	P	P	P	P	P	P	P	BNARO1GH_T3_018_G07_23NOV2006_051 Brassica napus BNARO1GH Brassica napus cDNA 5', mRNA sequence [ES901089]	ES901089	ES901089		TC64968	Bna.8387	AT2G03780		Translin family protein	969	0	0.89
A_46_P109519	0.0177781	1.96074	down	0.000904	4.12259	down	0.000299	11.8495	down	0.011486	2.10257	down	0.00093	6.0434	down	0.0075329	2.8743	down	12.4172	10.894	9.82184	8.85044	P	P	P	P	P	P	P	P	P	P	P	P	BNSCS3CT_UP_246_G04_17MAY2007_020 Brassica napus BNSCS3CT Brassica napus cDNA 5', mRNA sequence [EV056398]	EV056398	EV056398		TC70036	Bna.23310	AT2G04030	CR88, Hsp88.1, AtHsp90.5	Chaperone protein htpG family protein	728	0	0.9
A_46_P267023	0.00166748	2.97403	down	0.00531469	3.58961	down	0.000139	8.82791	down	0.40015	1.20699	down	0.00182409	2.96833	down	0.0154606	2.45929	down	14.687	13.3887	13.1173	11.5449	P	P	P	P	P	P	P	P	P	P	P	P	Rep: At2g04030/F3C11.14 - Arabidopsis thaliana (Mouse-ear cress), partial (53%) [TC102928]	EE459358			TC102928	Bna.14001	AT2G04030	CR88, EMB1956, HSP90.5, Hsp88.1, AtHsp90.5	Chaperone protein htpG family protein	1187	0	0.9
A_46_P364200	0.00066	3.79625	down	0.00499216	4.00516	down	0.000249	8.70405	down	0.803145	1.05503	down	0.002996	2.2928	down	0.0362455	2.17321	down	15.4447	14.3249	14.2476	12.323	P	P	P	P	P	P	P	P	P	P	P	M	Rep: At2g04030/F3C11.14 - Arabidopsis thaliana (Mouse-ear cress), partial (53%) [TC102928]	EE459358			TC102928	Bna.14001	AT2G04030	CR88, EMB1956, HSP90.5, Hsp88.1, AtHsp90.5	Chaperone protein htpG family protein	1187	0	0.9
A_46_P081861	0.000181	8.47767	up	0.00825583	10.2071	up	0.0183794	2.81246	up	0.483303	1.20399	up	0.010438	3.01433	down	0.010847	3.62923	down	6.40291	4.54325	4.81108	7.89475	P	P	A	A	A	P	P	P	P	P	P	P	35ETGS60_UP_015_C12_12FEB2005_092 Brassica napus 35ETGS60 Brassica napus cDNA 5', mRNA sequence [EE432427]	EE432427	EE432427		TC82681	Bna.17601	AT2G04100		MATE efflux family protein	664	0	0.84
A_46_P344735	0.0238434	1.63436	down	0.0801972	2.3247	down	1.12e-05	28.7705	down	0.318164	1.42239	down	4.24e-05	17.6035	down	0.00679188	12.376	down	12.4096	8.7801	8.27178	7.56306	P	P	P	P	P	P	P	P	P	P	P	P	Rep: Chromosome chr12 scaffold_47, whole genome shotgun sequence - Vitis vinifera (Grape), partial (67%) [TC93942]	TC93942		GO:0003674|GO:0009536|GO:0016020	TC93942		AT2G04360		Unknown protein	714	0	0.86
A_46_P059691	0.86639	1.05825	down	0.0579264	2.10919	down	0.00166498	23.5917	down	0.0995473	1.99309	down	0.0035246	22.2931	down	2.88e-05	11.1852	down	10.9539	7.47035	6.47535	6.39367	P	P	P	P	P	P	P	P	P	P	P	P	0200941 Brassica napus Undamaged cotyledons Brassica napus cDNA, mRNA sequence [EV186734]	EV186734	EV186734		TC88504	Bna.13054	AT2G04842	EMB2761	Putative threonyl-tRNA synthetase / putative threonine--tRNA ligase	771	0	0.86
A_46_P175819	0.148714	1.18692	down	0.00743351	1.61719	down	0.00015	8.54819	down	0.0409125	1.3625	down	5.28e-05	7.20197	down	7.05e-05	5.28584	down	15.0913	12.6892	12.2429	11.9957	P	P	P	P	P	P	P	P	P	P	P	P		TA33760_3708			TC97544		AT2G04842	EMB2761	Putative threonyl-tRNA synthetase / putative threonine--tRNA ligase	801	0	0.9
A_46_P275653	0.0247145	1.81418	down	2.57e-05	2.23121	down	0.00229423	1.49698	down	0.186185	1.22988	down	0.203952	1.21189	up	0.00319538	1.49048	up	12.9603	13.5361	13.2376	12.3783	P	P	P	P	P	P	P	P	P	P	P	P	BNDH4DCT_UP_028_B07_17DEC2004_061 Brassica napus seeds BNDH4DCT Brassica napus cDNA 5', mRNA sequence [DY007175]	DY007175	DY007175		TC71946	Bna.5622	AT2G04845		Acyl-CoA N-acyltransferases (NAT) superfamily protein	660	0	0.88
A_46_P057686	0.030701	1.20985	down	0.00138779	1.62023	down	0.000615	1.4751	up	0.00940913	1.3392	down	0.00101346	1.78465	up	0.000203	2.39	up	12.3696	13.6266	13.2052	12.9304	P	P	P	P	P	P	P	P	P	P	P	P	53COT2_T3_016_B08_03SEP2004_062 Brassica napus 36hr germinating seed library 53COT2 Brassica napus cDNA 5', mRNA sequence [DY025454]	DY025454	DY025454		TC92522	Bna.12646	AT2G04940		Scramblase-related	680	0	0.89
A_46_P323710	0.247325	1.14496	down	0.0098865	1.74467	up	0.00542739	1.8472	up	0.000467	1.99759	up	0.000592	2.11498	up	0.460125	1.05877	up	14.0917	14.1741	15.1724	14.9771	P	P	P	P	P	P	P	P	P	P	P	P	Rep: Aconitate hydratase 2, mitochondrial precursor - Arabidopsis thaliana (Mouse-ear cress), partial (17%) [TC80481]	TC80481		GO:0003674|GO:0005575|GO:0008150	TC80481		AT2G05710	ACO3	Aconitase 3	708	0	0.92
A_46_P229114	0.000903	3.01991	down	0.000984	3.13512	down	0.00333118	1.97943	down	0.779721	1.03815	down	0.0236806	1.52565	up	0.01952	1.58385	up	12.2285	12.8919	12.8379	11.2434	P	P	P	P	P	P	P	P	P	P	P	P	Rep: HUA enhancer 2 - Oryza sativa subsp. japonica (Rice), partial (22%) [TC79807]	CX191292			TC79807	Bna.672	AT2G06990	HEN2	RNA helicase, ATP-dependent, SK12/DOB1 protein	819	0	0.88
A_46_P038666	0.000802	2.36977	down	0.00418964	1.74053	down	0.000746	2.49959	down	0.0162553	1.36153	up	0.522601	1.05478	down	0.00648981	1.43611	down	5.84798	5.32581	5.77103	4.52629	A	A	P	P	A	P	P	P	P	A	A	A	0102538 Brassica napus Cold acclimation - light Brassica napus cDNA, mRNA sequence [EV201385]	EV201385	EV201385			Bna.8758	AT2G07050	CAS1	Cycloartenol synthase 1	668	0	0.88
A_46_P138674	0.00345458	2.3024	down	0.000539	3.93504	down	0.000146	14.143	down	0.000157	1.7091	down	0.00290349	6.1427	down	0.00493227	3.59411	down	15.6814	13.8358	13.0625	11.8594	P	P	P	P	P	P	P	P	P	P	P	P	CPY18934 Solanum nigrum chloroplast tRNA-Ala, tRNA-Ile, 16S rRNA, tRNA-Val, rps12, rps7, ndhB genes, partial (9%) [TC85078]	TA22191_3708			TC85078	Bna.3154	AT2G07080		Transposable element gene	656	0	0.97
A_46_P254724	0.0133701	8.51839	down	0.00813445	24.9928	down	0.0705975	3.63263	down	0.0586167	2.93398	down	0.102443	2.34496	up	0.000503	6.88008	up	8.06436	10.8468	9.29393	6.20335	P	P	P	P	P	P	P	P	P	P	P	P		DY021351					AT2G07170		ARM repeat superfamily protein	741	0	0.86
A_46_P265368	0.000486	6.62893	up	0.000402	11.6742	up	0.000295	9.7274	up	0.0111738	1.76109	up	0.0431301	1.46742	up	0.186786	1.20013	down	11.6696	11.4064	12.2228	14.9516	P	P	P	P	P	P	P	P	P	P	P	P	Rep: Chromosome chr11 scaffold_14, whole genome shotgun sequence - Vitis vinifera (Grape), partial (73%) [TC67047]	EE457510			TC67047	Bna.4201	AT2G07180		Protein kinase superfamily protein	823	0	0.88
A_46_P252784	0.000598	7.29651	up	0.00716898	2.85903	up	0.0932799	2.07347	up	0.00551733	2.55209	down	0.0260205	3.51898	down	0.352799	1.37886	down	11.8384	11.3749	10.0233	12.8905	P	P	P	P	P	P	P	P	P	P	P	P	Rep: Chromosome chr11 scaffold_14, whole genome shotgun sequence - Vitis vinifera (Grape), partial (79%) [TC78848]	DY018088			TC78848	Bna.4201	AT2G07180		Protein kinase superfamily protein	1007	0	0.87
A_46_P268148	0.000889	3.58764	down	0.0134894	2.19043	down	0.126942	1.28242	down	0.0303655	1.63787	up	0.00173699	2.79756	up	0.00713364	1.70805	up	11.167	11.9393	12.6512	10.8081	P	P	P	P	P	P	P	P	P	P	P	P	Rep: 30S ribosomal protein S7 - Brassica napus (Rape), complete [TC68667]	EE460473			TC88231		AT2G07696		Ribosomal protein S7p/S5e family protein	1532	0	0.99
A_46_P356145	0.000479	2.82489	down	0.00479583	1.93294	down	0.0909572	1.4462	down	0.0141074	1.46145	up	0.0218438	1.95331	up	0.155029	1.33656	up	9.5139	9.93242	10.4798	8.98162	P	P	P	P	P	P	P	P	P	P	P	P	Rep: 30S ribosomal protein S7 - Brassica napus (Rape), partial (64%) [TC99479]	TA32918_3708			TC99479		AT2G07696		Ribosomal protein S7p/S5e family protein	753	0	1
A_46_P276668	0.000739	3.4557	down	0.00652674	2.12227	down	0.00265704	1.51196	down	0.0152205	1.6283	up	0.00173249	2.28557	up	0.0443677	1.40366	up	10.1971	10.6863	11.3897	9.60072	P	P	P	P	P	P	P	P	P	P	P	P		EE472265			TC71122		AT2G07709		Pseudogene, similar to NADH dehydrogenase	1544	0	0.97
A_46_P329715	2.71e-05	2.30059	down	0.0175288	2.45376	down	0.0014315	1.87235	down	0.651146	1.06658	down	0.010573	1.22872	up	0.149484	1.31052	up	9.1879	9.57805	9.48505	8.28305	P	P	P	P	P	P	P	P	P	P	P	P	Rep: Chromosome chr2 scaffold_112, whole genome shotgun sequence - Vitis vinifera (Grape), partial (30%) [TC84889]	TC84889			TC84889		AT2G07750		DEA(D/H)-box RNA helicase family protein	785	0	0.89
A_46_P093016	0.0150464	2843.3	up	1.44e-06	8583.79	up	9.86e-05	5484.67	up	0.389005	3.01895	up	0.582871	1.92898	up	0.0765615	1.56505	down	3.94854	3.30233	4.89637	16.3697	A	A	A	A	A	A	A	A	P	P	P	P	0168441 Brassica napus Flower Brassica napus cDNA, mRNA sequence [EV133566]	EV133566	EV133566		TC93590	Bna.19906	AT2G13350		Calcium-dependent lipid-binding (CaLB domain) family protein	690	0	0.87
A_46_P302445	0.00159367	1891.75	up	0.000461	3103.58	up	0.00047	3043.13	up	0.408732	1.64058	up	0.424331	1.60863	up	0.122773	1.01986	down	2.90271	2.87434	3.58855	14.4741	A	A	A	A	A	A	A	A	P	P	P	P	Rep: T1G11.21 protein - Arabidopsis thaliana (Mouse-ear cress), partial (25%) [TC90010]	ES271511			TC90010		AT2G13350		Calcium-dependent lipid-binding (CaLB domain) family protein	977	0	0.85
A_46_P317010	0.00595902	1.91612	down	0.00244465	2.00127	down	3.17e-05	6.78824	down	0.627958	1.04444	down	0.000958	3.54269	down	0.000288	3.39196	down	13.0447	11.2826	11.2199	10.2817	P	P	P	P	P	P	P	P	P	P	P	P	Rep: Chromosome chr4 scaffold_162, whole genome shotgun sequence - Vitis vinifera (Grape), partial (75%) [TC74626]	TC74626			TC74626		AT2G13440		Glucose-inhibited division family A protein	684	0	0.9
A_46_P086016	0.0674336	1.47708	down	0.0166177	2.19103	down	0.00014	11.8036	down	0.102338	1.48335	down	0.000136	7.99119	down	0.00143543	5.38724	down	10.4005	7.97096	7.40209	6.83935	P	P	P	P	P	P	P	P	P	P	P	P	BNARO5GH_T3_018_A06_1DEC2006_048 Brassica napus BNARO5GH Brassica napus cDNA 5', mRNA sequence [ES906827]	ES906827	ES906827		TC68958	Bna.18464	AT2G13440		Glucose-inhibited division family A protein	733	0	0.89
A_46_P331695	0.0521706	1.66127	down	0.000409	3.93792	down	0.00951344	2.92724	down	0.0157741	2.37043	down	0.0614484	1.76205	down	0.202844	1.34527	up	12.3937	12.8216	11.5765	10.8442	P	P	P	P	P	P	P	P	P	P	P	P	Rep: White-brown complex homolog protein 5 - Arabidopsis thaliana (Mouse-ear cress), partial (34%) [TC86163]	TC86163			TC86163		AT2G13610		ABC-2 type transporter family protein	688	0	0.88
A_46_P035721	0.00507965	19.2877	up	0.000805	15.1174	up	0.0057329	9.77041	up	0.590019	1.27586	down	0.205517	1.9741	down	0.0836277	1.54726	down	8.67906	8.04935	7.69787	11.9675	P	P	P	P	P	P	P	P	P	P	P	P	85-E022901-021-017-J22-frev ADIS-MPIZ 021 Brassica napus cDNA clone MPIZp1022J2217Q, mRNA sequence [CX188519]	CX188519	CX188519		TC110974	Bna.8151	AT2G14750	APK，AKN1，ATAKN1，APK1	APS kinase	791	0	0.88
A_46_P248361	0.00873232	1.68062	up	0.00162409	1.67405	up	0.00013	2.59812	up	0.966157	1.00392	down	0.0212484	1.54593	up	0.00681206	1.552	up	11.518	12.1521	12.1464	12.8954	P	P	P	P	P	P	P	P	P	P	P	P	Rep: At2g14841/At2g14841 - Arabidopsis thaliana (Mouse-ear cress), complete [TC78576]	DY007597			TC78576	Bna.9934	AT2G14835		RING/U-box superfamily protein	1291	0	0.9
A_46_P051946	0.10702	1.31384	down	0.00218493	2.3668	down	9.72e-05	5.2705	down	0.0140483	1.80144	down	0.000693	4.01153	down	0.0028134	2.22684	down	10.0318	8.87677	8.02762	7.63384	P	P	P	P	P	P	P	P	P	P	P	P	BNSCS3CT_UP_231_F02_14MAY2007_006 Brassica napus BNSCS3CT Brassica napus cDNA 5', mRNA sequence [EV055220]	EV055220	EV055220		TC81466	Bna.11470	AT2G15230	ATLIP1, LIP1	Lipase 1	718	0	0.88
A_46_P313575	0.00612523	2.40081	down	0.00138192	3.94452	down	0.000572	6.48782	down	0.044851	1.64299	down	0.00396765	2.70235	down	0.0387469	1.64477	down	10.1923	9.47445	8.75812	7.4946	P	P	P	P	P	P	P	P	P	P	P	P	Rep: Triacylglycerol lipase 1 precursor - Arabidopsis thaliana (Mouse-ear cress), complete [TC71440]	TC71440		GO:0016023	TC71440		AT2G15230	ATLIP1, LIP1	Lipase 1	1267	0	0.88
A_46_P057676	0.000418	2.27474	up	9.2e-05	2.40624	up	0.000201	3.31226	up	0.432956	1.05781	up	0.00733728	1.45611	up	0.0113971	1.37653	up	11.8748	12.3358	12.4169	13.6026	P	P	P	P	P	P	P	P	P	P	P	P	BNARO6GH_T3_030_B03_08DEC2006_029 Brassica napus BNARO6GH Brassica napus cDNA 5', mRNA sequence [ES913017]	ES913017	ES913017		TC91324	Bna.12644	AT2G15240		UNC-50 family protein	884	0	0.89
A_46_P197154	0.00769301	2.63263	up	0.00172128	2.68026	up	2.91e-05	3.40338	up	0.904639	1.0181	up	0.142214	1.29277	up	0.0776888	1.26979	up	11.6171	11.9617	11.9875	13.384	P	P	P	P	P	P	P	P	P	P	P	P		CD824946					AT2G15240		UNC-50 family protein	819	0	0.91
A_46_P258444	0.000177	2.24712	up	0.000273	2.2737	up	0.000814	3.17669	up	0.821892	1.01183	up	0.0301199	1.41367	up	0.0389386	1.39715	up	12.6545	13.137	13.154	14.322	P	P	P	P	P	P	P	P	P	P	P	P	Rep: Expressed protein - Arabidopsis thaliana (Mouse-ear cress), complete [TC83190]	DY025449			TC83190	Bna.12644	AT2G15240		UNC-50 family protein	1090	0	0.91
A_46_P261908	0.0894419	1.73551	down	0.000507	2.71124	down	0.00670261	1.8767	down	0.125405	1.56221	down	0.727677	1.08135	down	0.0282957	1.44468	up	11.0783	11.609	10.9654	10.1701	P	P	P	P	P	P	P	P	P	P	P	P	Rep: DNA-directed RNA polymerase II, third largest subunit - Arabidopsis thaliana (Mouse-ear cress), partial (63%) [TC79113]	TA28744_3708			TC79113	Bna.5386	AT2G15430	RBP36A，RPB35.5A，NRPB3，NRPD3，NRPE3A	DNA-directed RNA polymerase family protein	650	0	0.88
A_46_P163234	0.644988	1.03337	up	0.0111039	1.36451	down	0.00067	2.0084	down	0.00394789	1.41004	down	0.000189	2.07542	down	0.00255399	1.47189	down	9.04043	8.48276	7.98703	8.03438	P	P	P	P	P	P	P	P	P	P	P	P	Rep: Chromosome chr3 scaffold_8, whole genome shotgun sequence - Vitis vinifera (Grape), partial (52%) [TC69598]	TA29883_3708			TC69598	Bna.7105	AT2G15695		Protein of unknown function DUF829, transmembrane 53	751	0	0.88
A_46_P062831	0.000437	2.78482	down	9.9e-05	4.31055	down	0.0022567	1.89819	down	0.0109624	1.54788	down	0.0211055	1.46709	up	0.00286652	2.27087	up	12.8882	14.0714	13.4412	11.9636	P	P	P	P	P	P	P	P	P	P	P	P	BNSCS1CT_UP_127_G10_21APR2007_068 Brassica napus BNSCS1CT Brassica napus cDNA 5', mRNA sequence [EV018391]	EV018391	EV018391		TC70333	Bna.13699	AT2G15790	SQN，CYP40	Peptidyl-prolyl cis-trans isomerase / cyclophilin-40 (CYP40) / rotamase	1118	0	0.88
A_46_P311670	0.0728942	1.64313	down	0.00323575	8.41662	down	8.89e-05	36.4391	down	0.000306	5.12232	down	0.000311	22.1767	down	0.00633002	4.32942	down	10.8773	8.76312	6.40632	5.68987	P	P	P	P	P	P	P	P	P	P	A	P	Rep: Chromosome chr3 scaffold_8, whole genome shotgun sequence - Vitis vinifera (Grape), partial (95%) [TC69425]	TC69425		GO:0000038|GO:0005575|GO:0005739|GO:0008415|GO:0009536|GO:0009922|GO:0016020|GO:0016023|GO:0030497|GO:0042335	TC69425		AT2G16280	KCS9	3-ketoacyl-CoA synthase 9	1275	0	0.85
A_46_P029671	0.0463861	1.94683	down	0.00602911	3.39368	down	0.000566	12.6235	down	0.0143404	1.74319	down	0.00730974	6.48415	down	0.0086518	3.71971	down	12.1053	10.2101	9.40835	8.44723	P	P	P	P	P	P	P	P	P	P	P	P	0120391 Brassica napus Root library Brassica napus cDNA, mRNA sequence [EV115079]	EV115079	EV115079		TC69425	Bna.6907	AT2G16280	KCS9	3-ketoacyl-CoA synthase 9	1275	0	0.85
A_46_P173334	0.34116	1.15677	up	0.450015	1.18445	down	0.000282	4.44548	down	0.221647	1.37013	down	0.00228521	5.14238	down	0.0147015	3.7532	down	10.7163	8.80817	8.35385	8.56395	P	P	P	P	P	P	P	P	P	P	P	P		TA32995_3708			TC76269		AT2G16595		Translocon-associated protein (TRAP), alpha subunit	674	0	0.86
A_46_P251359	0.00082	2.30462	down	0.0017108	2.56637	down	0.00112623	2.50824	down	0.227168	1.11358	down	0.324593	1.08836	down	0.63291	1.02318	up	10.7081	10.7411	10.5859	9.38141	P	P	P	P	P	P	P	P	P	P	P	P		DY016224			TC104200		AT2G16650	PRORP2	Proteinaceous RNase P 2	1140	0	0.86
A_46_P366500	0.00139458	11174.3	up	0.000644	15931.1	up	7.48e-06	24916.1	up	0.503463	1.42569	up	0.161753	2.22978	up	0.261624	1.56399	up	2.97932	3.62456	4.13622	17.5841	A	A	A	A	A	A	A	A	P	P	P	P	Rep: Beta-galactosidase 13 precursor - Arabidopsis thaliana (Mouse-ear cress), partial (22%) [TC103848]	TC103848			TC103848		AT2G16730	BGAL13	Glycosyl hydrolase family 35 protein	708	0	0.86
A_46_P179024	1.83e-05	3.42671	down	6.86e-05	3.31688	down	0.000714	2.73801	down	0.585159	1.03311	up	0.0568028	1.25153	up	0.0780502	1.21142	up	10.2734	10.5501	10.5971	8.82024	P	P	P	P	P	P	P	P	P	P	P	P	Rep: Chromosome chr13 scaffold_17, whole genome shotgun sequence - Vitis vinifera (Grape), partial (33%) [TC110515]	TA34768_3708			TC110515		AT2G16880		Pentatricopeptide repeat (PPR) superfamily protein	761	0	0.87
A_46_P378153	0.000384	58.2933	up	0.00548516	25.9342	up	0.241401	1.49132	up	0.0360426	2.24774	down	0.000493	39.0883	down	0.00027	17.3901	down	14.1503	10.0301	8.86164	14.7269	P	P	P	P	P	P	P	P	P	P	P	P	Rep: Glucosyltransferase-like protein - Arabidopsis thaliana (Mouse-ear cress), partial (71%) [TC108275]	TC108275		GO:0005575|GO:0008194|GO:0016757|GO:0016758	TC108275		AT2G16890		UDP-Glycosyltransferase superfamily protein	720	0	0.86
A_46_P009071	0.0849014	88.6057	down	0.0746174	169.187	down	0.139328	35.2069	up	0.274224	1.90944	down	0.00273484	3119.53	up	2.35e-06	5956.55	up	3.71615	16.2564	15.3233	8.85393	A	A	A	P	P	P	P	P	P	P	A	P	Brassica napus mRNA for bHLH transcription factor [AJ511991]	AJ511991	AJ511991		TC63407	Bna.2263	AT2G16910	AMS	Basic helix-loop-helix (bHLH) DNA-binding superfamily protein	1873	0	0.88
A_46_P120189	0.0122093	21.3575	down	0.0163508	41.0455	down	0.0302895	19.2495	up	0.265841	1.92183	down	0.0047809	411.121	up	6.98e-05	790.106	up	3.57165	13.1976	12.2551	7.8384	A	A	A	P	P	P	P	P	P	P	P	P	0084013 Brassica napus Bud library Brassica napus cDNA, mRNA sequence [EV160151]	EV160151	EV160151		TC75224	Bna.25507	AT2G16910	AMS	Basic helix-loop-helix (bHLH) DNA-binding superfamily protein	1045	0	0.88
A_46_P264783	0.0102393	1.7823	up	1.48e-05	2.46176	up	0.000332	3.14262	up	0.0399565	1.38123	up	0.0169429	1.76324	up	0.00792314	1.27658	up	13.6007	13.953	14.4189	15.2527	P	P	P	P	P	P	P	P	P	P	P	P	Rep: Chromosome chr3 scaffold_8, whole genome shotgun sequence - Vitis vinifera (Grape), partial (71%) [TC95842]	TA29359_3708			TC95842	Bna.12956	AT2G17200	DSK2	Ubiquitin family protein	642	0	0.89
A_46_P041171	0.00428431	2.00673	up	0.000973	2.7967	up	0.00099	2.33015	up	0.0536158	1.39366	up	0.225705	1.16117	up	0.0146343	1.20022	down	10.4691	10.2058	10.6846	11.6895	P	P	P	P	P	P	P	P	P	P	P	P	24RDBNH_UP_187_G11_14DEC2006_083 Brassica napus 24RDBNH Brassica napus cDNA 5', mRNA sequence [ES923536]	ES923536	ES923536		TC89849	Bna.9271	AT2G17270	PHT3;3	Phosphate transporter 3;3	765	0	0.89
A_46_P240799	0.00523601	2.37495	up	0.000899	3.03411	up	0.00244946	2.47346	up	0.155718	1.27755	up	0.760879	1.04148	up	0.0166792	1.22667	down	10.6043	10.3096	10.663	11.9108	P	P	P	P	P	P	P	P	P	P	P	P	24RDBNH_UP_187_G11_14DEC2006_083 Brassica napus 24RDBNH Brassica napus cDNA 5', mRNA sequence [ES923536]	ES923536	ES923536		TC89849	Bna.9271	AT2G17270	PHT3;3	Phosphate transporter 3;3	765	0	0.89
A_46_P333970	0.00483091	18.0596	up	0.00241256	3.34728	up	0.000843	6.62467	up	0.0250589	5.3953	down	0.0584966	2.72611	down	0.0314797	1.97912	up	10.1904	11.1753	8.74357	12.9183	P	P	P	P	P	P	P	P	P	P	P	P	Rep: Calcium-dependent protein kinase - Arabidopsis thaliana (Mouse-ear cress), partial (25%) [TC87691]	TC87691			TC87691		AT2G17290	CPK6, ATCDPK3, ATCPK6	Calcium-dependent protein kinase family protein	728	0	0.93
A_46_P116499	0.000939	9.79188	up	0.00178343	4.75425	up	0.000825	6.58688	up	0.0436078	2.0596	down	0.175296	1.48657	down	0.175126	1.38547	up	4.4318	4.90218	3.85981	7.1514	A	A	A	P	A	A	A	A	A	P	P	P	0164014 Brassica napus Late bud Brassica napus cDNA, mRNA sequence [EV163224]	EV163224	EV163224		TC89632	Bna.24757	AT2G17500		Auxin efflux carrier family protein	763	0	0.9
A_46_P373465	0.000333	3.38942	down	0.000751	3.22614	down	0.00187995	2.58358	down	0.659524	1.05061	up	0.0661423	1.31191	up	0.120837	1.24871	up	11.7621	12.0825	12.1538	10.3927	P	P	P	P	P	P	P	P	P	P	P	P	Rep: Chromosome chr7 scaffold_20, whole genome shotgun sequence - Vitis vinifera (Grape), partial (27%) [TC106585]	TC106585			TC106585		AT2G17510	EMB2763	Ribonuclease II family protein	872	0	0.93
A_46_P349295	4.28e-05	27.4737	up	0.000103	21.8986	up	6.87e-05	19.3346	up	0.276032	1.25459	down	0.0633787	1.42096	down	0.520488	1.13261	down	7.42311	7.24346	6.91625	11.6962	P	P	P	P	P	P	P	P	P	P	P	P	Rep: protein kinase family protein - Arabidopsis thaliana, partial (47%) [TC96253]	TC96253			TC96253		AT2G17530		Protein kinase superfamily protein	882	0	0.92
A_46_P354720	0.340125	1.48792	up	0.0454354	2.80309	down	0.0101308	10.5611	down	0.0282952	4.17079	down	0.00890245	15.7141	down	0.000599	3.76765	down	12.0226	10.1089	8.04856	8.62186	P	P	P	P	P	P	P	P	P	P	P	P	Rep: Chromosome chr4 scaffold_333, whole genome shotgun sequence - Vitis vinifera (Grape), partial (24%) [TC98828]	TC98828		GO:0004194|GO:0006508|GO:0031225	TC98828		AT2G17760		Eukaryotic aspartyl protease family protein	1039	0	0.89
A_46_P009051	0.537128	1.23366	down	0.0464511	3.43761	up	0.0264388	4.77006	up	0.00249672	4.24083	up	0.000274	5.88463	up	0.0169661	1.38761	up	12.1261	12.5987	14.6831	14.3801	P	P	P	P	P	P	P	P	P	P	P	P	BNYS2DCT_UP_026_H01_02MAR2005_001 Brassica napus seeds BNYS2DCT Brassica napus cDNA 5', mRNA sequence [EE475475]	EE475475	EE475475		TC64364	Bna.27063	AT2G17800	ARAC1, ATGP2, ATRAC1, ROP3, ATROP3	Arabidopsis RAC-like 1	708	0	0.89
A_46_P155039	0.060651	1.18853	down	0.979436	1.00182	up	0.00256395	1.71674	up	0.074179	1.19069	up	0.000867	2.0404	up	0.00249252	1.71362	up	13.1799	13.957	14.2088	13.9596	P	P	P	P	P	P	P	P	P	P	P	P	Rep: Chromosome chr3 scaffold_8, whole genome shotgun sequence - Vitis vinifera (Grape), partial (30%) [TC71825]	TA27227_3708			TC71825	Bna.2989	AT2G17980	ATSLY1	Sec1/munc18-like (SM) proteins superfamily	755	0	0.86
A_46_P095536	0.0212264	1.74556	up	0.000204	2.69422	up	0.000256	2.72912	up	0.0453861	1.54347	up	0.0357534	1.56347	up	0.868357	1.01296	up	11.5188	11.5374	12.1635	12.9672	P	P	P	P	P	P	P	P	P	P	P	P	BNZB_UP_151_B12_27SEP2005_094 Brassica napus BNZB Brassica napus cDNA 5', mRNA sequence [EE567551]	EE567551	EE567551		TC81593	Bna.20421	AT2G17990		Best Arabidopsis thaliana protein match is: kinectin-related (TAIR:AT5G66250.3)	684	0	0.88
A_46_P135469	0.000428	2.96599	down	0.000131	3.25939	down	0.00276132	1.73954	down	0.198477	1.09892	down	0.000459	1.70505	up	0.00078	1.87371	up	16.9513	17.8572	17.7211	16.1526	P	P	P	P	P	P	P	P	P	P	P	P	Rep: 60S ribosomal protein L8-3 - Arabidopsis thaliana (Mouse-ear cress), complete [TC64215]	TA21241_3708			TC64215		AT2G18020	EMB2296	Ribosomal protein L2 family	959	0	0.91
A_46_P097919	0.000112	3.31374	down	0.00094	4.58119	down	0.00019	4.51387	down	0.0746736	1.38249	down	0.0389931	1.36217	down	0.917106	1.01492	up	10.1951	10.2164	9.74918	8.02072	P	P	P	P	P	P	P	P	P	P	P	P	BNAEN3GH_UP_103_B07_15SEP2006_061 Brassica napus BNAEN3GH Brassica napus cDNA 5', mRNA sequence [EV000044]	EV000044	EV000044		TC107834	Bna.20911	AT2G18220		Noc2p family	1025	0	0.86
A_46_P376985	0.000524	4.95884	down	0.00141261	4.61176	down	0.00016	3.41403	down	0.596646	1.07526	up	0.0222036	1.45249	up	0.104461	1.35083	up	13.3253	13.7592	13.8639	11.5539	P	P	P	P	P	P	P	P	P	P	P	P	Rep: Nucleolar complex protein 2 homolog - Oryza sativa subsp. japonica (Rice), partial (44%) [TC107834]	TC107834		GO:0005575|GO:0008150	TC107834		AT2G18220		Noc2p family	1312	0	0.83
A_46_P283683	3.99e-05	2.11623	down	0.00647448	2.3218	down	0.789481	1.02911	down	0.397293	1.09714	down	0.0107977	2.05636	up	0.00303542	2.25612	up	11.1561	12.3299	12.1962	11.1147	P	P	P	P	P	P	P	P	P	P	P	P	26RDBNT_UP_045_F02_16FEB2004_006 Brassica napus 26RDBNT Brassica napus cDNA 5', mRNA sequence [EE514079]	EE514079	EE514079		TC104958	Bna.15734	AT2G18290	APC10	Anaphase promoting complex 10	652	0	0.9
A_46_P369280	0.000844	2.33026	down	0.0044333	2.49648	down	0.173293	1.2178	down	0.601955	1.07133	down	0.0122078	1.9135	up	0.00823885	2.04999	up	10.1173	11.1529	11.0535	9.83301	P	P	P	P	P	P	P	P	P	P	P	P	Rep: Anaphase-promoting complex subunit 10 - Arabidopsis thaliana (Mouse-ear cress), partial (61%) [TC104958]	TC104958			TC104958		AT2G18290	APC10	Anaphase promoting complex 10	652	0	0.9
A_46_P128764	0.0077089	1.47356	down	0.00963306	1.7041	down	0.000303	2.53049	down	0.228116	1.15645	down	0.00128434	1.71726	down	0.0252254	1.48494	down	11.1538	10.5834	10.3737	9.8144	P	P	P	P	P	P	P	P	P	P	P	P	BN18DYSC_UP_171_F09_4APR2008_069 BN18DYSC Brassica napus cDNA 5', mRNA sequence [FG567569]	FG567569	FG567569			Bna.27296	AT2G18410		Unknown protein	710	0	0.87
A_46_P234029	0.0121586	30.5612	up	0.00798857	1747.89	up	0.000235	5420.95	up	0.0190496	57.1931	up	0.00898393	177.38	up	0.296917	3.10142	up	3.21477	4.8477	10.6855	15.6191	A	A	A	A	P	A	P	P	P	P	P	P		CX194890					AT2G18470	PERK4	Roline-rich extensin-like receptor kinase 4	737	0	0.9
A_46_P056096	0.0131986	1.81759	up	0.637774	1.08312	up	0.000672	7.17193	down	0.0260083	1.6781	down	2.4e-05	13.0356	down	0.000886	7.76809	down	9.20454	6.24698	5.50016	6.36218	P	P	P	P	P	P	P	P	P	P	P	P	0201741 Brassica napus Undamaged cotyledons Brassica napus cDNA, mRNA sequence [EV187533]	EV187533	EV187533			Bna.12322	AT2G18710	SCY1	SECY homolog 1	839	0	0.92
A_46_P191069	0.0845275	1.49495	down	0.0138814	2.46808	down	0.000768	12.7805	down	0.0422259	1.65094	down	0.000352	8.54911	down	0.000469	5.17833	down	15.028	12.6556	11.9323	11.3522	P	P	P	P	P	P	P	P	P	P	P	P	0143757 Brassica napus Etiolated seedlings (Uni-ZAP) Brassica napus cDNA, mRNA sequence [EV166947]	EV166947	EV166947		TC89273	Bna.25922	AT2G18710	SCY1	SECY homolog 1	839	0	0.92
A_46_P002271	0.00980827	1.65487	down	0.00177099	2.08936	down	0.308644	1.04995	up	0.0425229	1.26255	down	0.00333272	1.73753	up	0.000318	2.19372	up	14.1161	15.2494	14.9131	14.1864	P	P	P	P	P	P	P	P	P	P	P	P	53COT5_T3_011_H01_05SEP2004_001 Brassica napus 36hr germinating seed library 53COT5 Brassica napus cDNA 5', mRNA sequence [DY020945]	DY020945	DY020945		TC77469	Bna.600	AT2G18770		P-loop containing nucleoside triphosphate hydrolases superfamily protein	714	0	0.86
A_46_P374965	0.000907	5.14195	down	0.00108534	6.24451	down	0.00228312	3.56231	down	0.225029	1.21442	down	0.0783284	1.44343	up	0.018506	1.75294	up	12.9816	13.7914	13.5111	11.1488	P	P	P	P	P	P	P	P	P	P	P	P	Rep: transducin family protein / WD-40 repeat family protein - Arabidopsis thaliana, partial (58%) [TC107125]	TC107125			TC107125		AT2G18900		Transducin/WD40 repeat-like superfamily protein	1626	0	0.89
A_46_P278503	0.0283297	1.4513	up	0.000915	2.44678	up	0.589948	1.06188	down	0.0104768	1.68592	up	0.0226478	1.54111	down	0.00111104	2.59819	down	13.5347	12.1572	12.9107	13.4481	P	P	P	P	P	P	P	P	P	P	P	P		EE474323					AT2G18960	AHA1，PMA，OST2，HA1	H(+)-ATPase 1	795	0	0.92
A_46_P366655	0.000742	13.5009	up	0.00138211	15.4202	up	0.000441	26.3634	up	0.350643	1.14217	up	0.00854016	1.95272	up	0.0123539	1.70966	up	8.65762	9.43133	9.6231	13.3781	P	P	P	P	P	P	P	P	P	P	P	P	Rep: Chromosome chr4 scaffold_6, whole genome shotgun sequence - Vitis vinifera (Grape), partial (41%) [TC103920]	TC103920			TC103920		AT2G19400		AGC (cAMP-dependent, cGMP-dependent and protein kinase C) kinase family protein	775	0	0.92
A_46_P008806	0.000717	5.90086	up	0.00236291	6.84683	up	0.000318	7.76178	up	0.214668	1.16031	up	0.113422	1.31536	up	0.354336	1.13363	up	12.0055	12.1864	12.4009	14.9618	P	P	P	P	P	P	P	P	P	P	P	P	Brassica napus putative diacylglycerol acyltransferase (DGAT1) mRNA, complete cds [AF164434]	AF164434	AF164434		TC63470	Bna.2198	AT2G19450	TAG1, AS11, ABX45, DGAT1, RDS1, ATDGAT	Membrane bound O-acyl transferase (MBOAT) family protein	1637	0	0.91
A_46_P307125	0.00719669	3.24029	up	0.000276	5.0305	up	0.000395	3.73713	up	0.0979889	1.55249	up	0.48453	1.15333	up	0.0578666	1.34609	down	10.9045	10.4757	11.1103	12.8064	P	P	P	P	P	P	P	P	P	P	P	P	Rep: Diacylglycerol acyltransferase DGAT2 - Brassica juncea (Leaf mustard) (Indian mustard), partial (94%) [TC63461]	TC63461		GO:0016020	TC63461		AT2G19450	TAG1, AS11, ABX45, DGAT1, RDS1, ATDGAT	Membrane bound O-acyl transferase (MBOAT) family protein	1677	0	0.91
A_46_P183734	0.0036835	2.74748	up	9.18e-05	2.9462	up	0.00793659	3.0813	up	0.565291	1.07233	up	0.517307	1.1215	up	0.768909	1.04585	up	11.8607	11.9253	12.0261	13.4842	P	P	P	P	P	P	P	P	P	P	P	P	Rep: Diacylglycerol acyltransferase DGAT2 - Brassica juncea (Leaf mustard) (Indian mustard), partial (94%) [TC63461]	AF251794			TC63461		AT2G19450	TAG1，AS11，ABX45，DGAT1，RDS1，ATDGAT	Membrane bound O-acyl transferase (MBOAT) family protein	1677	0	0.91
A_46_P374545	0.000303	10.604	up	0.00053	13.2927	up	0.000472	16.7551	up	0.214282	1.25356	up	0.0460549	1.58007	up	0.10115	1.26047	up	10.4255	10.7594	11.0855	14.492	P	P	P	P	P	P	P	P	P	P	P	P	Brassica napus putative diacylglycerol acyltransferase (DGAT2) mRNA, complete cds [AF155224]	AF155224	AF155224		TC106968	Bna.1468	AT2G19450	TAG1, AS11, ABX45, DGAT1, RDS1, ATDGAT	Membrane bound O-acyl transferase (MBOAT) family protein	1637	0	0.91
A_46_P260638	0.000301	3.13002	down	0.000193	3.80222	down	0.00382319	1.78039	down	0.127842	1.21476	down	0.00448561	1.75805	up	0.00239552	2.13561	up	14.3513	15.446	15.1653	13.5191	P	P	P	P	P	P	P	P	P	P	P	P	Rep: WD-40 repeat-containing protein MSI4 - Arabidopsis thaliana (Mouse-ear cress), partial (38%) [TC85350]	EE452003			TC85350		AT2G19520	FVE，ACG1，MSI4，NFC4，NFC04，ATMSI4	Transducin family protein	729	0	0.91
A_46_P269808	0.0091405	2.74617	down	0.000885	3.88773	down	0.0251386	1.54099	down	0.145858	1.41569	down	0.0464699	1.78209	up	0.00126986	2.52288	up	13.9941	15.3291	14.8276	13.3702	P	P	P	P	P	P	P	P	P	P	P	P	Rep: WD-40 repeat-containing protein MSI4 - Arabidopsis thaliana (Mouse-ear cress), partial (35%) [TC94328]	EE463092			TC94328		AT2G19520	FVE，ACG1，MSI4，NFC4，NFC04，ATMSI4	Transducin family protein	726	0	0.92
A_46_P313770	0.0276993	2.05241	down	0.00074	3.54339	down	0.000682	1.83296	down	0.0382284	1.72645	down	0.506032	1.11972	up	0.00373791	1.93315	up	13.6394	14.5903	13.8025	12.7652	P	P	P	P	P	P	P	P	P	P	P	P	0148916 Brassica napus Etiolated seedlings (pSPORT1) Brassica napus cDNA, mRNA sequence [EV178825]	EV178825	EV178825		TC71637	Bna.115	AT2G19520	FVE，ACG1，MSI4，NFC4，NFC04，ATMSI4	Transducin family protein / WD-40 repeat family protein	1310	0	0.92
A_46_P275258	0.000124	3.11576	down	4.98e-05	3.51893	down	0.0083233	2.03402	down	0.153216	1.1294	down	0.0290603	1.53183	up	0.0207533	1.73004	up	13.6874	14.4782	14.3026	12.663	P	P	P	P	P	P	P	P	P	P	P	P	0147620 Brassica napus Etiolated seedlings (pSPORT1) Brassica napus cDNA, mRNA sequence [EV178123]	EV178123	EV178123		TC89869	Bna.3733	AT2G19540		Transducin family protein	1154	0	0.9
A_46_P332975	0.186376	1.47321	up	0.113169	1.69295	up	0.000753	3.83601	up	0.652329	1.14915	up	0.0401376	2.60384	up	0.055514	2.26588	up	8.6602	9.84027	10.0408	10.5998	P	P	P	P	P	P	P	P	P	P	P	P	Rep: Cytidine deaminase - Arabidopsis thaliana (Mouse-ear cress), partial (94%) [TC87066]	TC87066		GO:0004126|GO:0005575|GO:0005829|GO:0009972	TC87066		AT2G19572		Potential natural antisense gene, locus overlaps with AT2G19570	674	0	0.84
A_46_P313615	0.100499	3.07753	down	0.0265623	10.8813	down	0.00847769	72.2841	down	0.0028094	3.53573	down	0.000425	23.4877	down	6.31e-07	6.64295	down	9.87286	7.14104	5.31903	3.69726	P	P	P	P	P	P	P	P	P	A	A	P	Rep: Chromosome chr11 scaffold_13, whole genome shotgun sequence - Vitis vinifera (Grape), complete [TC71477]	TC71477		GO:0003674|GO:0007568	TC71477		AT2G19580	TET2	Tetraspanin2	914	0	0.89
A_46_P148364	0.0102023	2.52394	up	0.000425	3.19069	up	0.00907785	1.67807	up	0.22062	1.26417	up	0.0916737	1.50407	down	0.000329	1.9014	down	14.4656	13.5385	13.8767	15.2124	P	P	P	P	P	P	P	P	P	P	P	P	Rep: Hexokinase - Brassica oleracea (Wild cabbage), complete [TC86256]	TA25074_3708			TC86256		AT2G19860	ATHXK2，HXK2	Hexokinase 2	844	0	0.87
A_46_P269893	0.00111036	24.1076	up	0.00165372	22.2194	up	0.000167	17.4545	up	0.230166	1.08498	down	0.131735	1.38117	down	0.215987	1.27299	down	11.9727	11.6244	11.5068	16.0982	P	P	P	P	P	P	P	P	P	P	P	P	Rep: At2g19880/F6F22.9 - Arabidopsis thaliana (Mouse-ear cress), partial (23%) [TC93028]	EE463196			TC93028	Bna.10377	AT2G19880		Nucleotide-diphospho-sugar transferases superfamily protein	1859	0	0.89
A_46_P343040	0.000313	80.9989	up	9.28e-05	60.9354	up	0.0101916	37.523	up	0.412972	1.32926	down	0.259985	2.15864	down	0.431617	1.62395	down	9.05835	8.35885	7.94822	14.2881	P	P	P	P	P	P	P	P	P	P	P	P	Rep: At2g19880/F6F22.9 - Arabidopsis thaliana (Mouse-ear cress), partial (23%) [TC93028]	TC93028		GO:0016020	TC93028		AT2G19880		Nucleotide-diphospho-sugar transferases superfamily protein	1859	0	0.89
A_46_P016566	0.000379	2131.75	up	0.000652	849.815	up	2.9e-06	102.17	up	0.0586152	2.50849	down	0.0045368	20.8647	down	0.0115299	8.31763	down	8.26649	5.21032	3.8835	14.9413	P	P	P	P	P	A	P	A	A	P	P	P	19ACACYS_UP_016_F04_29OCT2004_022 Brassica napus 19ACACYS Brassica napus cDNA 5', mRNA sequence [DY005003]	DY005003	DY005003		TC72941	Bna.4233	AT2G19900	ATNADP-ME1, NADP-ME1	NADP-malic enzyme 1	823	0	0.9
A_46_P309470	0.0231656	1.43615	down	0.0139528	1.62249	down	8.3e-05	3.33739	down	0.354906	1.12975	down	0.00162648	2.32385	down	0.00442692	2.05695	down	12.8459	11.8054	11.6294	11.1072	P	P	P	P	P	P	P	P	P	P	P	P	Rep: Probable N-acetyl-gamma-glutamyl-phosphate reductase, chloroplast precursor - Arabidopsis thaliana (Mouse-ear cress), partial (90%) [TC66945]	TC66945		GO:0003942|GO:0006526|GO:0009536	TC66945		AT2G19940		Oxidoreductases, acting on the aldehyde or oxo group of donors, NAD or NADP as acceptor;copper ion binding	1291	0	0.9
A_46_P048926	0.0718565	2.06894	up	0.550243	1.17156	up	0.054874	2.21125	down	0.0109892	1.76596	down	0.000268	4.57495	down	0.00770937	2.59063	down	9.82122	8.44792	7.62746	8.67635	P	P	P	P	P	P	P	P	P	P	P	P	63JKCOT5_T3_022_B12_22JAN2005_094 63JKCOT5 Brassica napus cDNA 5', mRNA sequence [DY021756]	DY021756	DY021756		TC70019	Bna.10850	AT2G20020	CAF1, ATCAF1	RNA-binding CRS1/YhbY (CRM) domain-containing protein	650	0	0.85
A_46_P223964	0.171594	1.37862	down	0.0862875	1.74735	down	0.00187329	5.06194	down	0.337454	1.26747	down	0.000835	3.67175	down	0.0136678	2.89692	down	11.108	9.57346	9.23151	8.76829	P	P	P	P	P	P	P	P	P	P	P	P	Rep: Chromosome chr11 scaffold_13, whole genome shotgun sequence - Vitis vinifera (Grape), partial (48%) [TC93757]	CX187703			TC93757		AT2G20050		Protein serine/threonine phosphatases;protein kinases;catalytics;cAMP-dependent protein kinase regulators;ATP binding;protein serine/threonine phosphatases	1705	0	0.9
A_46_P327540	0.0132954	1.68638	down	0.0225378	2.00994	down	0.00095	3.61769	down	0.374259	1.19187	down	0.00616347	2.14525	down	0.036033	1.7999	down	14.2766	13.4286	13.1754	12.4215	P	P	P	P	P	P	P	P	P	P	P	P	Rep: Chromosome chr11 scaffold_13, whole genome shotgun sequence - Vitis vinifera (Grape), partial (15%) [TC83379]	TC83379			TC83379		AT2G20050		Protein serine/threonine phosphatases;protein kinases;catalytics;cAMP-dependent protein kinase regulators;ATP binding;protein serine/threonine phosphatases	1705	0	0.9
A_46_P275468	0.00988664	4.27023	down	0.0175245	2.61406	down	0.0897418	1.71435	down	0.0265087	1.63356	up	0.000383	2.49088	up	0.0411936	1.52482	up	10.5026	11.1113	11.8193	9.72499	P	P	P	P	P	P	P	P	P	P	P	P	Rep: 50S ribosomal protein L4 - Arabidopsis thaliana (Mouse-ear cress), partial (86%) [TC72647]	EE470914			TC72647	Bna.8850	AT2G20060		Ribosomal protein L4/L1 family	1001	0	0.9
A_46_P318375	0.0063005	2.06315	up	0.00341765	2.18841	up	0.828742	1.02419	up	0.399411	1.06071	up	0.000881	2.01442	down	0.000542	2.13673	down	12.4566	11.3612	11.4462	12.4911	P	P	P	P	P	P	P	P	P	P	P	P	Rep: Chromosome chr7 scaffold_44, whole genome shotgun sequence - Vitis vinifera (Grape), partial (35%) [TC75862]	TC75862			TC75862		AT2G20360		NAD(P)-binding Rossmann-fold superfamily protein	731	0	0.89
A_46_P375560	0.010923	3.63257	up	8.63e-05	7.44383	up	0.000172	4.29249	up	0.0358896	2.04919	up	0.448251	1.18167	up	0.00847618	1.73415	down	12.2511	11.4569	12.4919	14.3529	P	P	P	P	P	P	P	P	P	P	P	P	Rep: At2g20440 - Arabidopsis thaliana (Mouse-ear cress), partial (81%) [TC107334]	TC107334			TC107334		AT2G20440		Ypt/Rab-GAP domain of gyp1p superfamily protein	761	0	0.89
A_46_P030561	0.789335	1.0705	up	0.0952859	1.25605	down	0.000129	2.13996	down	0.314129	1.3446	down	0.0611023	2.29082	down	0.0123392	1.70372	down	8.79414	8.02545	7.59827	7.69655	P	P	P	P	P	P	P	P	P	P	P	P	64ETCOT5_T3_015_H06_30JAN2005_034 Brassica napus mature seed Normalized library at CoT 5 Brassica napus cDNA 5', mRNA sequence [EE438469]	EE438469	EE438469		TC70578	Bna.7089	AT2G20560		DNAJ heat shock family protein	938	0	0.86
A_46_P102274	0.200368	3.817	down	6.5e-05	8.08595	down	0.00926635	12.0425	down	0.402368	2.11841	down	0.243169	3.15498	down	0.256959	1.48932	down	6.53882	5.96417	4.88119	2.94875	A	P	P	P	P	P	A	A	P	A	A	A	BNARO6GH_T3_023_E07_07DEC2006_055 Brassica napus BNARO6GH Brassica napus cDNA 5', mRNA sequence [ES910855]	ES910855	ES910855			Bna.21806	AT2G20630	PIA1	PP2C induced by AVRRPM1	773	0	0.89
A_46_P277123	0.00612094	7.71999	up	0.305992	1.52219	up	0.000426	65.8928	up	0.00463727	5.07164	down	0.00268119	8.53535	up	0.000329	43.2882	up	6.36622	11.8021	9.45967	12.4083	A	P	P	P	P	P	P	P	P	P	P	P	Rep: Protein ULTRAPETALA 2 - Arabidopsis thaliana (Mouse-ear cress), complete [TC108221]	EE472833			TC108221		AT2G20825	ULT2	Developmental regulator, ULTRAPETALA	720	0	0.87
A_46_P300000	0.0245528	2.43697	up	0.0170645	2.19752	up	0.0226121	2.09993	down	0.403809	1.10897	down	0.000812	5.11748	down	0.000337	4.61464	down	13.7671	11.5609	11.4116	12.6967	P	P	P	P	P	P	P	P	P	P	P	P	Rep: Uncharacterized protein At2g20830.2 - Arabidopsis thaliana (Mouse-ear cress), partial (52%) [TC106908]	ES267317			TC106908		AT2G20830		Transferases;folic acid binding	722	0	0.88
A_46_P235884	0.00101007	2.29357	up	0.000271	2.24054	up	0.23851	1.19867	down	0.788554	1.02367	down	0.00327247	2.74922	down	0.00526565	2.68566	down	12.14	10.7148	10.681	11.8786	P	P	P	P	P	P	P	P	P	P	P	P		CX278089			TC70952	Bna.2592	AT2G20860	LIP1	Lipoic acid synthase 1	648	0	0.87
A_46_P143999	0.0383224	1.82519	down	0.0390088	1.76699	down	0.186989	1.32286	up	0.781621	1.03293	up	0.000777	2.41446	up	0.0020042	2.33747	up	12.7027	13.9277	13.9744	13.1064	P	P	P	P	P	P	P	P	P	P	P	P		TA23720_3708				Bna.5899	AT2G21160		Translocon-associated protein (TRAP), alpha subunit	646	0	0.91
A_46_P140949	0.0315994	1.25982	down	0.0156394	1.65994	down	0.000382	6.17047	down	0.0779353	1.3176	down	0.000766	4.89789	down	0.0006	3.71729	down	15.483	13.5888	13.1908	12.8576	P	P	P	P	P	P	P	P	P	P	P	P		TA22838_3708			TC69482	Bna.1649	AT2G21170	TIM, PDTPI	Triosephosphate isomerase	1102	0	0.92
A_46_P140954	0.000197	1.8804	down	0.000596	2.05937	down	0.000739	4.16625	down	0.0781324	1.09518	down	0.000931	2.21562	down	0.000695	2.02307	down	16.6387	15.6222	15.491	14.58	P	P	P	P	P	P	P	P	P	P	P	P	Rep: Triosephosphate isomerase, chloroplast precursor - Spinacia oleracea (Spinach), partial (87%) [TC69818]	TA22839_3708			TC69818		AT2G21170	TIM, PDTPI	Triosephosphate isomerase	1086	0	0.92
A_46_P211084	0.0707181	1.30259	down	0.00929335	1.7404	down	9.83e-05	6.36654	down	0.0125279	1.3361	down	0.000126	4.88758	down	0.000195	3.6581	down	15.0382	13.1671	12.7491	12.3677	P	P	P	P	P	P	P	P	P	P	P	P		TA22839_3708			TC69818	Bna.1649	AT2G21170	TIM, PDTPI	Triosephosphate isomerase	1086	0	0.92
A_46_P230109	0.00226136	1.57806	down	0.000402	1.94887	down	5.94e-05	5.73309	down	0.0294128	1.23498	down	0.000124	3.633	down	0.00082	2.94175	down	16.4683	14.9116	14.6071	13.949	P	P	P	P	P	P	P	P	P	P	P	P	Rep: Triosephosphate isomerase, chloroplast precursor - Spinacia oleracea (Spinach), partial (78%) [TC69482]	TA22838_3708			TC69482		AT2G21170	TIM, PDTPI	Triosephosphate isomerase	1102	0	0.92
A_46_P034256	0.137187	1.36956	down	0.73945	1.36113	down	0.000461	29.6821	down	0.994578	1.0062	up	0.000106	21.6727	down	0.0610487	21.807	down	14.3958	9.9491	9.95802	9.5043	P	P	P	P	P	P	P	P	P	P	P	P	0181340 Brassica napus Leaf library Brassica napus cDNA, mRNA sequence [EV100641]	EV100641	EV100641		TC81388	Bna.7852	AT2G21280	GC1, ATSULA, SULA	NAD(P)-binding Rossmann-fold superfamily protein	1063	0	0.89
A_46_P160829	0.0199386	1.56215	down	0.0909337	2.37864	down	1.26e-05	28.941	down	0.289806	1.52267	down	2.49e-05	18.5263	down	0.011909	12.167	down	13.5766	9.97167	9.36507	8.72153	P	P	P	P	P	P	P	P	P	P	P	P	0181340 Brassica napus Leaf library Brassica napus cDNA, mRNA sequence [EV100641]	EV100641	EV100641		TC81388	Bna.7852	AT2G21280	GC1, ATSULA, SULA	NAD(P)-binding Rossmann-fold superfamily protein	1063	0	0.89
A_46_P308835	0.0184647	1.70673	down	0.0330934	2.51417	down	1.38e-05	21.5141	down	0.201033	1.47309	down	0.000226	12.6054	down	0.00547711	8.55714	down	14.9454	11.8483	11.2895	10.5182	P	P	P	P	P	P	P	P	P	P	P	P	Rep: Expressed protein - Arabidopsis thaliana (Mouse-ear cress), partial (52%) [TC66070]	TC66070			TC66070		AT2G21280	GC1, ATSULA, SULA	NAD(P)-binding Rossmann-fold superfamily protein	686	0	0.9
A_46_P168674	0.0509579	3.50103	down	0.00692231	8.00852	down	0.00218026	212.97	down	0.0576101	2.28747	down	2.53e-06	60.8307	down	0.00231385	26.593	down	16.1285	11.3955	10.2018	8.394	P	P	P	P	P	P	P	P	P	P	P	P		TA31654_3708					AT2G21330	FBA1	Fructose-bisphosphate aldolase 1	821	0	0.91
A_46_P334520	0.00316932	2.82997	down	0.00432445	4.58135	down	0.000162	8.16921	down	0.105322	1.61887	down	0.00269459	2.88668	down	0.0691793	1.78314	down	12.4099	11.5755	10.8805	9.37973	P	P	P	P	P	P	P	P	P	P	P	P	Rep: Expressed protein - Arabidopsis thaliana (Mouse-ear cress), partial (30%) [TC88029]	TC88029			TC88029		AT2G21340		MATE efflux family protein	1051	0	0.9
A_46_P167419	0.0608049	1.6134	down	0.00048	2.88913	down	6.56e-05	30.912	down	0.0456939	1.79071	down	0.000123	19.1595	down	0.000706	10.6994	down	14.6921	11.2726	10.4321	9.74198	P	P	P	P	P	P	P	P	P	P	P	P	Rep: Predicted protein - Physcomitrella patens subsp. patens, partial (49%) [TC93217]	TA31269_3708			TC93217		AT2G21385		Unknown protein	684	0	0.87
A_46_P145789	0.122878	2.16274	down	0.000632	5.34539	down	0.00013	9.06531	down	0.087724	2.47159	down	0.0378381	4.19159	down	0.032419	1.69591	down	6.52457	5.76251	4.45707	3.34422	P	P	P	P	P	P	A	P	A	A	A	A	63JKCOT5_T3_037_B05_25JAN2005_045 63JKCOT5 Brassica napus cDNA 5', mRNA sequence [DY023089]	DY023089	DY023089		TC105636	Bna.110	AT2G21390		Coatomer, alpha subunit	1023	0	0.91
A_46_P254344	0.000444	4.06419	down	0.00171075	3.90419	down	0.000177	5.73773	down	0.802447	1.04098	up	0.0428223	1.41177	down	0.0821632	1.46963	down	8.99804	8.44259	8.50053	6.47756	P	P	P	P	P	P	P	P	P	P	P	P		DY020908					AT2G21440		RNA-binding (RRM/RBD/RNP motifs) family protein	955	0	0.9
A_46_P254364	0.094816	1.53826	down	0.000656	2.74609	down	0.00741271	1.69985	down	0.0484345	1.7852	down	0.595574	1.10505	down	0.0104878	1.61549	up	12.8923	13.5843	12.7482	12.1269	P	P	P	P	P	P	P	P	P	P	P	P	Rep: Ribonucleoside-diphosphate reductase large subunit - Arabidopsis thaliana (Mouse-ear cress), partial (28%) [TC105679]	DY020917			TC105679	Bna.12267	AT2G21790	R1，RNR1，CLS8，ATRNR1	Ribonucleotide reductase 1	860	0	0.85
A_46_P250089	0.000199	5.94173	up	0.000548	6.34293	up	0.000523	9.95727	up	0.554867	1.06752	up	0.01424	1.67582	up	0.00251152	1.56982	up	8.81488	9.46548	9.55975	12.1306	P	P	P	P	P	P	P	P	P	P	P	P	Rep: Uncharacterized protein At2g21940.2 - Arabidopsis thaliana (Mouse-ear cress), partial (91%) [TC80489]	DY011912			TC80489	Bna.10220	AT2G21940	SK1, ATSK1	Shikimate kinase 1	910	0	0.86
A_46_P064801	0.00901373	15.6237	up	1.02e-05	376.88	up	7.09e-06	322.422	up	0.00845548	24.1223	up	0.00512261	20.6367	up	0.29737	1.1689	down	3.23823	3.01308	7.60537	11.571	A	A	A	A	A	A	P	P	P	P	P	P	BN24DYSC_UP_058_D08_6FEB2008_058 BN24DYSC Brassica napus cDNA 5', mRNA sequence [FG575684]	FG575684	FG575684		TC94780	Bna.14103	AT2G22290	ATRABH1D, ATRAB-H1D, RAB-H1D, ATRAB6, RABH1d	Rab GTPase homolog H1D	733	0	0.9
A_46_P027191	0.290013	1.09581	up	0.717763	1.05534	up	8.47e-05	4.3355	down	0.789049	1.03834	down	0.000178	4.75087	down	0.00138974	4.57545	down	13.7163	11.5224	11.4681	11.6001	P	P	P	P	P	P	P	P	P	P	P	P	0097237 Brassica napus Cold acclimation - light Brassica napus cDNA, mRNA sequence [EV196085]	EV196085	EV196085		TC100506	Bna.6404	AT2G22360		DNAJ heat shock family protein	860	0	0.89
A_46_P163849	0.505814	1.12844	down	0.611054	1.08282	up	0.000697	5.31093	down	0.17405	1.22189	up	0.00051	4.70645	down	0.00142951	5.75076	down	11.5561	9.03238	9.32149	9.14717	P	P	P	P	P	P	P	P	P	P	P	P	Rep: Chromosome undetermined scaffold_354, whole genome shotgun sequence - Vitis vinifera (Grape), partial (32%) [TC84375]	TA30087_3708			TC84375		AT2G22450		Riboflavin biosynthesis protein, putative	1360	0	0.89
A_46_P287513	0.16927	1.99613	up	0.25596	1.17991	down	0.000279	24.34	down	0.11704	2.35526	down	0.00710928	48.5857	down	0.000361	20.6286	down	14.4967	10.1302	8.89428	9.89149	P	P	P	P	P	P	P	P	P	P	P	P	Rep: Short vegetative phase protein - Brassica rapa subsp. campestris, complete [TC92436]	EE485195			TC92436	Bna.15972	AT2G22540	SVP, AGL22	K-box region and MADS-box transcription factor family protein	878	0	0.89
A_46_P354405	0.03089	4.18634	down	0.00136929	5.09758	down	0.000661	8.30611	down	0.617313	1.21767	down	0.156296	1.9841	down	0.0803338	1.62942	down	8.05324	7.34888	7.06476	4.99907	P	P	P	P	P	P	P	P	P	A	A	P	Rep: Chromosome undetermined scaffold_155, whole genome shotgun sequence - Vitis vinifera (Grape), partial (31%) [TC98687]	TC98687			TC98687		AT2G22650		FAD-dependent oxidoreductase family protein	829	0	0.88
A_46_P297910	0.014815	11.3458	up	0.000267	52.5498	up	0.000102	61.2151	up	0.036166	4.63166	up	0.0426499	5.39541	up	0.559984	1.1649	up	9.00889	9.22909	11.4406	14.9447	P	P	P	P	P	P	P	P	P	P	P	P		ES264159					AT2G22950		Cation transporter/ E1-E2 ATPase family protein	856	0	0.89
A_46_P128849	0.0755394	6.03005	down	0.000923	9.21602	down	0.112461	7.56766	up	0.523755	1.52835	down	0.0182752	45.6334	up	0.0298466	69.7437	up	4.44624	10.5702	9.95826	7.36609	A	A	P	P	P	P	P	P	P	P	P	P	BNSCS2CT_UP_006_B01_05JAN2005_013 Brassica napus seed coat BNSCS2CT Brassica napus cDNA 5', mRNA sequence [EE463127]	EE463127	EE463127			Bna.27313	AT2G23170	GH3.3	Auxin-responsive GH3 family protein	712	0	0.88
A_46_P045676	0.000594	2.42635	down	0.000947	2.3759	down	0.000333	5.85735	down	0.824348	1.02124	up	0.00490865	2.41406	down	0.00278693	2.46532	down	15.2476	13.9458	13.9761	12.6973	P	P	P	P	P	P	P	P	P	P	P	P	BNARO2GH_T3_007_E08_15DEC2006_056 Brassica napus BNARO2GH Brassica napus cDNA 5', mRNA sequence [ES909600]	ES909600	ES909600		TC87397	Bna.10185	AT2G23390		Unknown protein	940	0	0.9
A_46_P366860	0.000132	4.73945	up	6.14e-05	4.54566	up	0.0009	1.98889	up	0.593356	1.04263	down	0.000402	2.38296	down	0.000631	2.28552	down	10.4347	9.24218	9.18195	11.4267	P	P	P	P	P	P	P	P	P	P	P	P	Rep: nicotinate phosphoribosyltransferase - Arabidopsis thaliana, partial (43%) [TC104004]	TC104004			TC104004		AT2G23420	NAPRT2	Nicotinate phosphoribosyltransferase 2	779	0	0.89
A_46_P155060	0.0871391	2.14175	up	0.000108	8.33171	up	2.4e-06	8.97665	up	0.0243681	3.89014	up	0.0255548	4.19127	up	0.407186	1.07741	up	13.0368	13.1443	15.1041	16.2029	P	P	P	P	P	P	P	P	P	P	P	P	Rep: Chromosome chr4 scaffold_32, whole genome shotgun sequence - Vitis vinifera (Grape), partial (46%) [TC64499]	TA27234_3708			TC87291		AT2G23790		Protein of unknown function (DUF607)	668	0	0.87
A_46_P300910	0.0121834	45.7577	up	0.00205294	18257.3	up	0.000967	6763.93	up	0.000746	399	up	0.00122743	147.821	up	0.161894	2.69922	down	5.14926	3.71672	12.357	17.8729	A	A	A	P	A	A	P	P	P	P	P	P	Rep: Chromosome undetermined scaffold_91, whole genome shotgun sequence - Vitis vinifera (Grape), partial (90%) [TC66114]	TA22184_3708			TC66114	Bna.3328	AT2G23900		Pectin lyase-like superfamily protein	1649	0	0.91
A_46_P043561	0.000206	5.4534	down	0.000556	5.66388	down	0.00268314	8.22712	down	0.659909	1.0386	down	0.155748	1.50862	down	0.18668	1.45256	down	12.6472	12.1086	12.054	9.60686	P	P	P	P	P	P	P	P	P	P	P	P	BNDH4DCT_UP_017_H04_17DEC2004_018 Brassica napus seeds BNDH4DCT Brassica napus cDNA 5', mRNA sequence [DY006329]	DY006329	DY006329		TC106649	Bna.9759	AT2G24120	PDE319，SCA3	DNA/RNA polymerases superfamily protein	1296	0	0.94
A_46_P137394	0.154059	1.29887	down	0.244954	1.21748	down	0.0292148	1.80361	up	0.424613	1.06686	up	0.000279	2.34266	up	0.000344	2.19585	up	14.4727	15.6075	15.7008	15.3236	P	P	P	P	P	P	P	P	P	P	P	P	Rep: Leucine aminopeptidase 3, chloroplast precursor - Arabidopsis thaliana (Mouse-ear cress), partial (83%) [TC79757]	TA21832_3708			TC79757	Bna.3728	AT2G24200		Cytosol aminopeptidase family protein	1447	0	0.91
A_46_P264288	0.0550907	1.81595	down	0.203109	1.32658	down	0.217412	1.31564	up	0.0450717	1.36889	up	0.00066	2.38913	up	0.0192474	1.7453	up	14.1181	14.9216	15.3746	14.5139	P	P	P	P	P	P	P	P	P	P	P	P	Rep: Leucine aminopeptidase 3, chloroplast precursor - Arabidopsis thaliana (Mouse-ear cress), partial (38%) [TC100138]	EE456300			TC100138	Bna.3728	AT2G24200		Cytosol aminopeptidase family protein	1122	0	0.92
A_46_P209209	0.130799	1.86208	down	0.0180189	3.66646	down	0.000786	24.3455	down	0.0602851	1.96901	down	0.00107304	13.0743	down	0.00326624	6.64005	down	11.5065	8.77527	7.7978	6.90088	P	P	P	P	P	P	P	P	P	P	P	P		CD837751					AT2G24280		Alpha/beta-Hydrolases superfamily protein	912	0	0.91
A_46_P302120	0.000225	2475.34	up	0.00117719	1601.1	up	0.000841	2616.8	up	0.471369	1.54603	down	0.578144	1.05715	up	0.424234	1.63438	up	2.85623	3.56497	2.9364	14.2098	A	A	A	A	A	P	A	A	A	P	P	P	13JKBNM2_UP_025_E04_15DEC2003_024 Brassica napus 13JKBNM2 Brassica napus cDNA 5', mRNA sequence [ES265368]	ES265368	ES265368		TC91262	Bna.16300	AT2G24370		Protein kinase protein with adenine nucleotide alpha hydrolases-like domain	1084	0	0.85
A_46_P046821	0.000165	1193.41	up	0.00121489	1978.62	up	1.77e-05	4223.3	up	0.330579	1.65795	up	0.0155766	3.53884	up	0.171352	2.13447	up	4.92472	6.01859	6.74799	16.9689	A	A	A	P	P	P	P	P	P	P	P	P	63JKCOT5_T3_004_D09_04JAN2005_073 63JKCOT5 Brassica napus cDNA 5', mRNA sequence [DY017539]	DY017539	DY017539		TC86429	Bna.10415	AT2G24450	FLA3	Fasciclin-like arabinogalactan protein 3 precursor	993	0	0.89
A_46_P355505	0.0015217	3.91067	down	0.0240304	3.98596	down	0.0108037	3.44581	up	0.947507	1.01925	down	0.000459	13.4754	up	0.00147749	13.7348	up	4.28137	8.06113	8.03362	6.06621	A	A	A	P	P	P	P	P	P	P	P	P	Rep: Probable cyclic nucleotide-gated ion channel 14 - Arabidopsis thaliana (Mouse-ear cress), partial (75%) [TC99163]	TC99163		GO:0005216|GO:0005261|GO:0005516|GO:0006874|GO:0009536|GO:0009860|GO:0016020|GO:0016023|GO:0016324|GO:0030551	TC99163		AT2G24610	ATCNGC14, CNGC14	Cyclic nucleotide-gated channel 14	1520	0	0.86
A_46_P162114	0.00256946	1.93967	up	0.0353922	1.47284	up	0.000906	2.4383	up	0.0497986	1.31696	down	0.015867	1.25707	up	0.0107924	1.65551	up	13.1874	13.9147	13.5175	14.4733	P	P	P	P	P	P	P	P	P	P	P	P		TA29524_3708					AT2G24765	ARF3, ARL1, ATARL1	ADP-ribosylation factor 3	783	0	0.92
A_46_P068266	0.05926	7.16436	down	0.00597142	371.154	down	0.325143	2.07471	up	3.02e-05	51.8055	down	0.00778432	14.8639	up	0.000912	770.035	up	3.25141	12.8402	7.14516	4.30432	A	A	A	P	P	P	P	P	P	P	A	P	BNSCS3CT_UP_167_E04_12MAY2007_024 Brassica napus BNSCS3CT Brassica napus cDNA 5', mRNA sequence [EV050020]	EV050020	EV050020		TC96523	Bna.14814	AT2G24800		Peroxidase superfamily protein	803	0	0.86
A_46_P230584	0.0727243	1.67928	up	0.995433	1.00113	down	0.000471	12.5935	down	0.0526509	1.68118	down	0.00022	21.148	down	5.46e-05	12.5793	down	13.1207	9.46773	8.71825	9.46609	P	P	P	P	P	P	P	P	P	P	P	P	Rep: Chromosome chr4 scaffold_6, whole genome shotgun sequence - Vitis vinifera (Grape), partial (21%) [TC87923]	CX192451			TC68777	Bna.1252	AT2G24820	TIC55-II	Translocon at the inner envelope membrane of	1566	0	0.87
A_46_P311010	0.373332	1.17478	down	0.0939662	1.41238	down	0.000483	7.71884	down	0.228679	1.20225	down	0.000387	6.57047	down	0.000432	5.46513	down	16.2233	13.773	13.5073	13.2749	P	P	P	P	P	P	P	P	P	P	P	P	Rep: Rieske iron-sulfur protein Tic55 precursor - Pisum sativum (Garden pea), partial (83%) [TC68777]	TC68777		GO:0009536	TC68777		AT2G24820	TIC55-II	Translocon at the inner envelope membrane of chloroplasts 55-II	1566	0	0.87
A_46_P129334	0.292224	1.26312	down	0.0481671	1.94507	down	0.0024724	9.98267	down	0.00431836	1.53989	down	1.25e-05	7.9032	down	3.07e-05	5.1323	down	12.5762	10.2166	9.59377	9.25678	P	P	P	P	P	P	P	P	P	P	P	P	35ETGS60_UP_011_E11_11FEB2005_087 Brassica napus 35ETGS60 Brassica napus cDNA 5', mRNA sequence [EE432085]	EE432085	EE432085		TC79366	Bna.27413	AT2G25840	OVA4	Nucleotidylyl transferase superfamily protein	694	0	87%
A_46_P326865	0.00958474	2.68768	up	0.00174821	4.11577	up	0.00170538	9.49741	up	0.0722052	1.53135	up	7.48e-05	3.53368	up	0.0178847	2.30757	up	10.1678	11.3741	11.9889	13.4153	P	P	P	P	P	P	P	P	P	P	P	P		TC82917			TC82917		AT2G25850	PAPS2	Poly(A) polymerase 2	739	0	0.87
[truncated: 10,667 more rows]

## Sheet: dominant patterns
List of probe sets in each dominant patterns
DP1 (n=89)	DP2 (n=109)	DP3 (n=230)	DP4 (n=187)	DP5 (n=90)	DP6 (n=206)	DP7 (n=180)	DP8 (n=153)	DP9 (n=267)	DP10 (n=242)	DP11 (n=265)	DP12 (n=204)	DP13 (n=2080)	DP14 (n=4319)	DP15 (n=3057)
[truncated: 4,319 more rows]

## Sheet: qPCR primers
List of primers used in qRT-PCR
[truncated: 10 more rows]
