# Supplementary material for: Global Dynamic Transcriptome Programming of Rapeseed (Brassica napus L.) Anther at Different Development Stages
Source: PLoS One. 2016 May 3;11(5):e0154039. doi: 10.1371/journal.pone.0154039 (PMC4854403; doi:10.1371/journal.pone.0154039)
Supplement: S2 Table — (XLSX) [file pone.0154039.s006.xlsx]

## Sheet: DP1 GO
GO number	GO description	Gene No. in this function	Gene list No.	Gene No. in the function in background	Total background	P-value	Gene list
GO:0000502	proteasome complex	1	60	6	20872	0.0170055	AT1G04250
GO:0003677	DNA binding	5	60	1144	20872	0.121761	AT1G35890	AT2G31210	AT2G42940	AT4G17950	AT5G56110
GO:0003700	transcription factor activity	5	60	1374	20872	0.159753	AT1G04250	AT1G60350	AT1G68200	AT2G31210	AT5G56110
GO:0003824	catalytic activity	8	60	932	20872	0.00371598	AT1G02050	AT3G23770	AT3G26140	AT3G55780	AT4G14080	AT4G34850	AT5G02540	AT5G36150
GO:0003924	GTPase activity	1	60	61	20872	0.147926	AT2G44590
GO:0004034	aldose 1-epimerase activity	1	60	10	20872	0.0280234	AT5G15140
GO:0004221	ubiquitin thiolesterase activity	1	60	38	20872	0.0983653	AT2G27650
GO:0004467	long-chain-fatty-acid-CoA ligase activity	1	60	7	20872	0.0197837	AT1G62940
GO:0004497	monooxygenase activity	2	60	197	20872	0.0909497	AT1G13710	AT1G69500
GO:0004553	hydrolase activity, hydrolyzing O-glycosyl compounds	5	60	186	20872	0.000180037	AT3G23770	AT3G26140	AT3G55780	AT4G14080	AT5G49360
GO:0004601	peroxidase activity	3	60	75	20872	0.00125198	AT1G44970	AT2G24800	AT4G16270
GO:0004650	polygalacturonase activity	1	60	53	20872	0.131478	AT5G17200
GO:0004672	protein kinase activity	2	60	542	20872	0.259904	AT5G14640	AT5G60080
GO:0005506	iron ion binding	2	60	223	20872	0.108392	AT1G13710	AT1G69500
GO:0005525	GTP binding	1	60	193	20872	0.321369	AT2G44590
GO:0005634	nucleus	6	60	1773	20872	0.155999	AT1G04250	AT1G05690	AT1G22770	AT2G31210	AT4G17950	AT5G56110
GO:0005654	nucleoplasm	1	60	13	20872	0.0361221	AT1G22770
GO:0005829	cytosol	1	60	347	20872	0.371509	AT5G14640
GO:0005975	carbohydrate metabolic process	5	60	315	20872	0.00181726	AT3G23770	AT3G26140	AT3G55780	AT5G15140	AT5G17200
GO:0006012	galactose metabolic process	1	60	14	20872	0.0387907	AT5G15140
GO:0006355	regulation of transcription, DNA-dependent	2	60	669	20872	0.275264	AT4G17950	AT5G56110
GO:0006508	proteolysis	1	60	343	20872	0.371479	AT5G24820
GO:0006511	ubiquitin-dependent protein catabolic process	1	60	198	20872	0.325017	AT2G27650
GO:0006869	lipid transport	3	60	84	20872	0.00172355	AT3G52130	AT5G07230	AT5G52160
GO:0006972	hyperosmotic response	1	60	9	20872	0.0252925	AT5G14640
GO:0006979	response to oxidative stress	3	60	196	20872	0.0164222	AT1G44970	AT2G24800	AT4G16270
GO:0007623	circadian rhythm	1	60	31	20872	0.081854	AT1G22770
GO:0008168	methyltransferase activity	1	60	76	20872	0.176615	AT3G44840
GO:0008180	signalosome	1	60	13	20872	0.0361221	AT1G04250
GO:0008289	lipid binding	3	60	86	20872	0.00184104	AT3G52130	AT5G07230	AT5G52160
GO:0008415	acyltransferase activity	2	60	58	20872	0.011492	AT1G02050	AT4G34850
GO:0008757	S-adenosylmethionine-dependent methyltransferase activity	1	60	23	20872	0.0621232	AT3G44840
GO:0009055	electron carrier activity	5	60	391	20872	0.00439404	AT1G13710	AT1G44970	AT1G69500	AT2G24800	AT4G16270
GO:0009409	response to cold	2	60	185	20872	0.0829286	AT1G22770	AT3G05890
GO:0009505	plant-type cell wall	1	60	235	20872	0.347013	AT5G49360
GO:0009553	embryo sac development	1	60	27	20872	0.0721052	AT1G05690
GO:0009555	pollen development	1	60	57	20872	0.139805	AT1G05690
GO:0009556	microsporogenesis	1	60	18	20872	0.0493118	AT3G11980
GO:0009637	response to blue light	1	60	26	20872	0.0696317	AT1G22770
GO:0009651	response to salt stress	1	60	285	20872	0.364652	AT5G14640
GO:0009699	phenylpropanoid biosynthetic process	2	60	11	20872	0.000435892	AT1G02050	AT4G34850
GO:0009733	response to auxin stimulus	1	60	218	20872	0.337958	AT1G04250
GO:0009734	auxin mediated signaling pathway	1	60	23	20872	0.0621232	AT1G04250
GO:0009793	embryonic development ending in seed dormancy	1	60	279	20872	0.363174	AT4G14080
GO:0009908	flower development	1	60	72	20872	0.169232	AT1G22770
GO:0010090	trichome morphogenesis	1	60	19	20872	0.0519041	AT5G56110
GO:0010214	seed coat development	1	60	7	20872	0.0197837	AT5G49360
GO:0010218	response to far red light	1	60	34	20872	0.089015	AT1G22770
GO:0010378	temperature compensation of the circadian clock	1	60	1	20872	0.00287466	AT1G22770
GO:0010584	pollen exine formation	6	60	14	20872	1.28332e-12	AT1G02050	AT1G62940	AT1G69500	AT3G11980	AT4G14080	AT4G34850
GO:0012505	endomembrane system	16	60	2437	20872	0.000745125	AT1G44970	AT1G76250	AT2G24800	AT3G23770	AT3G52130	AT3G55780	AT4G14080	AT4G16270	AT5G07230	AT5G15140	AT5G15320	AT5G17200	AT5G24820	AT5G48210	AT5G51950	AT5G52160
GO:0016021	integral to membrane	2	60	346	20872	0.184728	AT3G05890	AT5G53190
GO:0016207	4-coumarate-CoA ligase activity	1	60	12	20872	0.0334381	AT1G62940
GO:0016614	oxidoreductase activity, acting on CH-OH group of donors	1	60	11	20872	0.0307385	AT5G51950
GO:0016628	oxidoreductase activity, acting on the CH-CH group of donors, NAD or NADP as acceptor	1	60	2	20872	0.00573308	AT3G11980
GO:0016747	transferase activity, transferring acyl groups other than amino-acyl groups	2	60	73	20872	0.0175212	AT1G02050	AT4G34850
GO:0016832	aldehyde-lyase activity	1	60	6	20872	0.0170055	AT5G51950
GO:0019005	SCF ubiquitin ligase complex	1	60	24	20872	0.0646407	AT1G04250
GO:0019318	hexose metabolic process	1	60	3	20872	0.0085753	AT5G15140
GO:0019745	pentacyclic triterpenoid biosynthetic process	1	60	10	20872	0.0280234	AT5G36150
GO:0019825	oxygen binding	2	60	193	20872	0.0882708	AT1G13710	AT1G69500
GO:0020037	heme binding	5	60	239	20872	0.00055422	AT1G13710	AT1G44970	AT1G69500	AT2G24800	AT4G16270
GO:0030528	transcription regulator activity	1	60	100	20872	0.217063	AT1G05690
GO:0031956	medium-chain-fatty-acid-CoA ligase activity	1	60	1	20872	0.00287466	AT1G62940
GO:0042299	lupeol synthase activity	1	60	5	20872	0.0142115	AT5G36150
GO:0042542	response to hydrogen peroxide	1	60	31	20872	0.081854	AT1G22770
GO:0042752	regulation of circadian rhythm	1	60	12	20872	0.0334381	AT1G22770
GO:0043169	cation binding	4	60	107	20872	0.000241201	AT3G23770	AT3G26140	AT3G55780	AT4G14080
GO:0045449	regulation of transcription	5	60	619	20872	0.023812	AT1G22770	AT1G35890	AT1G60350	AT1G68200	AT2G31210
GO:0046556	alpha-N-arabinofuranosidase activity	1	60	4	20872	0.0114014	AT5G49360
GO:0046949	acyl-CoA biosynthetic process	1	60	1	20872	0.00287466	AT1G62940
GO:0048046	apoplast	1	60	256	20872	0.355954	AT5G49360
GO:0048578	positive regulation of long-day photoperiodism, flowering	1	60	2	20872	0.00573308	AT1G22770
GO:0048658	tapetal layer development	1	60	2	20872	0.00573308	AT5G56110
GO:0050660	FAD binding	1	60	82	20872	0.187337	AT5G51950

## Sheet: DP2 GO
GO number	GO description	Gene No. in this function	Gene list No.	Gene No. in the function in background	Total background	P-value	Gene list
GO:0003723	RNA binding	2	74	389	20872	0.242612	AT1G22760	AT1G78160
GO:0003735	structural constituent of ribosome	3	74	285	20872	0.0620636	AT3G52580	AT5G09500	AT5G63070
GO:0003743	translation initiation factor activity	1	74	77	20872	0.209075	AT1G22760
GO:0003755	peptidyl-prolyl cis-trans isomerase activity	1	74	53	20872	0.156574	AT5G48570
GO:0003978	UDP-glucose 4-epimerase activity	1	74	7	20872	0.0243016	AT1G63180
GO:0004091	carboxylesterase activity	1	74	103	20872	0.255221	AT1G57590
GO:0004252	serine-type endopeptidase activity	1	74	84	20872	0.222535	AT5G59810
GO:0004301	epoxide hydrolase activity	1	74	3	20872	0.010562	AT3G51000
GO:0004650	polygalacturonase activity	1	74	53	20872	0.156574	AT5G39910
GO:0004712	protein serine/threonine/tyrosine kinase activity	1	74	44	20872	0.13416	AT4G14780
GO:0004747	ribokinase activity	1	74	10	20872	0.0343534	AT4G10260
GO:0004842	ubiquitin-protein ligase activity	1	74	216	20872	0.359143	AT4G05460
GO:0004867	serine-type endopeptidase inhibitor activity	1	74	20	20872	0.0663396	AT2G38870
GO:0004869	cysteine-type endopeptidase inhibitor activity	1	74	8	20872	0.0276761	AT2G31980
GO:0005100	Rho GTPase activator activity	1	74	3	20872	0.010562	AT4G24580
GO:0005102	receptor binding	1	74	13	20872	0.0441922	AT2G31085
GO:0005199	structural constituent of cell wall	1	74	35	20872	0.110143	AT1G20130
GO:0005215	transporter activity	3	74	232	20872	0.0400987	AT1G59740	AT5G19640	AT5G28470
GO:0005345	purine transmembrane transporter activity	1	74	9	20872	0.0310266	AT1G30840
GO:0005351	sugar:hydrogen symporter activity	1	74	81	20872	0.216864	AT1G07340
GO:0005488	binding	4	74	671	20872	0.124906	AT1G54870	AT1G78160	AT3G11050	AT5G37370
GO:0005506	iron ion binding	1	74	223	20872	0.361705	AT3G49630
GO:0005516	calmodulin binding	1	74	147	20872	0.311919	AT5G48570
GO:0005528	FK506 binding	1	74	22	20872	0.0724636	AT5G48570
GO:0005576	extracellular region	1	74	80	20872	0.214941	AT5G07550
GO:0005773	vacuole	3	74	440	20872	0.13392	AT4G17340	AT5G48570	AT5G61820
GO:0005840	ribosome	1	74	198	20872	0.350867	AT5G63070
GO:0005887	integral to plasma membrane	1	74	21	20872	0.0694128	AT1G07340
GO:0005938	cell cortex	1	74	3	20872	0.010562	AT4G24580
GO:0005986	sucrose biosynthetic process	1	74	19	20872	0.0632441	AT4G10260
GO:0006014	D-ribose metabolic process	1	74	9	20872	0.0310266	AT4G10260
GO:0006099	tricarboxylic acid cycle	1	74	16	20872	0.0538214	AT3G14940
GO:0006396	RNA processing	1	74	67	20872	0.188432	AT5G37370
GO:0006397	mRNA processing	1	74	22	20872	0.0724636	AT1G22760
GO:0006412	translation	3	74	330	20872	0.0825813	AT3G52580	AT5G09500	AT5G63070
GO:0006457	protein folding	1	74	192	20872	0.347531	AT5G48570
GO:0006464	protein modification process	1	74	78	20872	0.211047	AT4G05230
GO:0006508	proteolysis	2	74	343	20872	0.221675	AT1G06260	AT5G59810
GO:0006511	ubiquitin-dependent protein catabolic process	1	74	198	20872	0.350867	AT4G05460
GO:0006629	lipid metabolic process	1	74	168	20872	0.331008	AT1G20130
GO:0006812	cation transport	1	74	76	20872	0.207086	AT5G55470
GO:0006814	sodium ion transport	1	74	20	20872	0.0663396	AT5G55470
GO:0006826	iron ion transport	1	74	9	20872	0.0310266	AT3G11050
GO:0006857	oligopeptide transport	4	74	54	20872	3.89043e-05	AT1G59740	AT4G26590	AT5G19640	AT5G28470
GO:0006863	purine transport	1	74	9	20872	0.0310266	AT1G30840
GO:0006879	cellular iron ion homeostasis	1	74	9	20872	0.0310266	AT3G11050
GO:0006885	regulation of pH	1	74	3	20872	0.010562	AT5G55470
GO:0006979	response to oxidative stress	1	74	196	20872	0.349788	AT3G11050
GO:0007165	signal transduction	2	74	315	20872	0.20622	AT2G31085	AT4G24580
GO:0007568	aging	2	74	45	20872	0.0105799	AT3G49630	AT5G57810
GO:0008199	ferric iron binding	1	74	5	20872	0.0174804	AT3G11050
GO:0008289	lipid binding	1	74	86	20872	0.226236	AT5G07550
GO:0008471	laccase activity	1	74	15	20872	0.0506348	AT2G38080
GO:0008964	phosphoenolpyruvate carboxylase activity	1	74	4	20872	0.0140334	AT3G14940
GO:0009267	cellular response to starvation	1	74	4	20872	0.0140334	AT3G49630
GO:0009409	response to cold	1	74	185	20872	0.343252	AT2G38905
GO:0009555	pollen development	3	74	57	20872	0.00104113	AT1G07340	AT1G63180	AT5G46795
GO:0009611	response to wounding	1	74	110	20872	0.265929	AT2G38870
GO:0009624	response to nematode	1	74	52	20872	0.15416	AT1G59740
GO:0009651	response to salt stress	2	74	285	20872	0.18747	AT4G17340	AT5G37370
GO:0009737	response to abscisic acid stimulus	1	74	202	20872	0.352925	AT3G11050
GO:0009834	secondary cell wall biogenesis	1	74	15	20872	0.0506348	AT2G38080
GO:0009846	pollen germination	1	74	25	20872	0.081483	AT4G24580
GO:0009865	pollen tube adhesion	1	74	2	20872	0.00706604	AT4G24580
GO:0015081	sodium ion transmembrane transporter activity	1	74	7	20872	0.0243016	AT5G55470
GO:0015144	carbohydrate transmembrane transporter activity	1	74	75	20872	0.205082	AT1G07340
GO:0015145	monosaccharide transmembrane transporter activity	1	74	4	20872	0.0140334	AT1G07340
GO:0015198	oligopeptide transporter activity	1	74	15	20872	0.0506348	AT4G26590
GO:0015250	water channel activity	1	74	28	20872	0.0903056	AT4G17340
GO:0015385	sodium:hydrogen antiporter activity	1	74	30	20872	0.0960794	AT5G55470
GO:0015749	monosaccharide transport	1	74	1	20872	0.00354542	AT1G07340
GO:0016020	membrane	9	74	1411	20872	0.0343471	AT1G07340	AT1G30840	AT1G59740	AT2G39510	AT4G17340	AT4G26590	AT5G07550	AT5G19640	AT5G28470
GO:0016021	integral to membrane	3	74	346	20872	0.0900916	AT2G38905	AT5G55470	AT5G57810
GO:0016298	lipase activity	1	74	41	20872	0.126336	AT1G20130
GO:0016491	oxidoreductase activity	3	74	400	20872	0.115553	AT1G54870	AT3G11050	AT3G49630
GO:0016788	hydrolase activity, acting on ester bonds	1	74	107	20872	0.261424	AT1G20130
GO:0017048	Rho GTPase binding	1	74	1	20872	0.00354542	AT4G24580
GO:0019575	sucrose catabolic process, using beta-fructofuranosidase	1	74	15	20872	0.0506348	AT4G10260
GO:0019654	acetate fermentation	1	74	12	20872	0.0409361	AT4G10260
GO:0019915	lipid storage	1	74	15	20872	0.0506348	AT5G07550
GO:0019953	sexual reproduction	1	74	14	20872	0.0474251	AT5G07550
GO:0022627	cytosolic small ribosomal subunit	3	74	80	20872	0.00270237	AT3G52580	AT5G09500	AT5G63070
GO:0031225	anchored to membrane	1	74	204	20872	0.353907	AT5G40730
GO:0032862	activation of Rho GTPase activity	1	74	1	20872	0.00354542	AT4G24580
GO:0035024	negative regulation of Rho protein signal transduction	1	74	1	20872	0.00354542	AT4G24580
GO:0035091	phosphoinositide binding	1	74	34	20872	0.107372	AT4G24580
GO:0042538	hyperosmotic salinity response	1	74	37	20872	0.115623	AT2G38905
GO:0042802	identical protein binding	1	74	44	20872	0.13416	AT5G59810
GO:0043086	negative regulation of catalytic activity	1	74	42	20872	0.128964	AT5G59810
GO:0045177	apical part of cell	1	74	5	20872	0.0174804	AT4G24580
GO:0046914	transition metal ion binding	1	74	12	20872	0.0409361	AT3G11050
GO:0046983	protein dimerization activity	1	74	25	20872	0.081483	AT1G63180
GO:0048046	apoplast	2	74	256	20872	0.167356	AT2G31085	AT2G38080
GO:0048868	pollen tube development	1	74	15	20872	0.0506348	AT4G24580
GO:0050832	defense response to fungus	1	74	54	20872	0.158969	AT2G38870

## Sheet: DP3 GO
GO number	GO description	Gene No. in this function	Gene list No.	Gene No. in the function in background	Total background	P-value	Gene list
GO:0000003	reproduction	1	184	1	20872	0.00881564	AT3G20740
GO:0000154	rRNA modification	1	184	2	20872	0.0174767	AT5G66360
GO:0000175	3'-5'-exoribonuclease activity	1	184	8	20872	0.0663081	AT5G14580
GO:0000179	rRNA (adenine-N6,N6-)-dimethyltransferase activity	1	184	2	20872	0.0174767	AT5G66360
GO:0000226	microtubule cytoskeleton organization	1	184	16	20872	0.12359	AT4G05190
GO:0000326	protein storage vacuole	1	184	4	20872	0.0343431	AT1G73190
GO:0000741	karyogamy	1	184	1	20872	0.00881564	AT4G30930
GO:0000786	nucleosome	1	184	38	20872	0.241768	AT1G06760
GO:0000815	ESCRT III complex	1	184	8	20872	0.0663081	AT5G44560
GO:0001666	response to hypoxia	1	184	12	20872	0.096018	AT5G49190
GO:0003677	DNA binding	14	184	1144	20872	0.0535325	AT1G05490	AT1G06760	AT1G28360	AT1G34380	AT2G24260	AT3G24850	AT3G29020	AT4G11560	AT4G17950	AT5G17800	AT5G25190	AT5G60130	AT5G62260	AT5G66980
GO:0003711	transcription elongation regulator activity	1	184	5	20872	0.0425524	AT5G13680
GO:0003713	transcription coactivator activity	1	184	17	20872	0.130162	AT5G28640
GO:0003743	translation initiation factor activity	1	184	77	20872	0.347166	AT5G43810
GO:0003777	microtubule motor activity	3	184	64	20872	0.0164955	AT1G72250	AT4G05190	AT4G15930
GO:0004016	adenylate cyclase activity	1	184	3	20872	0.0259852	AT1G26190
GO:0004091	carboxylesterase activity	1	184	103	20872	0.368991	AT5G08460
GO:0004221	ubiquitin thiolesterase activity	1	184	38	20872	0.241768	AT4G17895
GO:0004368	glycerol-3-phosphate dehydrogenase activity	1	184	1	20872	0.00881564	AT3G10370
GO:0004386	helicase activity	1	184	109	20872	0.370288	AT1G05490
GO:0004428	inositol or phosphatidylinositol kinase activity	1	184	15	20872	0.116891	AT2G17930
GO:0004518	nuclease activity	1	184	24	20872	0.172762	AT2G31970
GO:0004564	beta-fructofuranosidase activity	1	184	11	20872	0.0887954	AT4G34860
GO:0004601	peroxidase activity	1	184	75	20872	0.34418	AT4G33870
GO:0004650	polygalacturonase activity	1	184	53	20872	0.295392	AT5G39910
GO:0004654	polyribonucleotide nucleotidyltransferase activity	1	184	2	20872	0.0174767	AT5G14580
GO:0004712	protein serine/threonine/tyrosine kinase activity	1	184	44	20872	0.265507	AT3G06620
GO:0004713	protein tyrosine kinase activity	2	184	190	20872	0.265441	AT5G44700	AT5G60090
GO:0004722	protein serine/threonine phosphatase activity	2	184	123	20872	0.200348	AT1G47380	AT4G38520
GO:0004805	trehalose-phosphatase activity	1	184	15	20872	0.116891	AT5G65140
GO:0004866	endopeptidase inhibitor activity	1	184	3	20872	0.0259852	AT1G73260
GO:0005216	ion channel activity	1	184	19	20872	0.142933	AT2G24610
GO:0005351	sugar:hydrogen symporter activity	2	184	81	20872	0.125207	AT1G34580	AT5G18840
GO:0005385	zinc ion transmembrane transporter activity	1	184	11	20872	0.0887954	AT2G19110
GO:0005516	calmodulin binding	2	184	147	20872	0.231905	AT2G24610	AT5G62390
GO:0005525	GTP binding	2	184	193	20872	0.266744	AT5G27540	AT5G59150
GO:0005544	calcium-dependent phospholipid binding	1	184	11	20872	0.0887954	AT5G10230
GO:0005634	nucleus	16	184	1773	20872	0.103802	AT1G06760	AT1G30330	AT1G64790	AT2G24260	AT2G44830	AT2G46530	AT3G28970	AT3G57000	AT3G62100	AT4G05190	AT4G17950	AT4G24150	AT5G17800	AT5G23540	AT5G25190	AT5G62260
GO:0005694	chromosome	1	184	19	20872	0.142933	AT2G31970
GO:0005743	mitochondrial inner membrane	1	184	77	20872	0.347166	AT3G10370
GO:0005759	mitochondrial matrix	1	184	30	20872	0.204825	AT2G39795
GO:0005768	endosome	1	184	16	20872	0.12359	AT5G59150
GO:0005829	cytosol	4	184	347	20872	0.173478	AT1G64790	AT2G21470	AT4G34860	AT5G07460
GO:0005834	heterotrimeric G-protein complex	1	184	52	20872	0.292388	AT3G20740
GO:0005840	ribosome	2	184	198	20872	0.26864	AT2G36620	AT4G30930
GO:0005875	microtubule associated complex	2	184	48	20872	0.0582505	AT1G72250	AT4G15930
GO:0005876	spindle microtubule	1	184	3	20872	0.0259852	AT4G05190
GO:0005986	sucrose biosynthetic process	1	184	19	20872	0.142933	AT5G49190
GO:0005992	trehalose biosynthetic process	1	184	20	20872	0.149136	AT5G65140
GO:0006071	glycerol metabolic process	3	184	15	20872	0.000276256	AT3G02040	AT3G10370	AT5G08030
GO:0006127	glycerophosphate shuttle	1	184	1	20872	0.00881564	AT3G10370
GO:0006139	nucleobase, nucleoside, nucleotide and nucleic acid metabolic process	1	184	27	20872	0.189284	AT1G19340
GO:0006171	cAMP biosynthetic process	1	184	3	20872	0.0259852	AT1G26190
GO:0006281	DNA repair	1	184	82	20872	0.353724	AT2G31970
GO:0006334	nucleosome assembly	1	184	51	20872	0.289308	AT1G06760
GO:0006349	genetic imprinting	1	184	11	20872	0.0887954	AT3G20740
GO:0006350	transcription	1	184	49	20872	0.282914	AT4G11560
GO:0006355	regulation of transcription, DNA-dependent	11	184	669	20872	0.0195452	AT1G28360	AT1G30330	AT1G67120	AT2G46530	AT3G06620	AT3G24850	AT4G17950	AT5G25190	AT5G60130	AT5G62260	AT5G66980
GO:0006364	rRNA processing	1	184	32	20872	0.21466	AT5G66360
GO:0006396	RNA processing	1	184	67	20872	0.329989	AT5G14580
GO:0006402	mRNA catabolic process	1	184	2	20872	0.0174767	AT5G14580
GO:0006464	protein modification process	1	184	78	20872	0.34858	AT5G07460
GO:0006470	protein amino acid dephosphorylation	1	184	55	20872	0.301173	AT4G38520
GO:0006511	ubiquitin-dependent protein catabolic process	3	184	198	20872	0.155873	AT4G05460	AT4G17895	AT5G23540
GO:0006624	vacuolar protein processing	1	184	4	20872	0.0343431	AT2G25940
GO:0006629	lipid metabolic process	3	184	168	20872	0.123595	AT3G02040	AT5G08030	AT5G08460
GO:0006633	fatty acid biosynthetic process	1	184	51	20872	0.289308	AT4G11030
GO:0006779	porphyrin biosynthetic process	1	184	16	20872	0.12359	AT1G58290
GO:0006783	heme biosynthetic process	1	184	6	20872	0.050615	AT1G58290
GO:0006810	transport	5	184	314	20872	0.0850095	AT1G34580	AT1G73190	AT3G21090	AT5G18840	AT5G52860
GO:0006811	ion transport	1	184	12	20872	0.096018	AT2G24610
GO:0006813	potassium ion transport	2	184	38	20872	0.0396332	AT2G24610	AT2G30070
GO:0006829	zinc ion transport	1	184	12	20872	0.096018	AT2G19110
GO:0006855	multidrug transport	1	184	49	20872	0.282914	AT3G21690
GO:0006869	lipid transport	2	184	84	20872	0.131207	AT3G51590	AT4G27160
GO:0006914	autophagy	2	184	18	20872	0.0102794	AT1G73190	AT2G31260
GO:0006950	response to stress	2	184	85	20872	0.133192	AT1G09740	AT1G68300
GO:0006979	response to oxidative stress	2	184	196	20872	0.267922	AT4G33870	AT5G07460
GO:0007005	mitochondrion organization	1	184	7	20872	0.058533	AT5G27540
GO:0007017	microtubule-based process	1	184	16	20872	0.12359	AT4G15930
GO:0007018	microtubule-based movement	1	184	47	20872	0.276199	AT1G72250
GO:0007165	signal transduction	3	184	315	20872	0.224949	AT1G68780	AT3G06620	AT5G12940
GO:0007264	small GTPase mediated signal transduction	1	184	57	20872	0.306661	AT5G59150
GO:0008080	N-acetyltransferase activity	1	184	29	20872	0.199751	AT2G23060
GO:0008081	phosphoric diester hydrolase activity	2	184	27	20872	0.0217929	AT3G02040	AT5G08030
GO:0008113	peptide-methionine-(S)-S-oxide reductase activity	1	184	11	20872	0.0887954	AT5G07460
GO:0008134	transcription factor binding	1	184	6	20872	0.050615	AT1G67120
GO:0008168	methyltransferase activity	1	184	76	20872	0.3457	AT1G19340
GO:0008194	UDP-glycosyltransferase activity	4	184	89	20872	0.00682529	AT2G23250	AT2G43840	AT3G11340	AT5G49190
GO:0008283	cell proliferation	2	184	30	20872	0.026307	AT5G13680	AT5G28640
GO:0008287	protein serine/threonine phosphatase complex	1	184	32	20872	0.21466	AT4G38520
GO:0008289	lipid binding	2	184	86	20872	0.135169	AT3G51590	AT4G27160
GO:0008409	5'-3' exonuclease activity	1	184	4	20872	0.0343431	AT1G34380
GO:0008415	acyltransferase activity	1	184	58	20872	0.309298	AT5G04530
GO:0008541	proteasome regulatory particle, lid subcomplex	1	184	11	20872	0.0887954	AT5G23540
GO:0008544	epidermis development	1	184	2	20872	0.0174767	AT5G44700
GO:0008649	rRNA methyltransferase activity	1	184	2	20872	0.0174767	AT5G66360
GO:0008757	S-adenosylmethionine-dependent methyltransferase activity	1	184	23	20872	0.16703	AT1G19340
GO:0008794	arsenate reductase (glutaredoxin) activity	1	184	13	20872	0.103107	AT1G77370
GO:0008883	glutamyl-tRNA reductase activity	1	184	3	20872	0.0259852	AT1G58290
GO:0008889	glycerophosphodiester phosphodiesterase activity	2	184	12	20872	0.00467367	AT3G02040	AT5G08030
GO:0009055	electron carrier activity	4	184	391	20872	0.190102	AT1G13710	AT1G77370	AT4G19380	AT4G33870
GO:0009058	biosynthetic process	1	184	102	20872	0.368656	AT1G26190
GO:0009409	response to cold	2	184	185	20872	0.262986	AT3G20740	AT5G04530
GO:0009416	response to light stimulus	2	184	108	20872	0.176076	AT1G58290	AT5G04530
GO:0009504	cell plate	1	184	16	20872	0.12359	AT5G59150
GO:0009553	embryo sac development	2	184	27	20872	0.0217929	AT4G30930	AT5G44700
GO:0009555	pollen development	2	184	57	20872	0.0761562	AT2G07050	AT4G30930
GO:0009567	double fertilization forming a zygote and endosperm	1	184	20	20872	0.149136	AT4G30930
GO:0009607	response to biotic stimulus	1	184	32	20872	0.21466	AT1G70850
GO:0009611	response to wounding	1	184	110	20872	0.370392	AT1G77310
GO:0009630	gravitropism	1	184	17	20872	0.130162	AT3G62100
GO:0009693	ethylene biosynthetic process	1	184	17	20872	0.130162	AT4G37770
GO:0009705	plant-type vacuole membrane	1	184	38	20872	0.241768	AT1G73190
GO:0009725	response to hormone stimulus	1	184	7	20872	0.058533	AT2G46530
GO:0009733	response to auxin stimulus	2	184	218	20872	0.272971	AT1G30330	AT3G62100
GO:0009734	auxin mediated signaling pathway	1	184	23	20872	0.16703	AT3G28970
GO:0009753	response to jasmonic acid stimulus	1	184	111	20872	0.370465	AT1G28290
GO:0009790	embryonic development	2	184	35	20872	0.0344391	AT5G27540	AT5G44700
GO:0009793	embryonic development ending in seed dormancy	3	184	279	20872	0.214572	AT2G21470	AT5G07190	AT5G27540
GO:0009807	lignan biosynthetic process	1	184	15	20872	0.116891	AT4G11180
GO:0009815	1-aminocyclopropane-1-carboxylate oxidase activity	1	184	11	20872	0.0887954	AT2G25450
GO:0009845	seed germination	1	184	40	20872	0.250041	AT3G27660
GO:0009860	pollen tube growth	1	184	42	20872	0.257951	AT5G27540
GO:0009873	ethylene mediated signaling pathway	2	184	35	20872	0.0344391	AT1G28360	AT5G25190
GO:0009908	flower development	1	184	72	20872	0.33929	AT1G30330
GO:0009910	negative regulation of flower development	1	184	30	20872	0.204825	AT3G20740
GO:0009960	endosperm development	1	184	16	20872	0.12359	AT3G20740
GO:0010027	thylakoid membrane organization	1	184	16	20872	0.12359	AT2G07050
GO:0010048	vernalization response	1	184	11	20872	0.0887954	AT3G20740
GO:0010072	primary shoot apical meristem specification	1	184	12	20872	0.096018	AT5G43810
GO:0010208	pollen wall assembly	1	184	4	20872	0.0343431	AT5G40260
GO:0010294	abscisic acid glucosyltransferase activity	1	184	6	20872	0.050615	AT2G23250
GO:0010344	seed oilbody biogenesis	1	184	4	20872	0.0343431	AT3G27660
GO:0010439	regulation of glucosinolate biosynthetic process	1	184	5	20872	0.0425524	AT2G25450
GO:0010583	response to cyclopentenone	1	184	34	20872	0.224088	AT3G62100
GO:0012511	monolayer-surrounded lipid storage body	1	184	10	20872	0.0814375	AT3G27660
GO:0015031	protein transport	1	184	105	20872	0.369556	AT5G59150
GO:0015035	protein disulfide oxidoreductase activity	1	184	38	20872	0.241768	AT1G77370
GO:0015079	potassium ion transmembrane transporter activity	1	184	21	20872	0.155218	AT2G30070
GO:0015086	cadmium ion transmembrane transporter activity	1	184	3	20872	0.0259852	AT2G19110
GO:0015144	carbohydrate transmembrane transporter activity	2	184	75	20872	0.113046	AT1G34580	AT5G18840
GO:0015238	drug transporter activity	1	184	43	20872	0.261772	AT3G21690
GO:0015250	water channel activity	1	184	28	20872	0.194571	AT1G73190
GO:0015297	antiporter activity	1	184	52	20872	0.292388	AT3G21690
GO:0015434	cadmium-transporting ATPase activity	1	184	3	20872	0.0259852	AT2G19110
GO:0015691	cadmium ion transport	1	184	8	20872	0.0663081	AT2G19110
GO:0015995	chlorophyll biosynthetic process	1	184	26	20872	0.183888	AT1G58290
GO:0016020	membrane	16	184	1411	20872	0.0627533	AT1G34580	AT1G64790	AT1G73190	AT2G24610	AT2G30070	AT2G36620	AT3G21090	AT3G21690	AT3G27660	AT4G03070	AT5G04530	AT5G07190	AT5G18840	AT5G40260	AT5G49190	AT5G52860
GO:0016157	sucrose synthase activity	1	184	6	20872	0.050615	AT5G49190
GO:0016192	vesicle-mediated transport	1	184	87	20872	0.359062	AT5G44560
GO:0016272	prefoldin complex	1	184	7	20872	0.058533	AT5G23290
GO:0016433	rRNA (adenine) methyltransferase activity	1	184	2	20872	0.0174767	AT5G66360
GO:0016563	transcription activator activity	1	184	97	20872	0.366444	AT4G24150
GO:0016564	transcription repressor activity	1	184	36	20872	0.23312	AT1G28360
GO:0016571	histone methylation	1	184	11	20872	0.0887954	AT3G20740
GO:0016614	oxidoreductase activity, acting on CH-OH group of donors	1	184	11	20872	0.0887954	AT4G19380
GO:0016706	oxidoreductase activity, acting on paired donors, with incorporation or reduction of molecular oxygen, 2-oxoglutarate as one donor, and incorporation of one atom each of oxygen into both donors	1	184	41	20872	0.254041	AT4G03070
GO:0016740	transferase activity	1	184	91	20872	0.362517	AT5G41040
GO:0016747	transferase activity, transferring acyl groups other than amino-acyl groups	2	184	73	20872	0.108956	AT5G04530	AT5G41040
GO:0016757	transferase activity, transferring glycosyl groups	4	184	308	20872	0.151433	AT1G50580	AT2G23250	AT2G43840	AT5G49190
GO:0016758	transferase activity, transferring hexosyl groups	2	184	72	20872	0.106906	AT2G43840	AT3G11340
GO:0016773	phosphotransferase activity, alcohol group as acceptor	2	184	28	20872	0.0232644	AT1G26190	AT2G17930
GO:0016788	hydrolase activity, acting on ester bonds	1	184	107	20872	0.369987	AT5G08460
GO:0016847	1-aminocyclopropane-1-carboxylate synthase activity	1	184	15	20872	0.116891	AT4G37770
GO:0016871	cycloartenol synthase activity	1	184	1	20872	0.00881564	AT2G07050
GO:0016925	protein sumoylation	1	184	6	20872	0.050615	AT2G21470
GO:0019563	glycerol catabolic process	1	184	2	20872	0.0174767	AT3G10370
GO:0019575	sucrose catabolic process, using beta-fructofuranosidase	1	184	15	20872	0.116891	AT4G34860
GO:0019745	pentacyclic triterpenoid biosynthetic process	1	184	10	20872	0.0814375	AT2G07050
GO:0019761	glucosinolate biosynthetic process	2	184	21	20872	0.0137428	AT2G25450	AT4G03070
GO:0019915	lipid storage	1	184	15	20872	0.116891	AT3G27660
GO:0019948	SUMO activating enzyme activity	1	184	2	20872	0.0174767	AT2G21470
GO:0022625	cytosolic large ribosomal subunit	1	184	99	20872	0.367439	AT2G36620
GO:0030163	protein catabolic process	1	184	23	20872	0.16703	AT5G23540
GO:0030528	transcription regulator activity	1	184	100	20872	0.367881	AT3G20740
GO:0030551	cyclic nucleotide binding	1	184	26	20872	0.183888	AT2G24610
GO:0030870	Mre11 complex	1	184	1	20872	0.00881564	AT2G31970
GO:0032259	methylation	1	184	7	20872	0.058533	AT1G19340
GO:0035251	UDP-glucosyltransferase activity	1	184	19	20872	0.142933	AT2G43840
GO:0035265	organ growth	1	184	4	20872	0.0343431	AT5G13680
GO:0042254	ribosome biogenesis	1	184	96	20872	0.365889	AT2G36620
GO:0042594	response to starvation	1	184	6	20872	0.050615	AT5G54730
GO:0042626	ATPase activity, coupled to transmembrane movement of substances	2	184	82	20872	0.127214	AT3G21090	AT5G52860
GO:0043078	polar nucleus	1	184	2	20872	0.0174767	AT3G20740
GO:0043254	regulation of protein complex assembly	1	184	1	20872	0.00881564	AT1G67120
GO:0043295	glutathione binding	1	184	7	20872	0.058533	AT1G75270
GO:0045174	glutathione dehydrogenase (ascorbate) activity	1	184	2	20872	0.0174767	AT1G75270
GO:0045454	cell redox homeostasis	1	184	83	20872	0.354886	AT1G77370
GO:0045735	nutrient reservoir activity	2	184	46	20872	0.0543945	AT2G28680	AT4G27160
GO:0046482	para-aminobenzoic acid metabolic process	1	184	3	20872	0.0259852	AT2G43840
GO:0048364	root development	1	184	70	20872	0.335746	AT3G62100
GO:0048366	leaf development	2	184	75	20872	0.113046	AT4G24150	AT5G28640
GO:0050660	FAD binding	1	184	82	20872	0.353724	AT4G19380
GO:0050826	response to freezing	1	184	10	20872	0.0814375	AT3G27660
GO:0051082	unfolded protein binding	1	184	86	20872	0.358088	AT5G23290
GO:0051225	spindle assembly	1	184	2	20872	0.0174767	AT4G05190
GO:0055085	transmembrane transport	2	184	33	20872	0.031102	AT1G34580	AT5G18840
GO:0055114	oxidation reduction	1	184	91	20872	0.362517	AT1G60750

## Sheet: DP4 GO
GO number	GO description	Gene No. in this function	Gene list No.	Gene No. in the function in background	Total background	P-value	Gene list
GO:0000038	very-long-chain fatty acid metabolic process	1	141	14	20872	0.0866509	AT5G49070
GO:0000148	1,3-beta-glucan synthase complex	1	141	12	20872	0.0752793	AT5G13000
GO:0000151	ubiquitin ligase complex	1	141	57	20872	0.264013	AT4G02570
GO:0000398	nuclear mRNA splicing, via spliceosome	1	141	25	20872	0.143683	AT3G61860
GO:0000418	DNA-directed RNA polymerase IV complex	1	141	9	20872	0.0576116	AT3G22320
GO:0000794	condensed nuclear chromosome	1	141	3	20872	0.0199954	AT4G02570
GO:0003677	DNA binding	13	141	1144	20872	0.0232445	AT1G05490	AT1G08320	AT2G16910	AT3G22320	AT3G54490	AT3G58780	AT4G31630	AT5G06839	AT5G13790	AT5G17800	AT5G20240	AT5G42630	AT5G60130
GO:0003700	transcription factor activity	17	141	1374	20872	0.0061356	AT1G08320	AT1G26780	AT1G75430	AT2G01430	AT2G16910	AT2G33880	AT2G42830	AT3G58780	AT4G31630	AT4G36920	AT5G06839	AT5G10140	AT5G13790	AT5G17800	AT5G20240	AT5G42630	AT5G60130
GO:0003735	structural constituent of ribosome	3	141	285	20872	0.175162	AT3G06040	AT3G28500	AT4G02230
GO:0003838	sterol 24-C-methyltransferase activity	1	141	2	20872	0.0134203	AT5G13710
GO:0003843	1,3-beta-glucan synthase activity	1	141	12	20872	0.0752793	AT5G13000
GO:0003899	DNA-directed RNA polymerase activity	2	141	45	20872	0.0336476	AT3G22320	AT3G54490
GO:0003993	acid phosphatase activity	1	141	37	20872	0.196128	AT4G36350
GO:0004084	branched-chain-amino-acid transaminase activity	1	141	6	20872	0.0391913	AT1G10070
GO:0004157	dihydropyrimidinase activity	1	141	1	20872	0.00675546	AT5G12200
GO:0004252	serine-type endopeptidase activity	1	141	84	20872	0.324224	AT1G50380
GO:0004386	helicase activity	1	141	109	20872	0.355289	AT1G05490
GO:0004421	hydroxymethylglutaryl-CoA synthase activity	1	141	1	20872	0.00675546	AT4G11820
GO:0004478	methionine adenosyltransferase activity	1	141	3	20872	0.0199954	AT2G36880
GO:0004499	flavin-containing monooxygenase activity	1	141	17	20872	0.103114	AT1G12200
GO:0004518	nuclease activity	1	141	24	20872	0.138868	AT3G01410
GO:0004523	ribonuclease H activity	1	141	6	20872	0.0391913	AT3G01410
GO:0004559	alpha-mannosidase activity	1	141	7	20872	0.0454164	AT5G14950
GO:0004722	protein serine/threonine phosphatase activity	1	141	123	20872	0.36468	AT4G36350
GO:0004747	ribokinase activity	1	141	10	20872	0.0635833	AT3G59480
GO:0004857	enzyme inhibitor activity	1	141	81	20872	0.319047	AT2G43050
GO:0004866	endopeptidase inhibitor activity	1	141	3	20872	0.0199954	AT1G72290
GO:0005097	RAB GTPase activator activity	1	141	16	20872	0.0977046	AT5G41940
GO:0005198	structural molecule activity	1	141	45	20872	0.226007	AT3G01020
GO:0005381	iron ion transmembrane transporter activity	1	141	5	20872	0.03288	AT2G01770
GO:0005385	zinc ion transmembrane transporter activity	1	141	11	20872	0.0694722	AT2G19110
GO:0005507	copper ion binding	2	141	106	20872	0.12564	AT2G01520	AT2G36880
GO:0005544	calcium-dependent phospholipid binding	1	141	11	20872	0.0694722	AT5G10230
GO:0005576	extracellular region	1	141	80	20872	0.317244	AT4G33720
GO:0005622	intracellular	3	141	432	20872	0.226986	AT3G06040	AT5G41940	AT5G63760
GO:0005634	nucleus	17	141	1773	20872	0.0365477	AT1G08320	AT1G14760	AT1G54040	AT1G75430	AT2G01430	AT2G16910	AT2G33880	AT2G42830	AT3G13960	AT3G54490	AT3G58780	AT4G02570	AT4G36920	AT5G06839	AT5G13790	AT5G17800	AT5G20240
GO:0005665	DNA-directed RNA polymerase II, core complex	1	141	12	20872	0.0752793	AT3G22320
GO:0005681	spliceosome	1	141	10	20872	0.0635833	AT3G61860
GO:0005737	cytoplasm	5	141	451	20872	0.104498	AT1G14760	AT2G33880	AT4G02570	AT5G13790	AT5G20240
GO:0005744	mitochondrial inner membrane presequence translocase complex	1	141	19	20872	0.113703	AT4G16160
GO:0005774	vacuolar membrane	1	141	40	20872	0.207785	AT2G01770
GO:0005794	Golgi apparatus	1	141	130	20872	0.367592	AT5G14950
GO:0005819	spindle	1	141	22	20872	0.129022	AT4G02570
GO:0005829	cytosol	3	141	347	20872	0.208615	AT3G28500	AT4G26220	AT5G10540
GO:0005834	heterotrimeric G-protein complex	1	141	52	20872	0.249118	AT1G47610
GO:0005840	ribosome	3	141	198	20872	0.104824	AT3G06040	AT3G28500	AT4G02230
GO:0005986	sucrose biosynthetic process	1	141	19	20872	0.113703	AT3G59480
GO:0006014	D-ribose metabolic process	1	141	9	20872	0.0576116	AT3G59480
GO:0006075	1,3-beta-glucan biosynthetic process	1	141	12	20872	0.0752793	AT5G13000
GO:0006350	transcription	2	141	49	20872	0.0389128	AT3G22320	AT3G54490
GO:0006355	regulation of transcription, DNA-dependent	10	141	669	20872	0.00974653	AT1G08320	AT1G75430	AT2G01430	AT2G42830	AT4G31630	AT4G36920	AT5G06839	AT5G13790	AT5G20240	AT5G60130
GO:0006414	translational elongation	1	141	22	20872	0.129022	AT3G28500
GO:0006487	protein amino acid N-linked glycosylation	1	141	11	20872	0.0694722	AT5G14950
GO:0006508	proteolysis	3	141	343	20872	0.206972	AT1G50380	AT3G19390	AT5G10540
GO:0006530	asparagine catabolic process	1	141	4	20872	0.0264817	AT1G80360
GO:0006556	S-adenosylmethionine biosynthetic process	1	141	3	20872	0.0199954	AT2G36880
GO:0006633	fatty acid biosynthetic process	1	141	51	20872	0.245982	AT3G52160
GO:0006730	one-carbon metabolic process	1	141	14	20872	0.0866509	AT2G36880
GO:0006829	zinc ion transport	1	141	12	20872	0.0752793	AT2G19110
GO:0006855	multidrug transport	1	141	49	20872	0.239546	AT2G29940
GO:0006857	oligopeptide transport	2	141	54	20872	0.045791	AT1G09930	AT4G21680
GO:0006865	amino acid transport	1	141	47	20872	0.232889	AT1G10010
GO:0006869	lipid transport	2	141	84	20872	0.0912268	AT3G08770	AT4G27160
GO:0006875	cellular metal ion homeostasis	1	141	12	20872	0.0752793	AT1G15960
GO:0006880	intracellular sequestering of iron ion	1	141	1	20872	0.00675546	AT2G01770
GO:0006886	intracellular protein transport	1	141	134	20872	0.368775	AT4G02080
GO:0006979	response to oxidative stress	2	141	196	20872	0.235421	AT3G10020	AT5G19875
GO:0007049	cell cycle	1	141	16	20872	0.0977046	AT4G02570
GO:0008152	metabolic process	5	141	690	20872	0.177077	AT1G10070	AT3G05190	AT3G21800	AT3G52160	AT4G27250
GO:0008171	O-methyltransferase activity	1	141	12	20872	0.0752793	AT4G26220
GO:0008194	UDP-glycosyltransferase activity	1	141	89	20872	0.332109	AT3G21800
GO:0008236	serine-type peptidase activity	1	141	41	20872	0.211548	AT1G50380
GO:0008284	positive regulation of cell proliferation	1	141	8	20872	0.0515562	AT2G33880
GO:0008289	lipid binding	2	141	86	20872	0.0943746	AT3G08770	AT4G27160
GO:0008380	RNA splicing	1	141	28	20872	0.157704	AT3G61860
GO:0008415	acyltransferase activity	2	141	58	20872	0.0514961	AT3G52160	AT5G49070
GO:0008417	fucosyltransferase activity	1	141	10	20872	0.0635833	AT2G03210
GO:0008483	transaminase activity	1	141	23	20872	0.133981	AT1G80360
GO:0008565	protein transporter activity	1	141	77	20872	0.311599	AT4G16160
GO:0009058	biosynthetic process	1	141	102	20872	0.348594	AT1G80360
GO:0009081	branched chain family amino acid metabolic process	1	141	6	20872	0.0391913	AT1G10070
GO:0009266	response to temperature stimulus	1	141	11	20872	0.0694722	AT5G10140
GO:0009524	phragmoplast	1	141	37	20872	0.196128	AT4G02570
GO:0009527	plastid outer membrane	1	141	6	20872	0.0391913	AT4G16160
GO:0009607	response to biotic stimulus	2	141	32	20872	0.0183906	AT2G01520	AT3G26450
GO:0009610	response to symbiotic fungus	1	141	8	20872	0.0515562	AT1G13230
GO:0009733	response to auxin stimulus	3	141	218	20872	0.12253	AT2G23170	AT4G02570	AT4G27260
GO:0009753	response to jasmonic acid stimulus	2	141	111	20872	0.133279	AT1G54040	AT4G02570
GO:0009793	embryonic development ending in seed dormancy	5	141	279	20872	0.0293286	AT2G33880	AT3G49240	AT4G02570	AT5G13710	AT5G16750
GO:0009821	alkaloid biosynthetic process	1	141	12	20872	0.0752793	AT3G59530
GO:0009867	jasmonic acid mediated signaling pathway	1	141	24	20872	0.138868	AT4G02570
GO:0009880	embryonic pattern specification	1	141	6	20872	0.0391913	AT5G16750
GO:0009908	flower development	1	141	72	20872	0.301373	AT4G36920
GO:0009910	negative regulation of flower development	1	141	30	20872	0.166706	AT5G10140
GO:0010047	fruit dehiscence	1	141	7	20872	0.0454164	AT3G58780
GO:0010048	vernalization response	1	141	11	20872	0.0694722	AT5G10140
GO:0010073	meristem maintenance	1	141	7	20872	0.0454164	AT4G36920
GO:0010075	regulation of meristem growth	1	141	12	20872	0.0752793	AT2G33880
GO:0010093	specification of floral organ identity	1	141	9	20872	0.0576116	AT4G36920
GO:0010150	leaf senescence	1	141	23	20872	0.133981	AT1G54040
GO:0010252	auxin homeostasis	2	141	11	20872	0.00234681	AT2G23170	AT4G27260
GO:0010265	SCF complex assembly	1	141	1	20872	0.00675546	AT4G02570
GO:0010279	indole-3-acetic acid amido synthetase activity	2	141	4	20872	0.000268279	AT2G23170	AT4G27260
GO:0010584	pollen exine formation	1	141	14	20872	0.0866509	AT3G59530
GO:0010589	leaf proximal/distal pattern formation	1	141	1	20872	0.00675546	AT1G14760
GO:0012505	endomembrane system	20	141	2437	20872	0.0639586	AT1G66240	AT1G70040	AT1G72290	AT2G03210	AT3G08770	AT3G19390	AT3G21800	AT3G22040	AT3G50580	AT3G59530	AT3G62740	AT4G10850	AT4G27160	AT4G33720	AT5G03345	AT5G12200	AT5G17610	AT5G19875	AT5G48210	AT5G49070
GO:0015031	protein transport	1	141	105	20872	0.351639	AT4G16160
GO:0015086	cadmium ion transmembrane transporter activity	1	141	3	20872	0.0199954	AT2G19110
GO:0015103	inorganic anion transmembrane transporter activity	1	141	10	20872	0.0635833	AT1G15960
GO:0015171	amino acid transmembrane transporter activity	1	141	42	20872	0.215251	AT1G10010
GO:0015198	oligopeptide transporter activity	1	141	15	20872	0.0922171	AT1G09930
GO:0015250	water channel activity	1	141	28	20872	0.157704	AT5G18290
GO:0015434	cadmium-transporting ATPase activity	1	141	3	20872	0.0199954	AT2G19110
GO:0015450	P-P-bond-hydrolysis-driven protein transmembrane transporter activity	1	141	40	20872	0.207785	AT4G16160
GO:0015691	cadmium ion transport	1	141	8	20872	0.0515562	AT2G19110
GO:0015934	large ribosomal subunit	1	141	36	20872	0.192118	AT3G06040
GO:0016020	membrane	11	141	1411	20872	0.111055	AT1G09930	AT1G10010	AT1G15960	AT1G51460	AT2G03210	AT2G29940	AT3G52160	AT4G10850	AT4G21680	AT5G49070	AT5G64560
GO:0016126	sterol biosynthetic process	1	141	23	20872	0.133981	AT5G13710
GO:0016226	iron-sulfur cluster assembly	1	141	17	20872	0.103114	AT3G01020
GO:0016563	transcription activator activity	2	141	97	20872	0.111666	AT1G14760	AT3G13960
GO:0016566	specific transcriptional repressor activity	1	141	7	20872	0.0454164	AT5G10140
GO:0016607	nuclear speck	1	141	19	20872	0.113703	AT3G61860
GO:0016740	transferase activity	1	141	91	20872	0.335013	AT4G29250
GO:0016747	transferase activity, transferring acyl groups other than amino-acyl groups	3	141	73	20872	0.0117886	AT3G52160	AT4G29250	AT5G49070
GO:0016757	transferase activity, transferring glycosyl groups	4	141	308	20872	0.0976331	AT2G03210	AT3G21800	AT5G04500	AT5G13000
GO:0016769	transferase activity, transferring nitrogenous groups	1	141	9	20872	0.0576116	AT1G80360
GO:0016810	hydrolase activity, acting on carbon-nitrogen (but not peptide) bonds	1	141	7	20872	0.0454164	AT5G12200
GO:0016844	strictosidine synthase activity	1	141	14	20872	0.0866509	AT3G59530
GO:0019287	isopentenyl diphosphate biosynthetic process, mevalonate pathway	1	141	3	20872	0.0199954	AT4G11820
GO:0019465	aspartate transamidation	1	141	4	20872	0.0264817	AT1G80360
GO:0019554	glutamate catabolic process to oxaloacetate	1	141	4	20872	0.0264817	AT1G80360
GO:0019575	sucrose catabolic process, using beta-fructofuranosidase	1	141	15	20872	0.0922171	AT3G59480
GO:0019654	acetate fermentation	1	141	12	20872	0.0752793	AT3G59480
GO:0019762	glucosinolate catabolic process	1	141	5	20872	0.03288	AT1G54040
GO:0019953	sexual reproduction	1	141	14	20872	0.0866509	AT4G36920
GO:0022625	cytosolic large ribosomal subunit	1	141	99	20872	0.345275	AT4G02230
GO:0022626	cytosolic ribosome	2	141	166	20872	0.206522	AT3G28500	AT4G02230
GO:0030001	metal ion transport	4	141	71	20872	0.00124638	AT1G15960	AT1G23000	AT1G66240	AT5G64560
GO:0030154	cell differentiation	1	141	25	20872	0.143683	AT4G36920
GO:0030170	pyridoxal phosphate binding	1	141	37	20872	0.196128	AT1G80360
GO:0030234	enzyme regulator activity	1	141	10	20872	0.0635833	AT1G54040
GO:0030599	pectinesterase activity	1	141	109	20872	0.355289	AT2G43050
GO:0031227	intrinsic to endoplasmic reticulum membrane	1	141	5	20872	0.03288	AT5G04500
GO:0032313	regulation of Rab GTPase activity	1	141	16	20872	0.0977046	AT5G41940
GO:0042254	ribosome biogenesis	1	141	96	20872	0.341674	AT4G02230
GO:0042335	cuticle development	1	141	14	20872	0.0866509	AT5G49070
GO:0042545	cell wall modification	1	141	59	20872	0.269612	AT2G43050
GO:0042546	cell wall biogenesis	1	141	12	20872	0.0752793	AT2G03210
GO:0042594	response to starvation	1	141	6	20872	0.0391913	AT5G54730
GO:0042626	ATPase activity, coupled to transmembrane movement of substances	2	141	82	20872	0.0880828	AT1G51460	AT2G29940
GO:0042742	defense response to bacterium	1	141	132	20872	0.368225	AT1G54040
GO:0042752	regulation of circadian rhythm	2	141	12	20872	0.00279741	AT4G02570	AT5G10140
GO:0043169	cation binding	1	141	107	20872	0.353521	AT3G62740
GO:0043234	protein complex	1	141	6	20872	0.0391913	AT5G10140
GO:0044237	cellular metabolic process	1	141	36	20872	0.192118	AT4G27250
GO:0044403	symbiosis, encompassing mutualism through parasitism	1	141	1	20872	0.00675546	AT1G13230
GO:0045449	regulation of transcription	6	141	619	20872	0.114745	AT1G26780	AT1G75430	AT2G01430	AT2G16910	AT5G17800	AT5G42630
GO:0045551	cinnamyl-alcohol dehydrogenase activity	1	141	6	20872	0.0391913	AT4G27250
GO:0045735	nutrient reservoir activity	1	141	46	20872	0.229477	AT4G27160
GO:0046872	metal ion binding	2	141	91	20872	0.102247	AT1G23000	AT1G66240
GO:0046873	metal ion transmembrane transporter activity	2	141	25	20872	0.0116567	AT1G15960	AT5G64560
GO:0048316	seed development	1	141	26	20872	0.148426	AT4G36920
GO:0048366	leaf development	1	141	75	20872	0.307633	AT3G13960
GO:0048367	shoot development	1	141	38	20872	0.200075	AT2G39705
GO:0048440	carpel development	2	141	15	20872	0.00436204	AT2G42830	AT3G58780
GO:0048481	ovule development	3	141	27	20872	0.000752777	AT2G42830	AT3G58780	AT5G42630
GO:0050660	FAD binding	1	141	82	20872	0.320811	AT1G12200
GO:0050661	NADP or NADPH binding	1	141	22	20872	0.129022	AT1G12200
GO:0051301	cell division	1	141	22	20872	0.129022	AT5G16750

## Sheet: DP5 GO
GO number	GO description	Gene No. in this function	Gene list No.	Gene No. in the function in background	Total background	P-value	Gene list
GO:0000038	very-long-chain fatty acid metabolic process	1	57	14	20872	0.0369203	AT1G71160
GO:0001708	cell fate specification	1	57	6	20872	0.0161669	AT1G24260
GO:0003676	nucleic acid binding	2	57	600	20872	0.265564	AT1G05490	AT5G21150
GO:0003677	DNA binding	7	57	1144	20872	0.0233606	AT1G05490	AT1G08320	AT1G24260	AT2G16910	AT2G31210	AT3G54340	AT5G15800
GO:0003700	transcription factor activity	7	57	1374	20872	0.0469655	AT1G08320	AT1G24260	AT1G69180	AT2G16910	AT2G31210	AT3G54340	AT5G15800
GO:0003713	transcription coactivator activity	1	57	17	20872	0.0444717	AT5G28640
GO:0003824	catalytic activity	8	57	932	20872	0.0027501	AT1G71160	AT3G05600	AT3G52160	AT4G14080	AT4G22753	AT4G26830	AT4G34860	AT5G65205
GO:0004091	carboxylesterase activity	2	57	103	20872	0.0294669	AT2G42990	AT3G48690
GO:0004301	epoxide hydrolase activity	1	57	3	20872	0.00814889	AT3G05600
GO:0004386	helicase activity	1	57	109	20872	0.222533	AT1G05490
GO:0004497	monooxygenase activity	2	57	197	20872	0.0843577	AT1G74540	AT5G09970
GO:0004553	hydrolase activity, hydrolyzing O-glycosyl compounds	3	57	186	20872	0.0126569	AT2G36190	AT4G14080	AT4G26830
GO:0004564	beta-fructofuranosidase activity	1	57	11	20872	0.0292437	AT4G34860
GO:0004601	peroxidase activity	1	57	75	20872	0.167832	AT1G44970
GO:0004872	receptor activity	1	57	22	20872	0.056783	AT1G19970
GO:0005351	sugar:hydrogen symporter activity	1	57	81	20872	0.178349	AT1G07340
GO:0005506	iron ion binding	2	57	223	20872	0.100917	AT1G74540	AT5G09970
GO:0005634	nucleus	6	57	1773	20872	0.147554	AT1G08320	AT1G24260	AT2G16910	AT2G31210	AT3G54340	AT5G15800
GO:0005783	endoplasmic reticulum	1	57	272	20872	0.356943	AT4G22753
GO:0005829	cytosol	1	57	347	20872	0.371137	AT4G34860
GO:0005887	integral to plasma membrane	1	57	21	20872	0.0543479	AT1G07340
GO:0005975	carbohydrate metabolic process	2	57	315	20872	0.157669	AT2G36190	AT4G26830
GO:0006355	regulation of transcription, DNA-dependent	2	57	669	20872	0.273681	AT1G08320	AT1G24260
GO:0006621	protein retention in ER lumen	1	57	5	20872	0.0135087	AT1G19970
GO:0006629	lipid metabolic process	1	57	168	20872	0.2924	AT2G42990
GO:0006633	fatty acid biosynthetic process	2	57	51	20872	0.00820815	AT3G52160	AT4G22753
GO:0006810	transport	1	57	314	20872	0.3675	AT3G06100
GO:0006869	lipid transport	3	57	84	20872	0.00149107	AT3G08770	AT3G51590	AT5G07230
GO:0006979	response to oxidative stress	1	57	196	20872	0.316204	AT1G44970
GO:0008152	metabolic process	2	57	690	20872	0.274938	AT3G52160	AT5G65205
GO:0008283	cell proliferation	1	57	30	20872	0.0757828	AT5G28640
GO:0008289	lipid binding	3	57	86	20872	0.00159317	AT3G08770	AT3G51590	AT5G07230
GO:0008415	acyltransferase activity	2	57	58	20872	0.0104464	AT1G71160	AT3G52160
GO:0009055	electron carrier activity	3	57	391	20872	0.0692061	AT1G44970	AT1G74540	AT5G09970
GO:0009505	plant-type cell wall	1	57	235	20872	0.341036	AT3G51590
GO:0009555	pollen development	1	57	57	20872	0.133892	AT1G07340
GO:0009556	microsporogenesis	1	57	18	20872	0.0469612	AT3G11980
GO:0009793	embryonic development ending in seed dormancy	2	57	279	20872	0.136145	AT2G03740	AT4G14080
GO:0009821	alkaloid biosynthetic process	1	57	12	20872	0.0318166	AT3G59530
GO:0009908	flower development	2	57	72	20872	0.0155654	AT1G24260	AT5G15800
GO:0009944	polarity specification of adaxial/abaxial axis	1	57	16	20872	0.0419684	AT1G69180
GO:0010093	specification of floral organ identity	1	57	9	20872	0.0240556	AT1G24260
GO:0010208	pollen wall assembly	2	57	4	20872	4.37335e-05	AT1G01280	AT5G40260
GO:0010254	nectary development	1	57	3	20872	0.00814889	AT1G69180
GO:0010582	floral meristem determinacy	1	57	6	20872	0.0161669	AT1G69180
GO:0010584	pollen exine formation	5	57	14	20872	2.48424e-10	AT1G01280	AT1G33430	AT3G11980	AT3G59530	AT4G14080
GO:0012505	endomembrane system	16	57	2437	20872	0.000417904	AT1G01280	AT1G33430	AT1G44970	AT1G71160	AT1G75030	AT2G20870	AT2G36190	AT2G39510	AT2G42990	AT3G08770	AT3G59530	AT4G14080	AT4G26830	AT4G29030	AT5G07230	AT5G50790
GO:0015031	protein transport	1	57	105	20872	0.216694	AT1G19970
GO:0015144	carbohydrate transmembrane transporter activity	1	57	75	20872	0.167832	AT1G07340
GO:0015145	monosaccharide transmembrane transporter activity	1	57	4	20872	0.010836	AT1G07340
GO:0015250	water channel activity	1	57	28	20872	0.0711122	AT3G06100
GO:0015749	monosaccharide transport	1	57	1	20872	0.00273093	AT1G07340
GO:0016020	membrane	8	57	1411	20872	0.0232603	AT1G07340	AT1G33430	AT1G71160	AT2G39510	AT3G06100	AT3G52160	AT5G40260	AT5G50790
GO:0016021	integral to membrane	2	57	346	20872	0.175108	AT1G19970	AT5G50790
GO:0016628	oxidoreductase activity, acting on the CH-CH group of donors, NAD or NADP as acceptor	1	57	2	20872	0.00544721	AT3G11980
GO:0016709	oxidoreductase activity, acting on paired donors, with incorporation or reduction of molecular oxygen, NADH or NADPH as one donor, and incorporation of one atom of oxygen	1	57	7	20872	0.0188108	AT1G01280
GO:0016747	transferase activity, transferring acyl groups other than amino-acyl groups	2	57	73	20872	0.0159616	AT1G71160	AT3G52160
GO:0016757	transferase activity, transferring glycosyl groups	1	57	308	20872	0.366425	AT1G33430
GO:0016758	transferase activity, transferring hexosyl groups	1	57	72	20872	0.162427	AT1G33430
GO:0016788	hydrolase activity, acting on ester bonds	1	57	107	20872	0.219633	AT2G42990
GO:0016844	strictosidine synthase activity	1	57	14	20872	0.0369203	AT3G59530
GO:0019575	sucrose catabolic process, using beta-fructofuranosidase	2	57	15	20872	0.000743434	AT2G36190	AT4G34860
GO:0019825	oxygen binding	3	57	193	20872	0.0138921	AT1G01280	AT1G74540	AT5G09970
GO:0020037	heme binding	3	57	239	20872	0.0234588	AT1G44970	AT1G74540	AT5G09970
GO:0042335	cuticle development	1	57	14	20872	0.0369203	AT1G71160
GO:0043169	cation binding	2	57	107	20872	0.0314761	AT4G14080	AT4G26830
GO:0045449	regulation of transcription	3	57	619	20872	0.150328	AT1G69180	AT2G16910	AT2G31210
GO:0045735	nutrient reservoir activity	1	57	46	20872	0.111303	AT2G28680
GO:0046923	ER retention sequence binding	1	57	4	20872	0.010836	AT1G19970
GO:0048366	leaf development	1	57	75	20872	0.167832	AT5G28640
GO:0048440	carpel development	1	57	15	20872	0.0394513	AT1G69180
GO:0048441	petal development	1	57	10	20872	0.0266567	AT3G54340
GO:0048443	stamen development	1	57	17	20872	0.0444717	AT3G54340
GO:0048479	style development	1	57	2	20872	0.00544721	AT1G69180
GO:0048481	ovule development	2	57	27	20872	0.00240766	AT1G24260	AT5G15800
GO:0048833	specification of floral organ number	1	57	1	20872	0.00273093	AT1G24260
GO:0051707	response to other organism	1	57	48	20872	0.115518	AT1G75030
GO:0051791	medium-chain fatty acid metabolic process	1	57	1	20872	0.00273093	AT1G01280
GO:0051792	medium-chain fatty acid biosynthetic process	1	57	1	20872	0.00273093	AT1G01280
GO:0055114	oxidation reduction	1	57	91	20872	0.195035	AT4G22753

## Sheet: DP6 GO
GO number	GO description	Gene No. in this function	Gene list No.	Gene No. in the function in background	Total background	P-value	Gene list
GO:0000145	exocyst	1	155	26	20872	0.16043	AT5G13990
GO:0000271	polysaccharide biosynthetic process	1	155	17	20872	0.112134	AT2G33100
GO:0000325	plant-type vacuole	1	155	28	20872	0.170227	AT1G63010
GO:0000902	cell morphogenesis	1	155	7	20872	0.0497239	AT2G33460
GO:0003702	RNA polymerase II transcription factor activity	1	155	21	20872	0.134471	AT3G52270
GO:0003777	microtubule motor activity	2	155	64	20872	0.0699549	AT1G73860	AT4G24170
GO:0003779	actin binding	1	155	52	20872	0.264568	AT5G57320
GO:0004091	carboxylesterase activity	1	155	103	20872	0.358702	AT5G55050
GO:0004252	serine-type endopeptidase activity	1	155	84	20872	0.336945	AT4G21323
GO:0004437	inositol or phosphatidylinositol phosphatase activity	1	155	21	20872	0.134471	AT4G39120
GO:0004470	malic enzyme activity	1	155	6	20872	0.0429374	AT2G19900
GO:0004473	malate dehydrogenase (oxaloacetate-decarboxylating) (NADP+) activity	1	155	4	20872	0.0290521	AT2G19900
GO:0004553	hydrolase activity, hydrolyzing O-glycosyl compounds	2	155	186	20872	0.241997	AT1G32170	AT1G62660
GO:0004565	beta-galactosidase activity	1	155	29	20872	0.175004	AT4G35010
GO:0004602	glutathione peroxidase activity	1	155	9	20872	0.0629904	AT2G48150
GO:0004629	phospholipase C activity	1	155	12	20872	0.082141	AT3G19310
GO:0004650	polygalacturonase activity	3	155	53	20872	0.00652659	AT3G07840	AT3G57510	AT3G61490
GO:0004672	protein kinase activity	6	155	542	20872	0.106398	AT2G16750	AT2G24370	AT2G41860	AT2G41930	AT5G12180	AT5G28680
GO:0004674	protein serine/threonine kinase activity	6	155	514	20872	0.0949393	AT2G16750	AT2G24370	AT2G41860	AT2G41930	AT5G12180	AT5G28680
GO:0004683	calmodulin-dependent protein kinase activity	2	155	31	20872	0.0205809	AT2G41860	AT5G12180
GO:0004707	MAP kinase activity	1	155	20	20872	0.129021	AT1G53510
GO:0004809	tRNA (guanine-N2-)-methyltransferase activity	1	155	3	20872	0.0219511	AT3G02320
GO:0004857	enzyme inhibitor activity	4	155	81	20872	0.00277998	AT1G10770	AT1G23350	AT3G62180	AT5G50030
GO:0005097	RAB GTPase activator activity	1	155	16	20872	0.106323	AT5G54780
GO:0005215	transporter activity	2	155	232	20872	0.267765	AT4G00350	AT5G56160
GO:0005216	ion channel activity	1	155	19	20872	0.123482	AT5G14870
GO:0005351	sugar:hydrogen symporter activity	3	155	81	20872	0.0193586	AT2G18480	AT4G17550	AT4G36670
GO:0005388	calcium-transporting ATPase activity	1	155	13	20872	0.0883292	AT3G21180
GO:0005484	SNAP receptor activity	1	155	30	20872	0.179701	AT3G03800
GO:0005507	copper ion binding	3	155	106	20872	0.0364322	AT1G55570	AT4G20260	AT5G20230
GO:0005509	calcium ion binding	4	155	189	20872	0.0390786	AT2G41860	AT3G59440	AT4G20260	AT5G12180
GO:0005516	calmodulin binding	5	155	147	20872	0.00404469	AT2G33670	AT3G21180	AT4G20260	AT5G14870	AT5G20810
GO:0005524	ATP binding	9	155	1207	20872	0.136249	AT1G73860	AT2G16750	AT2G24370	AT2G41860	AT2G41930	AT3G52270	AT4G24170	AT5G12180	AT5G28680
GO:0005543	phospholipid binding	1	155	17	20872	0.112134	AT1G03050
GO:0005545	phosphatidylinositol binding	1	155	11	20872	0.0758559	AT1G03050
GO:0005547	phosphatidylinositol-3,4,5-trisphosphate binding	1	155	1	20872	0.00742622	AT4G20260
GO:0005576	extracellular region	2	155	80	20872	0.0974348	AT2G19980	AT4G25780
GO:0005615	extracellular space	1	155	6	20872	0.0429374	AT5G45880
GO:0005618	cell wall	3	155	344	20872	0.218824	AT1G32170	AT1G74000	AT4G27580
GO:0005674	transcription factor TFIIF complex	1	155	2	20872	0.0147428	AT3G52270
GO:0005768	endosome	1	155	16	20872	0.106323	AT2G32670
GO:0005774	vacuolar membrane	1	155	40	20872	0.222471	AT1G63010
GO:0005777	peroxisome	1	155	112	20872	0.364769	AT5G20810
GO:0005794	Golgi apparatus	1	155	130	20872	0.370266	AT2G28110
GO:0005875	microtubule associated complex	2	155	48	20872	0.0440451	AT1G73860	AT4G24170
GO:0005975	carbohydrate metabolic process	6	155	315	20872	0.0211449	AT1G32170	AT1G62660	AT3G07840	AT3G57510	AT3G61490	AT4G35010
GO:0005985	sucrose metabolic process	1	155	8	20872	0.0564079	AT4G02280
GO:0005986	sucrose biosynthetic process	1	155	19	20872	0.123482	AT4G02280
GO:0005990	lactose catabolic process	1	155	17	20872	0.112134	AT4G35010
GO:0006071	glycerol metabolic process	1	155	15	20872	0.100419	AT5G58050
GO:0006073	cellular glucan metabolic process	1	155	22	20872	0.139834	AT1G32170
GO:0006108	malate metabolic process	1	155	10	20872	0.0694728	AT2G19900
GO:0006281	DNA repair	1	155	82	20872	0.33385	AT2G19480
GO:0006334	nucleosome assembly	1	155	51	20872	0.261414	AT2G19480
GO:0006367	transcription initiation from RNA polymerase II promoter	1	155	8	20872	0.0564079	AT3G52270
GO:0006457	protein folding	2	155	192	20872	0.246668	AT1G44160	AT2G17880
GO:0006468	protein amino acid phosphorylation	7	155	791	20872	0.137657	AT2G16750	AT2G24370	AT2G41860	AT2G41930	AT4G39110	AT5G12180	AT5G28680
GO:0006499	N-terminal protein myristoylation	8	155	348	20872	0.00335926	AT1G03050	AT1G13970	AT2G24320	AT2G24450	AT2G41860	AT2G48150	AT5G12180	AT5G50830
GO:0006508	proteolysis	4	155	343	20872	0.138554	AT1G43780	AT3G54940	AT4G21323	AT5G36260
GO:0006629	lipid metabolic process	3	155	168	20872	0.0928929	AT3G19310	AT5G55050	AT5G58050
GO:0006754	ATP biosynthetic process	1	155	29	20872	0.175004	AT2G07560
GO:0006790	sulfur metabolic process	1	155	13	20872	0.0883292	AT4G39120
GO:0006810	transport	5	155	314	20872	0.0551996	AT2G18480	AT2G32670	AT3G07250	AT4G36670	AT5G56160
GO:0006812	cation transport	1	155	76	20872	0.323535	AT2G07560
GO:0006820	anion transport	1	155	16	20872	0.106323	AT5G25430
GO:0006855	multidrug transport	1	155	49	20872	0.254919	AT4G00350
GO:0006865	amino acid transport	1	155	47	20872	0.248171	AT4G35180
GO:0006874	cellular calcium ion homeostasis	1	155	20	20872	0.129021	AT5G14870
GO:0006886	intracellular protein transport	2	155	134	20872	0.184298	AT3G03800	AT3G45280
GO:0006887	exocytosis	1	155	22	20872	0.139834	AT5G13990
GO:0006904	vesicle docking during exocytosis	1	155	25	20872	0.155407	AT5G13990
GO:0006913	nucleocytoplasmic transport	1	155	18	20872	0.117853	AT3G07250
GO:0006944	membrane fusion	1	155	31	20872	0.184319	AT3G03800
GO:0006950	response to stress	2	155	85	20872	0.106085	AT2G24370	AT3G10985
GO:0006979	response to oxidative stress	3	155	196	20872	0.120303	AT2G48150	AT5G20230	AT5G50350
GO:0007010	cytoskeleton organization	1	155	20	20872	0.129021	AT5G57320
GO:0007018	microtubule-based movement	2	155	47	20872	0.0425223	AT1G73860	AT4G24170
GO:0007242	intracellular signaling cascade	1	155	66	20872	0.302638	AT3G19310
GO:0007264	small GTPase mediated signal transduction	1	155	57	20872	0.279438	AT2G22290
GO:0007275	multicellular organismal development	1	155	127	20872	0.369899	AT3G15510
GO:0007338	single fertilization	1	155	1	20872	0.00742622	AT3G21180
GO:0007568	aging	1	155	45	20872	0.241164	AT3G10985
GO:0008033	tRNA processing	1	155	27	20872	0.165369	AT3G02320
GO:0008060	ARF GTPase activator activity	1	155	15	20872	0.100419	AT4G05330
GO:0008081	phosphoric diester hydrolase activity	1	155	27	20872	0.165369	AT3G19310
GO:0008171	O-methyltransferase activity	1	155	12	20872	0.082141	AT1G51990
GO:0008194	UDP-glycosyltransferase activity	1	155	89	20872	0.343971	AT4G02280
GO:0008219	cell death	1	155	30	20872	0.179701	AT2G33670
GO:0008441	3'(2'),5'-bisphosphate nucleotidase activity	1	155	9	20872	0.0629904	AT4G39120
GO:0008565	protein transporter activity	1	155	77	20872	0.325365	AT3G45280
GO:0008643	carbohydrate transport	1	155	8	20872	0.0564079	AT4G17550
GO:0008889	glycerophosphodiester phosphodiesterase activity	1	155	12	20872	0.082141	AT5G58050
GO:0008934	inositol-1(or 4)-monophosphatase activity	1	155	3	20872	0.0219511	AT4G39120
GO:0009055	electron carrier activity	3	155	391	20872	0.226743	AT1G11770	AT5G20230	AT5G44620
GO:0009058	biosynthetic process	2	155	102	20872	0.134994	AT1G74000	AT4G02280
GO:0009294	DNA mediated transformation	1	155	25	20872	0.155407	AT2G19480
GO:0009341	beta-galactosidase complex	1	155	22	20872	0.139834	AT4G35010
GO:0009414	response to water deprivation	1	155	129	20872	0.370166	AT3G45140
GO:0009555	pollen development	1	155	57	20872	0.279438	AT3G21180
GO:0009611	response to wounding	2	155	110	20872	0.148088	AT3G45140	AT5G20230
GO:0009620	response to fungus	2	155	29	20872	0.0182363	AT3G10985	AT3G45140
GO:0009646	response to absence of light	1	155	10	20872	0.0694728	AT5G20230
GO:0009650	UV protection	1	155	3	20872	0.0219511	AT2G02760
GO:0009695	jasmonic acid biosynthetic process	1	155	20	20872	0.129021	AT3G45140
GO:0009723	response to ethylene stimulus	1	155	93	20872	0.348894	AT3G16350
GO:0009733	response to auxin stimulus	2	155	218	20872	0.262296	AT3G16350	AT5G20810
GO:0009739	response to gibberellin stimulus	1	155	96	20872	0.3522	AT3G16350
GO:0009740	gibberellic acid mediated signaling	1	155	23	20872	0.145111	AT2G32460
GO:0009753	response to jasmonic acid stimulus	3	155	111	20872	0.0403779	AT3G16350	AT3G27810	AT3G45140
GO:0009789	positive regulation of abscisic acid mediated signaling	1	155	12	20872	0.082141	AT2G32460
GO:0009790	embryonic development	1	155	35	20872	0.202019	AT5G06760
GO:0009809	lignin biosynthetic process	1	155	29	20872	0.175004	AT1G51990
GO:0009830	cell wall modification during abscission	1	155	3	20872	0.0219511	AT3G57510
GO:0009832	plant-type cell wall biogenesis	1	155	23	20872	0.145111	AT2G33100
GO:0009834	secondary cell wall biogenesis	1	155	15	20872	0.100419	AT2G28110
GO:0009846	pollen germination	1	155	25	20872	0.155407	AT2G33100
GO:0009860	pollen tube growth	2	155	42	20872	0.0351403	AT2G33460	AT5G14870
GO:0009901	anther dehiscence	1	155	9	20872	0.0629904	AT3G57510
GO:0010005	cortical microtubule, transverse to long axis	1	155	8	20872	0.0564079	AT2G33460
GO:0010047	fruit dehiscence	1	155	7	20872	0.0497239	AT3G57510
GO:0010167	response to nitrate	1	155	12	20872	0.082141	AT2G17660
GO:0010215	cellulose microfibril organization	1	155	4	20872	0.0290521	AT2G33460
GO:0010228	vegetative to reproductive phase transition	1	155	25	20872	0.155407	AT2G02760
GO:0010347	L-galactose-1-phosphate phosphatase activity	1	155	2	20872	0.0147428	AT4G39120
GO:0010417	glucuronoxylan biosynthetic process	1	155	8	20872	0.0564079	AT2G28110
GO:0010583	response to cyclopentenone	1	155	34	20872	0.197708	AT4G03620
GO:0010584	pollen exine formation	1	155	14	20872	0.0944214	AT3G28780
GO:0012505	endomembrane system	33	155	2437	20872	0.000234137	AT1G09155	AT1G10770	AT1G11770	AT1G18990	AT1G23350	AT1G29140	AT1G32170	AT1G43780	AT1G55570	AT2G16750	AT2G19980	AT3G07840	AT3G19310	AT3G28780	AT3G28790	AT3G54040	AT3G54940	AT3G57510	AT3G59440	AT3G61490	AT3G62180	AT4G02900	AT4G21323	AT4G25780	AT4G35010	AT5G03210	AT5G14890	AT5G19580	AT5G28680	AT5G45880	AT5G50030	AT5G55050	AT5G62490
GO:0015020	glucuronosyltransferase activity	1	155	7	20872	0.0497239	AT2G28110
GO:0015031	protein transport	1	155	105	20872	0.360264	AT2G22290
GO:0015144	carbohydrate transmembrane transporter activity	2	155	75	20872	0.0887822	AT2G18480	AT4G36670
GO:0015171	amino acid transmembrane transporter activity	1	155	42	20872	0.230154	AT4G35180
GO:0015238	drug transporter activity	1	155	43	20872	0.233891	AT4G00350
GO:0015297	antiporter activity	1	155	52	20872	0.264568	AT4G00350
GO:0015380	anion exchanger activity	1	155	6	20872	0.0429374	AT5G25430
GO:0015690	aluminum ion transport	1	155	1	20872	0.00742622	AT5G20230
GO:0016020	membrane	11	155	1411	20872	0.122626	AT1G01070	AT2G07560	AT2G18480	AT2G32670	AT2G33100	AT4G00350	AT4G02900	AT4G35180	AT4G36670	AT5G25430	AT5G46150
GO:0016021	integral to membrane	8	155	346	20872	0.0032528	AT1G52580	AT2G18480	AT2G33670	AT2G47770	AT3G29060	AT3G45280	AT4G36670	AT5G25430
GO:0016157	sucrose synthase activity	1	155	6	20872	0.0429374	AT4G02280
GO:0016165	lipoxygenase activity	1	155	7	20872	0.0497239	AT3G45140
GO:0016192	vesicle-mediated transport	1	155	87	20872	0.34128	AT2G32670
GO:0016298	lipase activity	1	155	41	20872	0.226347	AT5G55050
GO:0016301	kinase activity	8	155	822	20872	0.108604	AT2G16750	AT2G24370	AT2G41860	AT2G41930	AT4G39110	AT5G12180	AT5G28680	AT5G58050
GO:0016324	apical plasma membrane	2	155	10	20872	0.00232482	AT2G33460	AT5G14870
GO:0016652	oxidoreductase activity, acting on NADH or NADPH, NAD or NADP as acceptor	1	155	6	20872	0.0429374	AT2G19900
GO:0016740	transferase activity	1	155	91	20872	0.346507	AT2G28110
GO:0016759	cellulose synthase activity	1	155	34	20872	0.197708	AT2G33100
GO:0016762	xyloglucan:xyloglucosyl transferase activity	1	155	32	20872	0.188859	AT1G32170
GO:0016788	hydrolase activity, acting on ester bonds	1	155	107	20872	0.361701	AT5G55050
GO:0016798	hydrolase activity, acting on glycosyl bonds	1	155	41	20872	0.226347	AT1G32170
GO:0016844	strictosidine synthase activity	1	155	14	20872	0.0944214	AT1G74000
GO:0016887	ATPase activity	1	155	115	20872	0.366266	AT2G07560
GO:0018008	N-terminal peptidyl-glycine N-myristoylation	1	155	1	20872	0.00742622	AT4G20260
GO:0019513	lactose catabolic process, using glucoside 3-dehydrogenase	1	155	13	20872	0.0883292	AT4G35010
GO:0019515	lactose catabolic process via UDP-galactose	1	155	14	20872	0.0944214	AT4G35010
GO:0019575	sucrose catabolic process, using beta-fructofuranosidase	1	155	15	20872	0.100419	AT1G62660
GO:0030118	clathrin coat	1	155	8	20872	0.0564079	AT1G03050
GO:0030246	carbohydrate binding	1	155	88	20872	0.342645	AT1G09155
GO:0030276	clathrin binding	1	155	20	20872	0.129021	AT1G03050
GO:0030551	cyclic nucleotide binding	1	155	26	20872	0.16043	AT5G14870
GO:0030599	pectinesterase activity	4	155	109	20872	0.00757858	AT1G10770	AT1G23350	AT3G62180	AT5G50030
GO:0031072	heat shock protein binding	2	155	94	20872	0.121531	AT1G44160	AT2G17880
GO:0031122	cytoplasmic microtubule organization	1	155	1	20872	0.00742622	AT2G33460
GO:0031225	anchored to membrane	5	155	204	20872	0.0140214	AT2G24450	AT4G28280	AT5G20230	AT5G36260	AT5G58050
GO:0032312	regulation of ARF GTPase activity	1	155	11	20872	0.0758559	AT4G05330
GO:0032313	regulation of Rab GTPase activity	1	155	16	20872	0.106323	AT5G54780
GO:0033523	histone H2B ubiquitination	1	155	4	20872	0.0290521	AT2G02760
GO:0042538	hyperosmotic salinity response	1	155	37	20872	0.210417	AT5G62490
GO:0042742	defense response to bacterium	1	155	132	20872	0.370401	AT4G20260
GO:0042802	identical protein binding	1	155	44	20872	0.237561	AT4G21323
GO:0043086	negative regulation of catalytic activity	1	155	42	20872	0.230154	AT4G21323
GO:0045454	cell redox homeostasis	1	155	83	20872	0.335418	AT1G50950
GO:0046658	anchored to plasma membrane	1	155	60	20872	0.287665	AT5G20230
GO:0046910	pectinesterase inhibitor activity	4	155	42	20872	0.000248454	AT1G10770	AT1G23350	AT3G62180	AT5G50030
GO:0048268	clathrin coat assembly	1	155	11	20872	0.0758559	AT1G03050
GO:0048443	stamen development	1	155	17	20872	0.112134	AT3G27810
GO:0050660	FAD binding	1	155	82	20872	0.33385	AT1G11770
GO:0051082	unfolded protein binding	1	155	86	20872	0.339875	AT1G44160
GO:0051707	response to other organism	1	155	48	20872	0.251577	AT3G45140
GO:0055085	transmembrane transport	2	155	33	20872	0.0230274	AT2G18480	AT4G36670
GO:0055114	oxidation reduction	1	155	91	20872	0.346507	AT2G19900

## Sheet: DP7 GO
GO number	GO description	Gene No. in this function	Gene list No.	Gene No. in the function in background	Total background	P-value	Gene list
GO:0000145	exocyst	2	137	26	20872	0.0118948	AT5G13150	AT5G13990
GO:0000234	phosphoethanolamine N-methyltransferase activity	1	137	3	20872	0.0194357	AT1G48600
GO:0000271	polysaccharide biosynthetic process	1	137	17	20872	0.100499	AT4G38190
GO:0003824	catalytic activity	7	137	932	20872	0.143981	AT1G13130	AT1G30740	AT1G47380	AT2G37540	AT2G38400	AT4G25900	AT5G04120
GO:0004034	aldose 1-epimerase activity	2	137	10	20872	0.00182732	AT4G25900	AT5G15140
GO:0004091	carboxylesterase activity	1	137	103	20872	0.346488	AT5G42170
GO:0004146	dihydrofolate reductase activity	1	137	1	20872	0.00656382	AT2G21550
GO:0004352	glutamate dehydrogenase activity	1	137	1	20872	0.00656382	AT5G07440
GO:0004353	glutamate dehydrogenase [NAD(P)+] activity	1	137	2	20872	0.0130421	AT5G07440
GO:0004427	inorganic diphosphatase activity	1	137	7	20872	0.0441791	AT2G46860
GO:0004428	inositol or phosphatidylinositol kinase activity	1	137	15	20872	0.0898434	AT5G24240
GO:0004462	lactoylglutathione lyase activity	2	137	7	20872	0.000869517	AT1G15380	AT1G80160
GO:0004563	beta-N-acetylhexosaminidase activity	1	137	3	20872	0.0194357	AT1G65590
GO:0004565	beta-galactosidase activity	1	137	29	20872	0.158491	AT5G56870
GO:0004672	protein kinase activity	6	137	542	20872	0.0802459	AT1G04700	AT1G61860	AT2G30360	AT2G43230	AT3G18750	AT5G58380
GO:0004712	protein serine/threonine/tyrosine kinase activity	2	137	44	20872	0.0308002	AT1G04700	AT4G14780
GO:0004713	protein tyrosine kinase activity	2	137	190	20872	0.225466	AT1G61860	AT2G43230
GO:0004722	protein serine/threonine phosphatase activity	1	137	123	20872	0.362799	AT1G47380
GO:0004799	thymidylate synthase activity	1	137	1	20872	0.00656382	AT2G21550
GO:0004805	trehalose-phosphatase activity	1	137	15	20872	0.0898434	AT1G78090
GO:0004857	enzyme inhibitor activity	1	137	81	20872	0.314827	AT2G47670
GO:0004871	signal transducer activity	1	137	77	20872	0.307239	AT5G02430
GO:0005085	guanyl-nucleotide exchange factor activity	1	137	7	20872	0.0441791	AT4G35380
GO:0005086	ARF guanyl-nucleotide exchange factor activity	1	137	6	20872	0.0381163	AT4G35380
GO:0005093	RAB GDP-dissociation inhibitor activity	1	137	4	20872	0.0257453	AT5G09550
GO:0005215	transporter activity	2	137	232	20872	0.255502	AT3G08040	AT5G56160
GO:0005351	sugar:hydrogen symporter activity	3	137	81	20872	0.0142691	AT1G50310	AT2G18480	AT5G27360
GO:0005388	calcium-transporting ATPase activity	2	137	13	20872	0.00310625	AT2G22950	AT3G21180
GO:0005507	copper ion binding	1	137	106	20872	0.34962	AT3G13400
GO:0005509	calcium ion binding	2	137	189	20872	0.224558	AT1G05990	AT1G24620
GO:0005516	calmodulin binding	3	137	147	20872	0.0565725	AT2G22950	AT3G21180	AT5G20810
GO:0005576	extracellular region	2	137	80	20872	0.0813946	AT3G44735	AT4G25780
GO:0005618	cell wall	3	137	344	20872	0.203155	AT1G65590	AT4G25900	AT5G07430
GO:0005737	cytoplasm	3	137	451	20872	0.227227	AT1G19640	AT2G46860	AT4G26260
GO:0005744	mitochondrial inner membrane presequence translocase complex	1	137	19	20872	0.110862	AT4G16160
GO:0005777	peroxisome	3	137	112	20872	0.0311898	AT5G12390	AT5G20810	AT5G24240
GO:0005794	Golgi apparatus	2	137	130	20872	0.155881	AT1G06890	AT4G38190
GO:0005834	heterotrimeric G-protein complex	1	137	52	20872	0.244447	AT5G02430
GO:0005886	plasma membrane	14	137	1655	20872	0.0710975	AT1G02816	AT1G05960	AT1G65590	AT1G65980	AT1G79450	AT2G28120	AT2G33470	AT2G39890	AT2G43230	AT3G08040	AT3G21180	AT3G28960	AT4G25900	AT5G07440
GO:0005975	carbohydrate metabolic process	7	137	315	20872	0.00369166	AT1G13130	AT1G15380	AT1G65590	AT1G80160	AT4G25900	AT5G15140	AT5G56870
GO:0005985	sucrose metabolic process	1	137	8	20872	0.0501613	AT4G02280
GO:0005986	sucrose biosynthetic process	1	137	19	20872	0.110862	AT4G02280
GO:0005990	lactose catabolic process	1	137	17	20872	0.100499	AT5G56870
GO:0005992	trehalose biosynthetic process	1	137	20	20872	0.115936	AT1G78090
GO:0006012	galactose metabolic process	2	137	14	20872	0.00360051	AT4G25900	AT5G15140
GO:0006231	dTMP biosynthetic process	1	137	1	20872	0.00656382	AT2G21550
GO:0006464	protein modification process	1	137	78	20872	0.309194	AT5G24240
GO:0006468	protein amino acid phosphorylation	11	137	791	20872	0.00928256	AT1G04700	AT1G61860	AT2G19400	AT2G20470	AT2G30360	AT2G43230	AT3G18750	AT3G20190	AT4G14780	AT5G12000	AT5G58380
GO:0006499	N-terminal protein myristoylation	4	137	348	20872	0.11614	AT1G13970	AT2G28120	AT4G00335	AT5G54095
GO:0006520	cellular amino acid metabolic process	1	137	21	20872	0.120939	AT1G15410
GO:0006535	cysteine biosynthetic process from serine	1	137	6	20872	0.0381163	AT5G56760
GO:0006545	glycine biosynthetic process	1	137	1	20872	0.00656382	AT2G21550
GO:0006656	phosphatidylcholine biosynthetic process	1	137	2	20872	0.0130421	AT4G39180
GO:0006730	one-carbon metabolic process	1	137	14	20872	0.0844042	AT2G21550
GO:0006754	ATP biosynthetic process	2	137	29	20872	0.0145725	AT1G68710	AT2G22950
GO:0006796	phosphate metabolic process	1	137	4	20872	0.0257453	AT2G46860
GO:0006810	transport	4	137	314	20872	0.0958258	AT1G50310	AT2G18480	AT5G27360	AT5G56160
GO:0006812	cation transport	2	137	76	20872	0.0753473	AT2G22950	AT3G58060
GO:0006816	calcium ion transport	1	137	14	20872	0.0844042	AT2G22950
GO:0006857	oligopeptide transport	1	137	54	20872	0.250544	AT5G55930
GO:0006865	amino acid transport	3	137	47	20872	0.00337799	AT2G39890	AT3G28960	AT4G35180
GO:0006879	cellular iron ion homeostasis	1	137	9	20872	0.0560637	AT3G08040
GO:0006887	exocytosis	2	137	22	20872	0.00867701	AT5G13150	AT5G13990
GO:0006904	vesicle docking during exocytosis	2	137	25	20872	0.0110514	AT5G13150	AT5G13990
GO:0007169	transmembrane receptor protein tyrosine kinase signaling pathway	1	137	125	20872	0.36388	AT3G20190
GO:0007275	multicellular organismal development	1	137	127	20872	0.364871	AT5G61430
GO:0007338	single fertilization	1	137	1	20872	0.00656382	AT3G21180
GO:0007568	aging	1	137	45	20872	0.22147	AT5G57810
GO:0008060	ARF GTPase activator activity	1	137	15	20872	0.0898434	AT4G05330
GO:0008083	growth factor activity	1	137	5	20872	0.0319719	AT3G44735
GO:0008120	ceramide glucosyltransferase activity	1	137	1	20872	0.00656382	AT2G19880
GO:0008152	metabolic process	7	137	690	20872	0.0839772	AT1G15410	AT1G48600	AT1G68710	AT2G22950	AT2G37540	AT2G46860	AT5G04120
GO:0008168	methyltransferase activity	1	137	76	20872	0.305245	AT1G48600
GO:0008194	UDP-glycosyltransferase activity	1	137	89	20872	0.328225	AT4G02280
GO:0008270	zinc ion binding	10	137	933	20872	0.0437372	AT1G01780	AT1G30860	AT1G74870	AT1G76410	AT2G38920	AT3G09320	AT3G61230	AT4G00335	AT4G05330	AT5G10650
GO:0008283	cell proliferation	1	137	30	20872	0.162886	AT3G44735
GO:0008324	cation transmembrane transporter activity	1	137	19	20872	0.110862	AT3G58060
GO:0008453	alanine-glyoxylate transaminase activity	1	137	4	20872	0.0257453	AT2G38400
GO:0008483	transaminase activity	1	137	23	20872	0.130734	AT2G38400
GO:0008526	phosphatidylinositol transporter activity	1	137	6	20872	0.0381163	AT4G39180
GO:0008565	protein transporter activity	1	137	77	20872	0.307239	AT4G16160
GO:0009001	serine O-acetyltransferase activity	1	137	4	20872	0.0257453	AT5G56760
GO:0009058	biosynthetic process	1	137	102	20872	0.345386	AT4G02280
GO:0009165	nucleotide biosynthetic process	1	137	4	20872	0.0257453	AT2G21550
GO:0009268	response to pH	1	137	1	20872	0.00656382	AT2G30360
GO:0009341	beta-galactosidase complex	1	137	22	20872	0.125871	AT5G56870
GO:0009409	response to cold	2	137	185	20872	0.220838	AT1G24620	AT5G52300
GO:0009414	response to water deprivation	1	137	129	20872	0.365774	AT5G52300
GO:0009505	plant-type cell wall	3	137	235	20872	0.131455	AT1G65590	AT4G25900	AT5G07430
GO:0009527	plastid outer membrane	1	137	6	20872	0.0381163	AT4G16160
GO:0009543	chloroplast thylakoid lumen	1	137	68	20872	0.28783	AT1G79450
GO:0009555	pollen development	1	137	57	20872	0.259313	AT3G21180
GO:0009611	response to wounding	2	137	110	20872	0.126989	AT1G19640	AT1G22640
GO:0009648	photoperiodism	1	137	5	20872	0.0319719	AT2G40080
GO:0009651	response to salt stress	3	137	285	20872	0.169614	AT1G22640	AT5G07440	AT5G52300
GO:0009694	jasmonic acid metabolic process	1	137	4	20872	0.0257453	AT1G19640
GO:0009695	jasmonic acid biosynthetic process	1	137	20	20872	0.115936	AT1G19640
GO:0009723	response to ethylene stimulus	1	137	93	20872	0.334086	AT1G22640
GO:0009733	response to auxin stimulus	2	137	218	20872	0.247226	AT1G22640	AT5G20810
GO:0009737	response to abscisic acid stimulus	2	137	202	20872	0.235654	AT1G22640	AT5G52300
GO:0009738	abscisic acid mediated signaling	1	137	38	20872	0.195793	AT5G52300
GO:0009739	response to gibberellin stimulus	1	137	96	20872	0.338135	AT1G22640
GO:0009751	response to salicylic acid stimulus	1	137	95	20872	0.336818	AT1G22640
GO:0009753	response to jasmonic acid stimulus	1	137	111	20872	0.354278	AT1G22640
GO:0009790	embryonic development	1	137	35	20872	0.183914	AT5G06760
GO:0009800	cinnamic acid biosynthetic process	1	137	1	20872	0.00656382	AT1G22640
GO:0009832	plant-type cell wall biogenesis	1	137	23	20872	0.130734	AT4G38190
GO:0009846	pollen germination	1	137	25	20872	0.140255	AT4G38190
GO:0009867	jasmonic acid mediated signaling pathway	1	137	24	20872	0.135529	AT1G19640
GO:0009892	negative regulation of metabolic process	1	137	1	20872	0.00656382	AT1G22640
GO:0009909	regulation of flower development	1	137	27	20872	0.149505	AT2G40080
GO:0010017	red or far red light signaling pathway	1	137	18	20872	0.105717	AT2G40080
GO:0010089	xylem histogenesis	1	137	11	20872	0.0676318	AT1G62990
GO:0010114	response to red light	1	137	40	20872	0.203416	AT2G40080
GO:0010295	(+)-abscisic acid 8'-hydroxylase activity	1	137	4	20872	0.0257453	AT3G19270
GO:0015031	protein transport	2	137	105	20872	0.119491	AT4G16160	AT5G09550
GO:0015144	carbohydrate transmembrane transporter activity	3	137	75	20872	0.0117397	AT1G50310	AT2G18480	AT5G27360
GO:0015171	amino acid transmembrane transporter activity	3	137	42	20872	0.00247001	AT2G39890	AT3G28960	AT4G35180
GO:0015193	L-proline transmembrane transporter activity	1	137	3	20872	0.0194357	AT2G39890
GO:0015198	oligopeptide transporter activity	1	137	15	20872	0.0898434	AT5G55930
GO:0015297	antiporter activity	1	137	52	20872	0.244447	AT3G08040
GO:0015450	P-P-bond-hydrolysis-driven protein transmembrane transporter activity	1	137	40	20872	0.203416	AT4G16160
GO:0015562	efflux transmembrane transporter activity	1	137	8	20872	0.0501613	AT3G58060
GO:0015662	ATPase activity, coupled to transmembrane movement of ions, phosphorylative mechanism	1	137	18	20872	0.105717	AT1G68710
GO:0015824	proline transport	1	137	3	20872	0.0194357	AT2G39890
GO:0015914	phospholipid transport	1	137	12	20872	0.0732991	AT1G68710
GO:0015929	hexosaminidase activity	1	137	3	20872	0.0194357	AT1G65590
GO:0016020	membrane	16	137	1411	20872	0.0116754	AT1G06890	AT1G50310	AT1G65980	AT1G68710	AT1G79450	AT2G18480	AT2G22950	AT2G39890	AT2G46860	AT3G08040	AT3G28007	AT3G28960	AT3G58060	AT4G35180	AT5G27360	AT5G55930
GO:0016021	integral to membrane	7	137	346	20872	0.00588487	AT1G50310	AT1G68710	AT2G18480	AT2G47770	AT3G28007	AT5G27360	AT5G57810
GO:0016157	sucrose synthase activity	1	137	6	20872	0.0381163	AT4G02280
GO:0016209	antioxidant activity	1	137	10	20872	0.0618869	AT1G65980
GO:0016301	kinase activity	10	137	822	20872	0.0248353	AT1G61860	AT2G19400	AT2G20470	AT2G30360	AT2G43230	AT3G18750	AT3G20190	AT4G14780	AT5G12000	AT5G58380
GO:0016462	pyrophosphatase activity	1	137	5	20872	0.0319719	AT2G46860
GO:0016491	oxidoreductase activity	6	137	400	20872	0.0320444	AT1G30740	AT1G65980	AT1G77330	AT2G37540	AT3G13400	AT5G07440
GO:0016559	peroxisome fission	1	137	8	20872	0.0501613	AT5G12390
GO:0016563	transcription activator activity	1	137	97	20872	0.339421	AT1G62990
GO:0016759	cellulose synthase activity	1	137	34	20872	0.179833	AT4G38190
GO:0016773	phosphotransferase activity, alcohol group as acceptor	1	137	28	20872	0.154031	AT5G24240
GO:0016788	hydrolase activity, acting on ester bonds	1	137	107	20872	0.350607	AT5G42170
GO:0016853	isomerase activity	1	137	12	20872	0.0732991	AT4G25900
GO:0016855	racemase and epimerase activity, acting on amino acids and derivatives	1	137	1	20872	0.00656382	AT1G15410
GO:0017089	glycolipid transporter activity	1	137	4	20872	0.0257453	AT2G33470
GO:0019318	hexose metabolic process	1	137	3	20872	0.0194357	AT5G15140
GO:0019513	lactose catabolic process, using glucoside 3-dehydrogenase	1	137	13	20872	0.0788897	AT5G56870
GO:0019515	lactose catabolic process via UDP-galactose	1	137	14	20872	0.0844042	AT5G56870
GO:0019853	L-ascorbic acid biosynthetic process	1	137	10	20872	0.0618869	AT4G26260
GO:0030001	metal ion transport	1	137	71	20872	0.294672	AT1G66240
GO:0030154	cell differentiation	1	137	25	20872	0.140255	AT5G56750
GO:0030170	pyridoxal phosphate binding	1	137	37	20872	0.191894	AT2G38400
GO:0030246	carbohydrate binding	1	137	88	20872	0.326674	AT4G25900
GO:0030599	pectinesterase activity	2	137	109	20872	0.125497	AT2G47670	AT5G07430
GO:0030795	jasmonate O-methyltransferase activity	1	137	1	20872	0.00656382	AT1G19640
GO:0031225	anchored to membrane	3	137	204	20872	0.105015	AT5G10430	AT5G36260	AT5G53250
GO:0032012	regulation of ARF protein signal transduction	1	137	5	20872	0.0319719	AT4G35380
GO:0032312	regulation of ARF GTPase activity	1	137	11	20872	0.0676318	AT4G05330
GO:0042545	cell wall modification	1	137	59	20872	0.264916	AT5G07430
GO:0042753	positive regulation of circadian rhythm	1	137	2	20872	0.0130421	AT2G40080
GO:0043087	regulation of GTPase activity	1	137	3	20872	0.0194357	AT5G09550
GO:0043169	cation binding	1	137	107	20872	0.350607	AT1G13130
GO:0046686	response to cadmium ion	3	137	276	20872	0.163314	AT1G22640	AT1G65980	AT5G07440
GO:0046836	glycolipid transport	1	137	4	20872	0.0257453	AT2G33470
GO:0046872	metal ion binding	1	137	91	20872	0.331223	AT1G66240
GO:0046910	pectinesterase inhibitor activity	1	137	42	20872	0.210807	AT2G47670
GO:0048573	photoperiodism, flowering	1	137	28	20872	0.154031	AT2G40080
GO:0050113	inositol oxygenase activity	1	137	3	20872	0.0194357	AT4G26260
GO:0050660	FAD binding	1	137	82	20872	0.316629	AT1G30740
GO:0051861	glycolipid binding	1	137	4	20872	0.0257453	AT2G33470
GO:0055085	transmembrane transport	3	137	33	20872	0.00124409	AT1G50310	AT2G18480	AT5G27360

## Sheet: DP8 GO
GO number	GO description	Gene No. in this function	Gene list No.	Gene No. in the function in background	Total background	P-value	Gene list
GO:0000166	nucleotide binding	2	78	496	20872	0.273166	AT2G01330	AT3G19090
GO:0003779	actin binding	4	78	52	20872	4.11832e-05	AT2G19770	AT4G25590	AT4G29340	AT5G52360
GO:0003785	actin monomer binding	1	78	3	20872	0.0111286	AT2G19770
GO:0004022	alcohol dehydrogenase (NAD) activity	1	78	8	20872	0.0291328	AT1G51410
GO:0004091	carboxylesterase activity	1	78	103	20872	0.263777	AT5G42170
GO:0004356	glutamate-ammonia ligase activity	1	78	7	20872	0.0255856	AT1G48470
GO:0004427	inorganic diphosphatase activity	1	78	7	20872	0.0255856	AT2G46860
GO:0004497	monooxygenase activity	1	78	197	20872	0.355543	AT2G45580
GO:0004650	polygalacturonase activity	4	78	53	20872	4.43867e-05	AT1G02790	AT2G23900	AT3G07840	AT5G48140
GO:0004674	protein serine/threonine kinase activity	2	78	514	20872	0.274281	AT2G18470	AT3G61160
GO:0004713	protein tyrosine kinase activity	1	78	190	20872	0.351982	AT3G61160
GO:0004857	enzyme inhibitor activity	3	78	81	20872	0.00323321	AT2G47050	AT3G62170	AT3G62180
GO:0004871	signal transducer activity	1	78	77	20872	0.217172	AT1G28270
GO:0005200	structural constituent of cytoskeleton	1	78	24	20872	0.0823763	AT3G46520
GO:0005351	sugar:hydrogen symporter activity	1	78	81	20872	0.225089	AT1G50310
GO:0005506	iron ion binding	1	78	223	20872	0.365236	AT2G45580
GO:0005507	copper ion binding	2	78	106	20872	0.0524513	AT1G55570	AT3G09390
GO:0005516	calmodulin binding	2	78	147	20872	0.0870124	AT2G33670	AT3G43120
GO:0005576	extracellular region	1	78	80	20872	0.223136	AT1G01310
GO:0005618	cell wall	3	78	344	20872	0.0979287	AT3G62170	AT4G38770	AT5G07420
GO:0005622	intracellular	2	78	432	20872	0.263027	AT4G25590	AT5G52360
GO:0005737	cytoplasm	3	78	451	20872	0.149326	AT2G19770	AT2G46860	AT4G29340
GO:0005739	mitochondrion	3	78	778	20872	0.228562	AT1G63060	AT3G15280	AT3G46520
GO:0005773	vacuole	2	78	440	20872	0.264857	AT1G22750	AT4G25950
GO:0005777	peroxisome	1	78	112	20872	0.277394	AT1G04290
GO:0005856	cytoskeleton	1	78	9	20872	0.0326535	AT3G46520
GO:0005975	carbohydrate metabolic process	4	78	315	20872	0.0238585	AT1G02790	AT2G23900	AT3G07840	AT5G48140
GO:0006396	RNA processing	2	78	67	20872	0.0240393	AT3G19090	AT5G37370
GO:0006542	glutamine biosynthetic process	1	78	4	20872	0.0147834	AT1G48470
GO:0006629	lipid metabolic process	1	78	168	20872	0.337827	AT5G42170
GO:0006633	fatty acid biosynthetic process	1	78	51	20872	0.158396	AT4G11030
GO:0006754	ATP biosynthetic process	1	78	29	20872	0.0977132	AT3G42640
GO:0006796	phosphate metabolic process	1	78	4	20872	0.0147834	AT2G46860
GO:0006807	nitrogen compound metabolic process	1	78	18	20872	0.063169	AT1G48470
GO:0006812	cation transport	1	78	76	20872	0.215149	AT3G42640
GO:0006869	lipid transport	1	78	84	20872	0.230841	AT4G08670
GO:0006878	cellular copper ion homeostasis	1	78	6	20872	0.0220118	AT3G09390
GO:0007010	cytoskeleton organization	3	78	20	20872	5.38372e-05	AT2G19770	AT3G46520	AT4G29340
GO:0007267	cell-cell signaling	1	78	20	20872	0.0696704	AT1G28270
GO:0007275	multicellular organismal development	1	78	127	20872	0.297487	AT1G61110
GO:0008152	metabolic process	3	78	690	20872	0.221308	AT1G51410	AT2G46860	AT3G42640
GO:0008219	cell death	1	78	30	20872	0.100709	AT2G33670
GO:0008289	lipid binding	1	78	86	20872	0.23459	AT4G08670
GO:0008553	hydrogen-exporting ATPase activity, phosphorylative mechanism	1	78	7	20872	0.0255856	AT1G80660
GO:0009505	plant-type cell wall	2	78	235	20872	0.161248	AT3G62170	AT5G07420
GO:0009524	phragmoplast	1	78	37	20872	0.121031	AT2G19770
GO:0009555	pollen development	1	78	57	20872	0.173139	AT1G22130
GO:0009733	response to auxin stimulus	1	78	218	20872	0.363778	AT3G43120
GO:0012505	endomembrane system	20	78	2437	20872	0.000319713	AT1G02790	AT1G29140	AT1G55570	AT2G23900	AT2G36020	AT2G45580	AT2G47050	AT3G07840	AT3G16090	AT3G28750	AT3G28790	AT3G28830	AT3G28840	AT3G28980	AT3G62170	AT3G62180	AT5G07420	AT5G26060	AT5G48140	AT5G61720
GO:0012511	monolayer-surrounded lipid storage body	1	78	10	20872	0.0361477	AT2G25890
GO:0015144	carbohydrate transmembrane transporter activity	1	78	75	20872	0.213107	AT1G50310
GO:0015629	actin cytoskeleton	2	78	10	20872	0.000602578	AT2G19770	AT4G29340
GO:0015992	proton transport	2	78	13	20872	0.00103309	AT1G80660	AT4G25950
GO:0016020	membrane	6	78	1411	20872	0.159062	AT1G50310	AT1G63450	AT2G25890	AT2G46860	AT3G42640	AT4G16745
GO:0016021	integral to membrane	3	78	346	20872	0.0989249	AT1G50310	AT2G25890	AT2G33670
GO:0016291	acyl-CoA thioesterase activity	1	78	12	20872	0.0430576	AT1G04290
GO:0016462	pyrophosphatase activity	1	78	5	20872	0.0184111	AT2G46860
GO:0016788	hydrolase activity, acting on ester bonds	2	78	107	20872	0.0532547	AT1G04290	AT5G42170
GO:0016820	hydrolase activity, acting on acid anhydrides, catalyzing transmembrane movement of substances	1	78	6	20872	0.0220118	AT4G25950
GO:0016829	lyase activity	1	78	50	20872	0.155867	AT4G37950
GO:0016887	ATPase activity	1	78	115	20872	0.281667	AT3G42640
GO:0019825	oxygen binding	1	78	193	20872	0.353561	AT2G45580
GO:0019915	lipid storage	1	78	15	20872	0.0532282	AT2G25890
GO:0020037	heme binding	1	78	239	20872	0.36872	AT2G45580
GO:0030036	actin cytoskeleton organization	2	78	27	20872	0.00441725	AT2G19770	AT4G29340
GO:0030529	ribonucleoprotein complex	1	78	5	20872	0.0184111	AT3G19090
GO:0030599	pectinesterase activity	4	78	109	20872	0.000690651	AT2G47050	AT3G62170	AT3G62180	AT5G07420
GO:0031225	anchored to membrane	1	78	204	20872	0.358683	AT4G08670
GO:0042545	cell wall modification	2	78	59	20872	0.0191556	AT3G62170	AT5G07420
GO:0044237	cellular metabolic process	1	78	36	20872	0.118196	AT1G51410
GO:0046910	pectinesterase inhibitor activity	2	78	42	20872	0.0102576	AT2G47050	AT3G62180
GO:0048046	apoplast	1	78	256	20872	0.370616	AT1G28270
GO:0055085	transmembrane transport	1	78	33	20872	0.109557	AT1G50310

## Sheet: DP9 GO
GO number	GO description	Gene No. in this function	Gene list No.	Gene No. in the function in background	Total background	P-value	Gene list
GO:0000271	polysaccharide biosynthetic process	1	173	17	20872	0.123426	AT2G33100
GO:0000302	response to reactive oxygen species	1	173	9	20872	0.0698182	AT4G02380
GO:0003682	chromatin binding	2	173	28	20872	0.020845	AT1G57820	AT5G12350
GO:0003779	actin binding	1	173	52	20872	0.282472	AT4G15200
GO:0004034	aldose 1-epimerase activity	2	173	10	20872	0.002878	AT3G01260	AT4G25900
GO:0004066	asparagine synthase (glutamine-hydrolyzing) activity	1	173	3	20872	0.0244577	AT3G47340
GO:0004089	carbonate dehydratase activity	1	173	15	20872	0.110724	AT5G04180
GO:0004091	carboxylesterase activity	1	173	103	20872	0.36631	AT2G03980
GO:0004252	serine-type endopeptidase activity	4	173	84	20872	0.00458435	AT1G66210	AT4G21323	AT4G21326	AT5G11940
GO:0004428	inositol or phosphatidylinositol kinase activity	1	173	15	20872	0.110724	AT3G56600
GO:0004497	monooxygenase activity	2	173	197	20872	0.263109	AT5G44620	AT5G67310
GO:0004553	hydrolase activity, hydrolyzing O-glycosyl compounds	2	173	186	20872	0.256899	AT3G52600	AT3G62710
GO:0004565	beta-galactosidase activity	1	173	29	20872	0.190628	AT2G16730
GO:0004601	peroxidase activity	2	173	75	20872	0.103859	AT4G17690	AT5G47000
GO:0004602	glutathione peroxidase activity	1	173	9	20872	0.0698182	AT2G48150
GO:0004629	phospholipase C activity	1	173	12	20872	0.0908073	AT3G19310
GO:0004664	prephenate dehydratase activity	1	173	6	20872	0.0477158	AT1G08250
GO:0004672	protein kinase activity	10	173	542	20872	0.00952286	AT1G23540	AT2G24370	AT2G31500	AT3G02810	AT3G18810	AT3G20530	AT3G20860	AT5G12180	AT5G18910	AT5G39420
GO:0004674	protein serine/threonine kinase activity	10	173	514	20872	0.00698615	AT1G23540	AT2G24370	AT2G31500	AT3G02810	AT3G18810	AT3G20530	AT3G20860	AT5G12180	AT5G18910	AT5G39420
GO:0004683	calmodulin-dependent protein kinase activity	2	173	31	20872	0.0250167	AT2G31500	AT5G12180
GO:0004707	MAP kinase activity	1	173	20	20872	0.141644	AT1G53510
GO:0004713	protein tyrosine kinase activity	4	173	190	20872	0.0524927	AT1G23540	AT3G18810	AT3G20530	AT3G20860
GO:0004857	enzyme inhibitor activity	11	173	81	20872	6.45283e-11	AT1G10770	AT1G70540	AT2G10970	AT2G26450	AT2G47050	AT3G05610	AT3G62170	AT3G62180	AT5G27870	AT5G49180	AT5G50030
GO:0005089	Rho guanyl-nucleotide exchange factor activity	1	173	15	20872	0.110724	AT1G79860
GO:0005199	structural constituent of cell wall	1	173	35	20872	0.218907	AT4G33970
GO:0005215	transporter activity	2	173	232	20872	0.273003	AT1G62280	AT1G73220
GO:0005381	iron ion transmembrane transporter activity	1	173	5	20872	0.0400936	AT4G19690
GO:0005384	manganese ion transmembrane transporter activity	1	173	6	20872	0.0477158	AT4G19690
GO:0005385	zinc ion transmembrane transporter activity	1	173	11	20872	0.0839321	AT4G19690
GO:0005451	monovalent cation:proton antiporter activity	3	173	23	20872	0.000841553	AT1G16380	AT2G28180	AT3G52080
GO:0005484	SNAP receptor activity	2	173	30	20872	0.0235964	AT1G11250	AT1G13890
GO:0005488	binding	8	173	671	20872	0.0878638	AT1G03050	AT1G25240	AT1G68110	AT1G78460	AT1G79150	AT2G30670	AT3G04710	AT5G10090
GO:0005506	iron ion binding	4	173	223	20872	0.0763263	AT1G22840	AT2G46210	AT5G44620	AT5G67310
GO:0005507	copper ion binding	2	173	106	20872	0.161216	AT1G55570	AT4G20260
GO:0005509	calcium ion binding	5	173	189	20872	0.015792	AT1G05990	AT2G31500	AT4G20260	AT4G27790	AT5G12180
GO:0005524	ATP binding	11	173	1207	20872	0.117707	AT1G23540	AT2G24370	AT2G31500	AT3G02810	AT3G18810	AT3G20530	AT3G20860	AT4G28000	AT5G12180	AT5G18910	AT5G39420
GO:0005543	phospholipid binding	3	173	17	20872	0.000339393	AT1G03050	AT1G25240	AT1G68110
GO:0005545	phosphatidylinositol binding	3	173	11	20872	8.64972e-05	AT1G03050	AT1G25240	AT1G68110
GO:0005547	phosphatidylinositol-3,4,5-trisphosphate binding	1	173	1	20872	0.00828862	AT4G20260
GO:0005576	extracellular region	1	173	80	20872	0.344445	AT4G25780
GO:0005618	cell wall	8	173	344	20872	0.00575983	AT2G26450	AT3G05610	AT3G17060	AT3G62170	AT4G25900	AT5G07430	AT5G27870	AT5G49180
GO:0005777	peroxisome	1	173	112	20872	0.369589	AT5G18910
GO:0005829	cytosol	3	173	347	20872	0.226379	AT1G76790	AT2G48150	AT5G37170
GO:0005834	heterotrimeric G-protein complex	1	173	52	20872	0.282472	AT2G26490
GO:0005975	carbohydrate metabolic process	5	173	315	20872	0.0740182	AT2G16730	AT3G01260	AT3G52600	AT3G62710	AT4G25900
GO:0005990	lactose catabolic process	1	173	17	20872	0.123426	AT2G16730
GO:0006012	galactose metabolic process	2	173	14	20872	0.00563145	AT3G01260	AT4G25900
GO:0006071	glycerol metabolic process	2	173	15	20872	0.00644456	AT1G74210	AT5G58050
GO:0006325	establishment or maintenance of chromatin architecture	1	173	7	20872	0.0552095	AT1G57820
GO:0006468	protein amino acid phosphorylation	11	173	791	20872	0.0331346	AT1G23540	AT2G24370	AT2G31500	AT3G02810	AT3G18810	AT3G20530	AT3G20860	AT5G12000	AT5G12180	AT5G18910	AT5G39420
GO:0006499	N-terminal protein myristoylation	8	173	348	20872	0.00612305	AT1G03050	AT1G13970	AT2G31500	AT2G48150	AT5G12180	AT5G39400	AT5G39420	AT5G50830
GO:0006508	proteolysis	5	173	343	20872	0.0902692	AT1G65240	AT1G66210	AT4G21323	AT4G21326	AT5G11940
GO:0006629	lipid metabolic process	5	173	168	20872	0.0103299	AT1G74210	AT2G03980	AT2G46210	AT3G19310	AT5G58050
GO:0006633	fatty acid biosynthetic process	1	173	51	20872	0.279348	AT2G46210
GO:0006730	one-carbon metabolic process	1	173	14	20872	0.104202	AT5G04180
GO:0006754	ATP biosynthetic process	1	173	29	20872	0.190628	AT3G42640
GO:0006812	cation transport	4	173	76	20872	0.00325391	AT1G16380	AT2G28180	AT3G42640	AT3G52080
GO:0006813	potassium ion transport	1	173	38	20872	0.231834	AT3G02850
GO:0006826	iron ion transport	1	173	9	20872	0.0698182	AT4G19690
GO:0006828	manganese ion transport	1	173	6	20872	0.0477158	AT4G19690
GO:0006829	zinc ion transport	1	173	12	20872	0.0908073	AT4G19690
GO:0006873	cellular ion homeostasis	1	173	3	20872	0.0244577	AT1G62280
GO:0006879	cellular iron ion homeostasis	1	173	9	20872	0.0698182	AT4G19690
GO:0006944	membrane fusion	2	173	31	20872	0.0250167	AT1G11250	AT1G13890
GO:0006950	response to stress	3	173	85	20872	0.02823	AT2G24370	AT3G53990	AT4G13450
GO:0006972	hyperosmotic response	1	173	9	20872	0.0698182	AT4G19690
GO:0006979	response to oxidative stress	5	173	196	20872	0.0179244	AT2G48150	AT4G02380	AT4G17690	AT5G47000	AT5G50350
GO:0007242	intracellular signaling cascade	1	173	66	20872	0.3192	AT3G19310
GO:0008060	ARF GTPase activator activity	1	173	15	20872	0.110724	AT4G32630
GO:0008081	phosphoric diester hydrolase activity	2	173	27	20872	0.0195162	AT1G74210	AT3G19310
GO:0008168	methyltransferase activity	1	173	76	20872	0.338277	AT1G76790
GO:0008171	O-methyltransferase activity	2	173	12	20872	0.00415215	AT1G76790	AT5G37170
GO:0008194	UDP-glycosyltransferase activity	1	173	89	20872	0.355587	AT5G66690
GO:0008283	cell proliferation	1	173	30	20872	0.195574	AT1G22840
GO:0008327	methyl-CpG binding	1	173	12	20872	0.0908073	AT1G57820
GO:0008536	Ran GTPase binding	1	173	18	20872	0.129609	AT5G12350
GO:0008889	glycerophosphodiester phosphodiesterase activity	2	173	12	20872	0.00415215	AT1G74210	AT5G58050
GO:0009044	xylan 1,4-beta-xylosidase activity	2	173	6	20872	0.000991437	AT3G62710	AT5G47000
GO:0009055	electron carrier activity	5	173	391	20872	0.117497	AT1G11770	AT1G22840	AT4G17690	AT5G44620	AT5G67310
GO:0009063	cellular amino acid catabolic process	1	173	1	20872	0.00828862	AT3G47340
GO:0009094	L-phenylalanine biosynthetic process	1	173	8	20872	0.0625765	AT1G08250
GO:0009341	beta-galactosidase complex	1	173	22	20872	0.153249	AT2G16730
GO:0009409	response to cold	3	173	185	20872	0.130282	AT3G53990	AT4G02380	AT4G20260
GO:0009416	response to light stimulus	1	173	108	20872	0.368447	AT3G47340
GO:0009505	plant-type cell wall	8	173	235	20872	0.000632116	AT2G26450	AT3G05610	AT3G17060	AT3G62170	AT4G25900	AT5G07430	AT5G27870	AT5G49180
GO:0009555	pollen development	1	173	57	20872	0.297052	AT5G39400
GO:0009617	response to bacterium	1	173	54	20872	0.28851	AT4G19690
GO:0009646	response to absence of light	1	173	10	20872	0.0769362	AT3G47340
GO:0009664	plant-type cell wall organization	1	173	24	20872	0.164433	AT1G14420
GO:0009723	response to ethylene stimulus	1	173	93	20872	0.359419	AT3G16350
GO:0009733	response to auxin stimulus	2	173	218	20872	0.270737	AT3G16350	AT4G19690
GO:0009735	response to cytokinin stimulus	1	173	43	20872	0.251685	AT4G19690
GO:0009737	response to abscisic acid stimulus	2	173	202	20872	0.265414	AT3G02850	AT4G19690
GO:0009739	response to gibberellin stimulus	1	173	96	20872	0.361875	AT3G16350
GO:0009744	response to sucrose stimulus	1	173	36	20872	0.223303	AT3G47340
GO:0009749	response to glucose stimulus	1	173	16	20872	0.117132	AT3G47340
GO:0009750	response to fructose stimulus	1	173	8	20872	0.0625765	AT3G47340
GO:0009753	response to jasmonic acid stimulus	1	173	111	20872	0.369349	AT3G16350
GO:0009790	embryonic development	1	173	35	20872	0.218907	AT4G02380
GO:0009808	lignin metabolic process	1	173	3	20872	0.0244577	AT5G66690
GO:0009809	lignin biosynthetic process	1	173	29	20872	0.190628	AT5G37170
GO:0009832	plant-type cell wall biogenesis	1	173	23	20872	0.158893	AT2G33100
GO:0009846	pollen germination	1	173	25	20872	0.169872	AT2G33100
GO:0009860	pollen tube growth	3	173	42	20872	0.00466893	AT1G79860	AT2G20430	AT5G14380
GO:0010037	response to carbon dioxide	1	173	2	20872	0.0164406	AT5G04180
GO:0010167	response to nitrate	1	173	12	20872	0.0908073	AT1G08090
GO:0010177	methylthioalkylmalate synthase activity	1	173	2	20872	0.0164406	AT5G23010
GO:0010197	polar nucleus fusion	1	173	11	20872	0.0839321	AT1G70540
GO:0010369	chromocenter	1	173	2	20872	0.0164406	AT1G57820
GO:0010385	double-stranded methylated DNA binding	1	173	2	20872	0.0164406	AT1G57820
GO:0010428	methyl-CpNpG binding	1	173	3	20872	0.0244577	AT1G57820
GO:0010429	methyl-CpNpN binding	1	173	3	20872	0.0244577	AT1G57820
GO:0012505	endomembrane system	48	173	2437	20872	4.10816e-09	AT1G09380	AT1G10770	AT1G11770	AT1G14420	AT1G19500	AT1G29140	AT1G55570	AT1G66210	AT1G70540	AT1G78460	AT2G02720	AT2G03980	AT2G10970	AT2G13350	AT2G16730	AT2G19000	AT2G47050	AT3G01240	AT3G01250	AT3G01260	AT3G02970	AT3G05930	AT3G06260	AT3G17060	AT3G19310	AT3G52600	AT3G54240	AT3G62170	AT3G62180	AT3G62710	AT4G15200	AT4G17690	AT4G19690	AT4G21323	AT4G21326	AT4G25780	AT4G27790	AT4G28000	AT4G33970	AT5G04180	AT5G07430	AT5G11940	AT5G15110
GO:0015031	protein transport	1	173	105	20872	0.367263	AT1G03550
GO:0015086	cadmium ion transmembrane transporter activity	1	173	3	20872	0.0244577	AT4G19690
GO:0015088	copper uptake transmembrane transporter activity	1	173	2	20872	0.0164406	AT4G19690
GO:0015112	nitrate transmembrane transporter activity	1	173	11	20872	0.0839321	AT1G08090
GO:0015144	carbohydrate transmembrane transporter activity	1	173	75	20872	0.33661	AT1G73220
GO:0015226	carnitine transporter activity	1	173	1	20872	0.00828862	AT1G73220
GO:0015271	outward rectifier potassium channel activity	1	173	7	20872	0.0552095	AT3G02850
GO:0015385	sodium:hydrogen antiporter activity	2	173	30	20872	0.0235964	AT1G16380	AT2G28180
GO:0015691	cadmium ion transport	1	173	8	20872	0.0625765	AT4G19690
GO:0015706	nitrate transport	1	173	7	20872	0.0552095	AT1G08090
GO:0016021	integral to membrane	4	173	346	20872	0.162049	AT1G03550	AT1G16380	AT1G62280	AT4G19690
GO:0016043	cellular component organization	1	173	13	20872	0.0975635	AT4G15200
GO:0016051	carbohydrate biosynthetic process	1	173	48	20872	0.26954	AT3G06260
GO:0016192	vesicle-mediated transport	1	173	87	20872	0.353421	AT1G13890
GO:0016301	kinase activity	11	173	822	20872	0.0394408	AT1G23540	AT2G24370	AT2G31500	AT3G02810	AT3G20530	AT3G20860	AT5G12000	AT5G12180	AT5G18910	AT5G39420	AT5G58050
GO:0016324	apical plasma membrane	1	173	10	20872	0.0769362	AT2G20430
GO:0016491	oxidoreductase activity	4	173	400	20872	0.185551	AT1G11770	AT1G55570	AT2G30670	AT2G46210
GO:0016567	protein ubiquitination	1	173	78	20872	0.34146	AT1G57820
GO:0016717	oxidoreductase activity, acting on paired donors, with oxidation of a pair of donors resulting in the reduction of molecular oxygen to two molecules of water	1	173	1	20872	0.00828862	AT2G46210
GO:0016757	transferase activity, transferring glycosyl groups	4	173	308	20872	0.13897	AT2G33100	AT3G06260	AT3G10320	AT5G66690
GO:0016758	transferase activity, transferring hexosyl groups	1	173	72	20872	0.331297	AT3G06260
GO:0016759	cellulose synthase activity	1	173	34	20872	0.214423	AT2G33100
GO:0016773	phosphotransferase activity, alcohol group as acceptor	1	173	28	20872	0.185586	AT3G56600
GO:0016788	hydrolase activity, acting on ester bonds	1	173	107	20872	0.368085	AT2G03980
GO:0016791	phosphatase activity	1	173	31	20872	0.200425	AT5G39400
GO:0016829	lyase activity	3	173	50	20872	0.00746543	AT1G14420	AT2G02720	AT5G15110
GO:0016853	isomerase activity	2	173	12	20872	0.00415215	AT3G01260	AT4G25900
GO:0016887	ATPase activity	2	173	115	20872	0.176275	AT3G42640	AT4G28000
GO:0017089	glycolipid transporter activity	1	173	4	20872	0.0323415	AT4G39670
GO:0018008	N-terminal peptidyl-glycine N-myristoylation	1	173	1	20872	0.00828862	AT4G20260
GO:0019318	hexose metabolic process	1	173	3	20872	0.0244577	AT3G01260
GO:0019513	lactose catabolic process, using glucoside 3-dehydrogenase	1	173	13	20872	0.0975635	AT2G16730
GO:0019515	lactose catabolic process via UDP-galactose	1	173	14	20872	0.104202	AT2G16730
GO:0019575	sucrose catabolic process, using beta-fructofuranosidase	1	173	15	20872	0.110724	AT3G52600
GO:0019761	glucosinolate biosynthetic process	1	173	21	20872	0.1475	AT5G23010
GO:0019825	oxygen binding	2	173	193	20872	0.261035	AT5G44620	AT5G67310
GO:0020037	heme binding	5	173	239	20872	0.0343308	AT1G22840	AT2G46210	AT4G17690	AT5G44620	AT5G67310
GO:0022857	transmembrane transporter activity	1	173	15	20872	0.110724	AT1G03550
GO:0030036	actin cytoskeleton organization	1	173	27	20872	0.180446	AT4G15200
GO:0030118	clathrin coat	3	173	8	20872	3.00861e-05	AT1G03050	AT1G25240	AT1G68110
GO:0030145	manganese ion binding	1	173	26	20872	0.175209	AT3G05930
GO:0030246	carbohydrate binding	2	173	88	20872	0.128684	AT3G01260	AT4G25900
GO:0030276	clathrin binding	3	173	20	20872	0.00055518	AT1G03050	AT1G25240	AT1G68110
GO:0030551	cyclic nucleotide binding	1	173	26	20872	0.175209	AT3G02850
GO:0030570	pectate lyase activity	3	173	24	20872	0.000953933	AT1G14420	AT2G02720	AT5G15110
GO:0030599	pectinesterase activity	13	173	109	20872	6.14171e-12	AT1G10770	AT1G70540	AT2G10970	AT2G26450	AT2G47050	AT3G05610	AT3G17060	AT3G62170	AT3G62180	AT5G07430	AT5G27870	AT5G49180	AT5G50030
GO:0031012	extracellular matrix	1	173	9	20872	0.0698182	AT5G14380
GO:0031225	anchored to membrane	8	173	204	20872	0.000256589	AT1G24520	AT1G65240	AT3G20580	AT3G26110	AT3G57690	AT4G28280	AT5G14380	AT5G58050
GO:0031508	centromeric heterochromatin formation	1	173	1	20872	0.00828862	AT1G57820
GO:0032312	regulation of ARF GTPase activity	1	173	11	20872	0.0839321	AT4G32630
GO:0032776	DNA methylation on cytosine	1	173	2	20872	0.0164406	AT1G57820
GO:0035091	phosphoinositide binding	1	173	34	20872	0.214423	AT3G54800
GO:0042393	histone binding	1	173	6	20872	0.0477158	AT1G57820
GO:0042545	cell wall modification	7	173	59	20872	5.35494e-07	AT2G26450	AT3G05610	AT3G17060	AT3G62170	AT5G07430	AT5G27870	AT5G49180
GO:0042631	cellular response to water deprivation	1	173	5	20872	0.0400936	AT4G02380
GO:0042802	identical protein binding	4	173	44	20872	0.00044693	AT1G66210	AT4G21323	AT4G21326	AT5G11940
GO:0043086	negative regulation of catalytic activity	4	173	42	20872	0.000374558	AT1G66210	AT4G21323	AT4G21326	AT5G11940
GO:0043617	cellular response to sucrose starvation	1	173	1	20872	0.00828862	AT3G47340
GO:0045454	cell redox homeostasis	1	173	83	20872	0.348566	AT2G33270
GO:0045735	nutrient reservoir activity	1	173	46	20872	0.262629	AT3G05930
GO:0046658	anchored to plasma membrane	1	173	60	20872	0.304998	AT1G65240
GO:0046836	glycolipid transport	1	173	4	20872	0.0323415	AT4G39670
GO:0046910	pectinesterase inhibitor activity	6	173	42	20872	1.16738e-06	AT1G10770	AT1G70540	AT2G10970	AT2G47050	AT3G62180	AT5G50030
GO:0046983	protein dimerization activity	1	173	25	20872	0.169872	AT1G76790
GO:0047209	coniferyl-alcohol glucosyltransferase activity	1	173	3	20872	0.0244577	AT5G66690
GO:0047262	polygalacturonate 4-alpha-galacturonosyltransferase activity	1	173	24	20872	0.164433	AT3G06260
GO:0047769	arogenate dehydratase activity	1	173	6	20872	0.0477158	AT1G08250
GO:0048235	pollen sperm cell differentiation	1	173	10	20872	0.0769362	AT1G24520
GO:0048268	clathrin coat assembly	3	173	11	20872	8.64972e-05	AT1G03050	AT1G25240	AT1G68110
GO:0048527	lateral root development	1	173	22	20872	0.153249	AT1G08090
GO:0050660	FAD binding	1	173	82	20872	0.347239	AT1G11770
GO:0051301	cell division	1	173	22	20872	0.153249	AT1G57820
GO:0051861	glycolipid binding	1	173	4	20872	0.0323415	AT4G39670
[truncated: 5 more columns]

## Sheet: DP10 GO
GO number	GO description	Gene No. in this function	Gene list No.	Gene No. in the function in background	Total background	P-value	Gene list
GO:0000139	Golgi membrane	1	171	9	20872	0.0690644	AT5G65000
GO:0000145	exocyst	1	171	26	20872	0.173602	AT5G13990
GO:0000148	1,3-beta-glucan synthase complex	1	171	12	20872	0.089853	AT2G31960
GO:0000786	nucleosome	1	171	38	20872	0.229975	AT1G08170
GO:0000796	condensin complex	1	171	2	20872	0.0162521	AT5G62410
GO:0003777	microtubule motor activity	1	171	64	20872	0.312972	AT2G36200
GO:0003779	actin binding	2	171	52	20872	0.0589002	AT4G25590	AT5G57320
GO:0003824	catalytic activity	8	171	932	20872	0.142292	AT1G13130	AT1G30740	AT3G01260	AT3G17365	AT3G51470	AT3G62040	AT4G25900	AT5G50850
GO:0003843	1,3-beta-glucan synthase activity	1	171	12	20872	0.089853	AT2G31960
GO:0003924	GTPase activity	1	171	61	20872	0.305733	AT1G07410
GO:0004034	aldose 1-epimerase activity	3	171	10	20872	6.12784e-05	AT3G01260	AT4G25900	AT5G15140
GO:0004091	carboxylesterase activity	1	171	103	20872	0.36567	AT5G42170
GO:0004310	farnesyl-diphosphate farnesyltransferase activity	1	171	2	20872	0.0162521	AT4G34640
GO:0004470	malic enzyme activity	1	171	6	20872	0.047187	AT2G19900
GO:0004473	malate dehydrogenase (oxaloacetate-decarboxylating) (NADP+) activity	1	171	4	20872	0.0319769	AT2G19900
GO:0004497	monooxygenase activity	4	171	197	20872	0.055751	AT3G14660	AT3G26125	AT4G15110	AT5G38970
GO:0004553	hydrolase activity, hydrolyzing O-glycosyl compounds	3	171	186	20872	0.129073	AT1G13130	AT3G09260	AT3G62710
GO:0004565	beta-galactosidase activity	2	171	29	20872	0.0217502	AT2G16730	AT5G56870
GO:0004601	peroxidase activity	1	171	75	20872	0.33511	AT4G17690
GO:0004650	polygalacturonase activity	5	171	53	20872	6.80603e-05	AT1G02790	AT3G07820	AT3G07830	AT3G07840	AT5G48140
GO:0004672	protein kinase activity	7	171	542	20872	0.0797374	AT1G04700	AT1G10620	AT1G61860	AT2G18470	AT2G31500	AT3G18810	AT5G11410
GO:0004674	protein serine/threonine kinase activity	6	171	514	20872	0.116113	AT1G10620	AT1G61860	AT2G18470	AT2G31500	AT3G18810	AT3G20190
GO:0004683	calmodulin-dependent protein kinase activity	1	171	31	20872	0.198683	AT2G31500
GO:0004712	protein serine/threonine/tyrosine kinase activity	1	171	44	20872	0.253511	AT1G04700
GO:0004713	protein tyrosine kinase activity	4	171	190	20872	0.0509988	AT1G10620	AT1G61860	AT3G18810	AT5G11410
GO:0004739	pyruvate dehydrogenase (acetyl-transferring) activity	1	171	6	20872	0.047187	AT5G50850
GO:0004806	triacylglycerol lipase activity	1	171	34	20872	0.212621	AT3G49050
GO:0005089	Rho guanyl-nucleotide exchange factor activity	1	171	15	20872	0.109592	AT1G52240
GO:0005097	RAB GTPase activator activity	1	171	16	20872	0.115946	AT5G54780
GO:0005100	Rho GTPase activator activity	1	171	3	20872	0.0241796	AT4G24580
GO:0005199	structural constituent of cell wall	1	171	35	20872	0.217089	AT4G33970
GO:0005200	structural constituent of cytoskeleton	1	171	24	20872	0.162894	AT5G59370
GO:0005215	transporter activity	2	171	232	20872	0.272736	AT2G40460	AT5G62410
GO:0005242	inward rectifier potassium channel activity	1	171	9	20872	0.0690644	AT2G25600
GO:0005267	potassium channel activity	1	171	3	20872	0.0241796	AT2G25600
GO:0005338	nucleotide-sugar transmembrane transporter activity	1	171	8	20872	0.0618949	AT5G65000
GO:0005351	sugar:hydrogen symporter activity	2	171	81	20872	0.113605	AT4G36670	AT5G65000
GO:0005388	calcium-transporting ATPase activity	1	171	13	20872	0.0965475	AT3G21180
GO:0005484	SNAP receptor activity	1	171	30	20872	0.193855	AT3G03800
GO:0005506	iron ion binding	4	171	223	20872	0.0743933	AT3G11180	AT3G14660	AT3G26125	AT4G15110
GO:0005507	copper ion binding	3	171	106	20872	0.0452509	AT3G09260	AT3G13400	AT5G20230
GO:0005509	calcium ion binding	3	171	189	20872	0.132181	AT1G73630	AT2G31500	AT5G65020
GO:0005516	calmodulin binding	4	171	147	20872	0.0256441	AT2G33670	AT3G21180	AT3G49050	AT5G20810
GO:0005525	GTP binding	2	171	193	20872	0.259789	AT1G07410	AT5G67560
GO:0005544	calcium-dependent phospholipid binding	1	171	11	20872	0.083042	AT5G65020
GO:0005622	intracellular	4	171	432	20872	0.192807	AT2G36480	AT4G25590	AT4G35280	AT4G39180
GO:0005730	nucleolus	2	171	235	20872	0.273032	AT5G40770	AT5G50850
GO:0005768	endosome	1	171	16	20872	0.115946	AT1G07410
GO:0005773	vacuole	5	171	440	20872	0.139658	AT3G09260	AT3G44100	AT5G20230	AT5G40770	AT5G67560
GO:0005777	peroxisome	4	171	112	20872	0.0113193	AT1G04290	AT3G04460	AT3G09260	AT5G20810
GO:0005778	peroxisomal membrane	1	171	16	20872	0.115946	AT3G04460
GO:0005789	endoplasmic reticulum membrane	1	171	27	20872	0.178809	AT4G34640
GO:0005829	cytosol	3	171	347	20872	0.226023	AT1G04700	AT4G15530	AT5G65020
GO:0005834	heterotrimeric G-protein complex	1	171	52	20872	0.280588	AT5G67320
GO:0005875	microtubule associated complex	2	171	48	20872	0.0517653	AT1G52240	AT2G36200
GO:0005938	cell cortex	1	171	3	20872	0.0241796	AT4G24580
GO:0005975	carbohydrate metabolic process	12	171	315	20872	9.63968e-06	AT1G02790	AT1G13130	AT2G16730	AT3G01260	AT3G07820	AT3G07830	AT3G07840	AT3G62710	AT4G25900	AT5G15140	AT5G48140	AT5G56870
GO:0005986	sucrose biosynthetic process	1	171	19	20872	0.134346	AT5G20830
GO:0005990	lactose catabolic process	2	171	17	20872	0.00803326	AT2G16730	AT5G56870
GO:0006012	galactose metabolic process	3	171	14	20872	0.000179962	AT3G01260	AT4G25900	AT5G15140
GO:0006075	1,3-beta-glucan biosynthetic process	1	171	12	20872	0.089853	AT2G31960
GO:0006108	malate metabolic process	1	171	10	20872	0.0761129	AT2G19900
GO:0006260	DNA replication	1	171	41	20872	0.242106	AT2G29680
GO:0006334	nucleosome assembly	1	171	51	20872	0.277457	AT1G08170
GO:0006396	RNA processing	1	171	67	20872	0.319677	AT3G19090
GO:0006468	protein amino acid phosphorylation	10	171	791	20872	0.0546558	AT1G04700	AT1G10620	AT1G61860	AT2G18470	AT2G31500	AT3G18810	AT3G20190	AT4G04490	AT4G39110	AT5G11410
GO:0006470	protein amino acid dephosphorylation	1	171	55	20872	0.289565	AT3G51470
GO:0006499	N-terminal protein myristoylation	3	171	348	20872	0.226122	AT1G13970	AT2G31500	AT5G50830
GO:0006629	lipid metabolic process	2	171	168	20872	0.24145	AT3G49050	AT5G42170
GO:0006635	fatty acid beta-oxidation	1	171	25	20872	0.168298	AT3G04460
GO:0006656	phosphatidylcholine biosynthetic process	1	171	2	20872	0.0162521	AT4G39180
GO:0006812	cation transport	1	171	76	20872	0.336803	AT1G31260
GO:0006813	potassium ion transport	1	171	38	20872	0.229975	AT4G33530
GO:0006857	oligopeptide transport	1	171	54	20872	0.28664	AT2G40460
GO:0006865	amino acid transport	1	171	47	20872	0.264219	AT4G35180
GO:0006869	lipid transport	1	171	84	20872	0.348592	AT3G22620
GO:0006886	intracellular protein transport	2	171	134	20872	0.202619	AT1G07410	AT3G03800
GO:0006887	exocytosis	1	171	22	20872	0.151785	AT5G13990
GO:0006904	vesicle docking during exocytosis	1	171	25	20872	0.168298	AT5G13990
GO:0006913	nucleocytoplasmic transport	1	171	18	20872	0.128321	AT1G07410
GO:0006944	membrane fusion	1	171	31	20872	0.198683	AT3G03800
GO:0006950	response to stress	1	171	85	20872	0.349858	AT5G40770
GO:0006970	response to osmotic stress	1	171	59	20872	0.3006	AT5G20830
GO:0006979	response to oxidative stress	2	171	196	20872	0.261433	AT4G17690	AT5G20230
GO:0007005	mitochondrion organization	1	171	7	20872	0.0546029	AT5G40770
GO:0007010	cytoskeleton organization	1	171	20	20872	0.140264	AT5G57320
GO:0007017	microtubule-based process	1	171	16	20872	0.115946	AT1G52240
GO:0007018	microtubule-based movement	1	171	47	20872	0.264219	AT2G36200
GO:0007031	peroxisome organization	1	171	13	20872	0.0965475	AT3G04460
GO:0007264	small GTPase mediated signal transduction	1	171	57	20872	0.295213	AT1G07410
GO:0007338	single fertilization	1	171	1	20872	0.00819279	AT3G21180
GO:0007568	aging	1	171	45	20872	0.257157	AT2G21045
GO:0008060	ARF GTPase activator activity	1	171	15	20872	0.109592	AT4G05330
GO:0008131	amine oxidase activity	1	171	19	20872	0.134346	AT4G29720
GO:0008152	metabolic process	6	171	690	20872	0.16245	AT1G17710	AT1G22380	AT1G49650	AT2G19900	AT3G17365	AT3G62040
GO:0008168	methyltransferase activity	1	171	76	20872	0.336803	AT3G17365
GO:0008194	UDP-glycosyltransferase activity	1	171	89	20872	0.354483	AT5G20830
GO:0008219	cell death	1	171	30	20872	0.193855	AT2G33670
GO:0008287	protein serine/threonine phosphatase complex	1	171	32	20872	0.203419	AT3G51470
GO:0008289	lipid binding	1	171	86	20872	0.351079	AT3G22620
GO:0008324	cation transmembrane transporter activity	1	171	19	20872	0.134346	AT1G31260
GO:0008422	beta-glucosidase activity	1	171	3	20872	0.0241796	AT3G09260
GO:0008526	phosphatidylinositol transporter activity	1	171	6	20872	0.047187	AT4G39180
GO:0008643	carbohydrate transport	1	171	8	20872	0.0618949	AT5G65000
GO:0009044	xylan 1,4-beta-xylosidase activity	1	171	6	20872	0.047187	AT3G62710
GO:0009055	electron carrier activity	7	171	391	20872	0.0270097	AT1G30740	AT3G14660	AT3G26125	AT4G15110	AT4G17690	AT4G29720	AT5G20230
GO:0009341	beta-galactosidase complex	2	171	22	20872	0.0131007	AT2G16730	AT5G56870
GO:0009409	response to cold	2	171	185	20872	0.254833	AT5G20830	AT5G67320
GO:0009413	response to flooding	1	171	2	20872	0.0162521	AT5G20830
GO:0009504	cell plate	1	171	16	20872	0.115946	AT1G07410
GO:0009505	plant-type cell wall	2	171	235	20872	0.273032	AT3G07830	AT4G25900
GO:0009555	pollen development	1	171	57	20872	0.295213	AT3G21180
GO:0009561	megagametogenesis	1	171	15	20872	0.109592	AT5G22000
GO:0009610	response to symbiotic fungus	1	171	8	20872	0.0618949	AT3G09260
GO:0009611	response to wounding	1	171	110	20872	0.368684	AT5G20230
GO:0009624	response to nematode	1	171	52	20872	0.280588	AT2G40460
GO:0009639	response to red or far red light	1	171	30	20872	0.193855	AT3G59470
GO:0009646	response to absence of light	1	171	10	20872	0.0761129	AT5G20230
GO:0009672	auxin:hydrogen symporter activity	1	171	12	20872	0.089853	AT2G17500
GO:0009698	phenylpropanoid metabolic process	1	171	10	20872	0.0761129	AT2G22990
GO:0009733	response to auxin stimulus	2	171	218	20872	0.270103	AT5G20810	AT5G40770
GO:0009753	response to jasmonic acid stimulus	1	171	111	20872	0.36899	AT3G27810
GO:0009815	1-aminocyclopropane-1-carboxylate oxidase activity	1	171	11	20872	0.083042	AT2G25450
GO:0009834	secondary cell wall biogenesis	1	171	15	20872	0.109592	AT2G28110
GO:0009846	pollen germination	1	171	25	20872	0.168298	AT4G24580
GO:0009860	pollen tube growth	2	171	42	20872	0.0414919	AT2G25600	AT4G34940
GO:0009865	pollen tube adhesion	1	171	2	20872	0.0162521	AT4G24580
GO:0009926	auxin polar transport	1	171	36	20872	0.22147	AT2G17500
GO:0009986	cell surface	1	171	8	20872	0.0618949	AT5G65020
GO:0010168	ER body	1	171	3	20872	0.0241796	AT3G09260
GO:0010268	brassinosteroid homeostasis	1	171	6	20872	0.047187	AT5G38970
GO:0010296	prenylcysteine methylesterase activity	1	171	1	20872	0.00819279	AT5G15860
GO:0010417	glucuronoxylan biosynthetic process	1	171	8	20872	0.0618949	AT2G28110
GO:0010439	regulation of glucosinolate biosynthetic process	1	171	5	20872	0.0396454	AT2G25450
GO:0012505	endomembrane system	29	171	2437	20872	0.0101271	AT1G02790	AT1G13130	AT1G30740	AT1G31260	AT2G02140	AT2G16730	AT2G17500	AT2G22990	AT3G01260	AT3G07820	AT3G07840	AT3G13400	AT3G14660	AT3G26125	AT3G28790	AT3G28840	AT3G49050	AT3G62710	AT4G04490	AT4G17690	AT4G29720	AT4G30770	AT4G33970	AT5G15110	AT5G15140	AT5G38970	AT5G48140	AT5G54370	AT5G56870
GO:0015020	glucuronosyltransferase activity	2	171	7	20872	0.00134555	AT1G22380	AT2G28110
GO:0015031	protein transport	1	171	105	20872	0.366693	AT1G07410
GO:0015079	potassium ion transmembrane transporter activity	1	171	21	20872	0.146076	AT4G33530
GO:0015144	carbohydrate transmembrane transporter activity	1	171	75	20872	0.33511	AT4G36670
GO:0015171	amino acid transmembrane transporter activity	1	171	42	20872	0.245987	AT4G35180
GO:0015690	aluminum ion transport	1	171	1	20872	0.00819279	AT5G20230
GO:0015774	polysaccharide transport	1	171	1	20872	0.00819279	AT5G65020
GO:0015780	nucleotide-sugar transport	1	171	7	20872	0.0546029	AT5G65000
GO:0015928	fucosidase activity	1	171	1	20872	0.00819279	AT3G09260
GO:0016021	integral to membrane	7	171	346	20872	0.0163564	AT1G31260	AT1G52580	AT2G17500	AT2G33670	AT3G29060	AT4G36670	AT5G65000
GO:0016042	lipid catabolic process	1	171	5	20872	0.0396454	AT3G49050
GO:0016049	cell growth	1	171	23	20872	0.15739	AT5G40770
GO:0016126	sterol biosynthetic process	1	171	23	20872	0.15739	AT4G34640
GO:0016132	brassinosteroid biosynthetic process	1	171	10	20872	0.0761129	AT5G38970
GO:0016157	sucrose synthase activity	1	171	6	20872	0.047187	AT5G20830
GO:0016291	acyl-CoA thioesterase activity	1	171	12	20872	0.089853	AT1G04290
GO:0016301	kinase activity	8	171	822	20872	0.127673	AT1G10620	AT1G61860	AT2G31500	AT3G20190	AT4G04490	AT4G15530	AT4G39110	AT5G11410
GO:0016310	phosphorylation	1	171	22	20872	0.151785	AT4G15530
GO:0016491	oxidoreductase activity	4	171	400	20872	0.184019	AT1G30740	AT3G11180	AT3G13400	AT4G29720
GO:0016558	protein import into peroxisome matrix	1	171	7	20872	0.0546029	AT3G04460
GO:0016575	histone deacetylation	1	171	12	20872	0.089853	AT5G67320
GO:0016652	oxidoreductase activity, acting on NADH or NADPH, NAD or NADP as acceptor	1	171	6	20872	0.047187	AT2G19900
GO:0016740	transferase activity	1	171	91	20872	0.356544	AT2G28110
GO:0016754	sinapoylglucose-malate O-sinapoyltransferase activity	1	171	1	20872	0.00819279	AT2G22990
GO:0016757	transferase activity, transferring glycosyl groups	3	171	308	20872	0.217475	AT1G05280	AT1G22380	AT2G31960
GO:0016787	hydrolase activity	4	171	208	20872	0.0634739	AT1G49650	AT2G23550	AT3G62040	AT5G09430
GO:0016788	hydrolase activity, acting on ester bonds	2	171	107	20872	0.160805	AT1G04290	AT5G42170
GO:0016791	phosphatase activity	1	171	31	20872	0.198683	AT1G17710
GO:0016829	lyase activity	1	171	50	20872	0.274256	AT5G15110
GO:0016853	isomerase activity	2	171	12	20872	0.00406034	AT3G01260	AT4G25900
GO:0017048	Rho GTPase binding	1	171	1	20872	0.00819279	AT4G24580
GO:0017089	glycolipid transporter activity	1	171	4	20872	0.0319769	AT4G39670
GO:0019318	hexose metabolic process	2	171	3	20872	0.000198576	AT3G01260	AT5G15140
GO:0019513	lactose catabolic process, using glucoside 3-dehydrogenase	2	171	13	20872	0.00475971	AT2G16730	AT5G56870
GO:0019515	lactose catabolic process via UDP-galactose	2	171	14	20872	0.00550801	AT2G16730	AT5G56870
GO:0019761	glucosinolate biosynthetic process	1	171	21	20872	0.146076	AT2G25450
GO:0019825	oxygen binding	4	171	193	20872	0.0530184	AT3G14660	AT3G26125	AT4G15110	AT5G38970
GO:0020037	heme binding	4	171	239	20872	0.0863474	AT3G14660	AT3G26125	AT4G15110	AT4G17690
GO:0030036	actin cytoskeleton organization	2	171	27	20872	0.0191124	AT4G34940	AT5G59370
GO:0030246	carbohydrate binding	3	171	88	20872	0.02979	AT2G02360	AT3G01260	AT4G25900
GO:0030414	peptidase inhibitor activity	1	171	5	20872	0.0396454	AT2G02140
GO:0030529	ribonucleoprotein complex	1	171	5	20872	0.0396454	AT3G19090
GO:0030551	cyclic nucleotide binding	1	171	26	20872	0.173602	AT2G25600
GO:0030570	pectate lyase activity	1	171	24	20872	0.162894	AT5G15110
GO:0031072	heat shock protein binding	1	171	94	20872	0.359333	AT1G71000
GO:0031225	anchored to membrane	2	171	204	20872	0.265262	AT3G44100	AT5G20230
GO:0032312	regulation of ARF GTPase activity	1	171	11	20872	0.083042	AT4G05330
GO:0032313	regulation of Rab GTPase activity	1	171	16	20872	0.115946	AT5G54780
GO:0032862	activation of Rho GTPase activity	1	171	1	20872	0.00819279	AT4G24580
GO:0035024	negative regulation of Rho protein signal transduction	1	171	1	20872	0.00819279	AT4G24580
GO:0035091	phosphoinositide binding	1	171	34	20872	0.212621	AT4G24580
GO:0043169	cation binding	1	171	107	20872	0.367584	AT1G13130
GO:0045177	apical part of cell	1	171	5	20872	0.0396454	AT4G24580
GO:0045271	respiratory chain complex I	1	171	37	20872	0.225765	AT5G40770
GO:0045454	cell redox homeostasis	1	171	83	20872	0.347282	AT1G50950
GO:0046658	anchored to plasma membrane	1	171	60	20872	0.303198	AT5G20230
GO:0046836	glycolipid transport	1	171	4	20872	0.0319769	AT4G39670
GO:0046873	metal ion transmembrane transporter activity	1	171	25	20872	0.168298	AT1G31260
GO:0048443	stamen development	1	171	17	20872	0.122188	AT3G27810
GO:0048598	embryonic morphogenesis	1	171	2	20872	0.0162521	AT3G04460
GO:0048868	pollen tube development	1	171	15	20872	0.109592	AT4G24580
GO:0050242	pyruvate, phosphate dikinase activity	1	171	1	20872	0.00819279	AT4G15530
GO:0050660	FAD binding	1	171	82	20872	0.345927	AT1G30740
GO:0051276	chromosome organization	1	171	8	20872	0.0618949	AT5G62410
GO:0051301	cell division	1	171	22	20872	0.151785	AT5G40770
GO:0051603	proteolysis involved in cellular protein catabolic process	1	171	3	20872	0.0241796	AT5G22000
GO:0051726	regulation of cell cycle	2	171	57	20872	0.0680622	AT2G29680	AT5G22000
GO:0051861	glycolipid binding	1	171	4	20872	0.0319769	AT4G39670
GO:0055046	microgametogenesis	1	171	7	20872	0.0546029	AT5G22000
GO:0055085	transmembrane transport	1	171	33	20872	0.208065	AT4G36670
GO:0055114	oxidation reduction	1	171	91	20872	0.356544	AT2G19900

[truncated: 6 more sheets: DP11 GO, DP12 GO, DP13 GO, DP14 GO, DP15 GO, DP5 motifs]
