# Supplementary material for: Global Dynamic Transcriptome Programming of Rapeseed (Brassica napus L.) Anther at Different Development Stages
Source: PLoS One. 2016 May 3;11(5):e0154039. doi: 10.1371/journal.pone.0154039 (PMC4854403; doi:10.1371/journal.pone.0154039)
Supplement: S3 Table — (XLSX) [file pone.0154039.s007.xlsx]

## Sheet: Lipid metabolism
Lipid metabolism related genes identified in this study according to Acyl lipid database
Pathway	ProbeName	SBs-aver	An-MBs-aver	An-LBs-aver	TAIR ID	Symbol	Description	Expression pattern
Cutin Synthesis & Transport	A_46_P284823	68515.6	67646.1	31439.3	AT5G23940	EMB3009，PEL3，DCR	HXXXD-type acyl-transferase family protein	DP13
Cutin Synthesis & Transport	A_46_P308705	1817.33	2829.12	7884.52	AT2G38110	ATGPAT6, GPAT6	Glycerol-3-phosphate acyltransferase 6	DP13
Cutin Synthesis & Transport	A_46_P154069	20132.3	5981.01	3001.09	AT3G04290	ATLTL1, LTL1	Li-tolerant lipase 1	DP14
Cutin Synthesis & Transport	A_46_P164819	10300.2	12370.9	6776.32	AT5G23940	EMB3009, PEL3, DCR	HXXXD-type acyl-transferase family protein	DP14
Cutin Synthesis & Transport	A_46_P183054	11583.1	7063.06	1448.56	AT1G72970	HTH, EDA17	Glucose-methanol-choline (GMC) oxidoreductase family protein	DP14
Eukaryotic Galactolipid & Sulfolipid Synthesis	A_46_P010921	966.08	729.862	356.262	AT3G06960	PDE320, TGD4	Pigment defective 320	DP14
Eukaryotic Galactolipid & Sulfolipid Synthesis	A_46_P161039	755.147	452.437	289.184	AT3G06960	PDE320, TGD4 |	PDE320, TGD4	DP14
Eukaryotic Galactolipid & Sulfolipid Synthesis	A_46_P020701	8.5969	7.47079	7.49662	AT2G26870	NPC2	Non-specific phospholipase C2	DP15
Eukaryotic Galactolipid & Sulfolipid Synthesis	A_46_P292103	249.274	178.501	252.098	AT1G65410	ATNAP11, TGD3, NAP11	Non-intrinsic ABC protein 11	DP15
Eukaryotic Phospholipid Synthesis & Editing	A_46_P316955	22.6241	213.895	671.464	AT1G73600		S-adenosyl-L-methionine-dependent methyltransferases superfamily protein	DP11
Eukaryotic Phospholipid Synthesis & Editing	A_46_P204604	1065.27	450.324	2126.12	AT4G39800	MI-1-P SYNTHASE, MIPS1, ATMIPS1, ATIPS1	Myo-inositol-1-phosphate synthase 1	DP12
Eukaryotic Phospholipid Synthesis & Editing	A_46_P028726	1642.22	1585.47	5283.47	AT4G19860		Alpha/beta-Hydrolases superfamily protein	DP13
Eukaryotic Phospholipid Synthesis & Editing	A_46_P058221	2280.56	2773.38	2468.41	AT4G38570	PIS2	Probable CDP-diacylglycerol--inositol 3-phosphatidyltransferase 2	DP13
Eukaryotic Phospholipid Synthesis & Editing	A_46_P116434	954.245	909.52	2053.88	AT3G05420	ACBP4	Acyl-CoA binding protein 4	DP13
Eukaryotic Phospholipid Synthesis & Editing	A_46_P139304	55883.8	103132	12772.6	AT2G22240	ATMIPS2, MIPS2, ATIPS2	Myo-inositol-1-phosphate synthase 2	DP13
Eukaryotic Phospholipid Synthesis & Editing	A_46_P143894	3891.38	51278.3	155575	AT1G73600		S-adenosyl-L-methionine-dependent methyltransferases superfamily protein	DP13
Eukaryotic Phospholipid Synthesis & Editing	A_46_P143899	4460.66	41818	236079	AT1G73600		S-adenosyl-L-methionine-dependent methyltransferases superfamily protein	DP13
Eukaryotic Phospholipid Synthesis & Editing	A_46_P152439	2625.87	2918.21	1831.72	AT1G68000	ATPIS1, ATPIS, PIS1	Phosphatidylinositol synthase 1	DP13
Eukaryotic Phospholipid Synthesis & Editing	A_46_P190829	1246.06	1983.82	1988.95	AT3G05420	ACBP4	Acyl-CoA binding protein 4	DP13
Eukaryotic Phospholipid Synthesis & Editing	A_46_P197379	174.561	307.257	1466.62	AT1G15110		Phosphatidyl serine synthase family protein	DP13
Eukaryotic Phospholipid Synthesis & Editing	A_46_P207874	8903.58	6434.1	12241	AT2G38670	PECT1	Phosphorylethanolamine cytidylyltransferase 1	DP13
Eukaryotic Phospholipid Synthesis & Editing	A_46_P232344	15927.5	12942.3	19068.4	AT2G38670	PECT1	Phosphorylethanolamine cytidylyltransferase 1	DP13
Eukaryotic Phospholipid Synthesis & Editing	A_46_P233839	36813.9	49543.8	23031.5	AT1G31812	ACBP6, ACBP	Acyl-CoA-binding protein 6	DP13
Eukaryotic Phospholipid Synthesis & Editing	A_46_P243839	14446.6	14438.7	20557.8	AT2G38670	PECT1	Phosphorylethanolamine cytidylyltransferase 1	DP13
Eukaryotic Phospholipid Synthesis & Editing	A_46_P262788	12394.5	12180.7	19068.9	AT2G38670	PECT1	Phosphorylethanolamine cytidylyltransferase 1	DP13
Eukaryotic Phospholipid Synthesis & Editing	A_46_P294038	5604.27	3721.16	7572.35	AT2G38670	PECT1	Phosphorylethanolamine cytidylyltransferase 1	DP13
Eukaryotic Phospholipid Synthesis & Editing	A_46_P339740	8567.4	13371.8	16516.7	AT3G05420	ACBP4	Acyl-CoA binding protein 4	DP13
Eukaryotic Phospholipid Synthesis & Editing	A_46_P152444	5085.96	5748.49	3263.42	AT1G68000	ATPIS1, ATPIS, PIS1	Phosphatidylinositol synthase 1	DP14
Eukaryotic Phospholipid Synthesis & Editing	A_46_P169449	2559.3	3664.41	1550.34	AT1G80860	ATPLMT，PLMT	Phospholipid N-methyltransferase	DP14
Eukaryotic Phospholipid Synthesis & Editing	A_46_P314180	607.102	620.33	639.711	AT5G10170	ATMIPS3, MIPS3	Myo-inositol-1-phosphate synthase 3	DP14
Eukaryotic Phospholipid Synthesis & Editing	A_46_P317125	1547.9	1128.82	494.771	AT1G04010	PSAT1，ATPSAT1	Phospholipid sterol acyl transferase 1	DP14
Eukaryotic Phospholipid Synthesis & Editing	A_46_P375125	1013.39	852.349	232.287	AT4G16700	PSD1	Phosphatidylserine decarboxylase 1	DP14
Eukaryotic Phospholipid Synthesis & Editing	A_46_P140554	13409.2	5124.41	17657.4	AT4G39800	MI-1-P SYNTHASE, MIPS1, ATMIPS1, ATIPS1	Myo-inositol-1-phosphate synthase 1	DP15
Eukaryotic Phospholipid Synthesis & Editing	A_46_P140559	9003.66	3512.33	12423.7	AT4G39800	MI-1-P SYNTHASE, MIPS1, ATMIPS1, ATIPS1	Myo-inositol-1-phosphate synthase 1	DP15
Eukaryotic Phospholipid Synthesis & Editing	A_46_P223114	54.1763	29.6481	79.5113	AT4G39800	MI-1-P SYNTHASE, MIPS1, ATMIPS1, ATIPS1	Myo-inositol-1-phosphate synthase 1	DP15
Eukaryotic Phospholipid Synthesis & Editing	A_46_P349005	2146.82	714.282	2434.54	AT4G39800	MI-1-P SYNTHASE, MIPS1, ATMIPS1, ATIPS1	Myo-inositol-1-phosphate synthase 1	DP15
Eukaryotic Phospholipid Synthesis & Editing	A_46_P354450	850.6	234.714	132.107	AT2G40690	GLY1, SFD1	NAD-dependent glycerol-3-phosphate dehydrogenase family protein	DP15
Eukaryotic Phospholipid Synthesis & Editing	A_46_P366430	6503.62	2634.5	9567.61	AT4G39800	MI-1-P SYNTHASE, MIPS1, ATMIPS1, ATIPS1	Myo-inositol-1-phosphate synthase 1	DP15
Eukaryotic Phospholipid Synthesis & Editing	A_46_P229534	24.6158	89.6082	116.638	AT4G11030		AMP-dependent synthetase and ligase family protein	DP3
Eukaryotic Phospholipid Synthesis & Editing	A_46_P271248	244.626	1075.99	11445.5	AT1G48600	PMEAMT, AtPMEAMT	S-adenosyl-L-methionine-dependent methyltransferases superfamily protein	DP7
Eukaryotic Phospholipid Synthesis & Editing	A_46_P229474	17.6073	18114.5	36324.2	AT4G11030		AMP-dependent synthetase and ligase family protein	DP8
Fatty Acid Elongation & Wax Biosynthesis	A_46_P034516	28686.6	2799.64	9.23203	AT3G11980	MS2, FAR2	Jojoba acyl CoA reductase-related male sterility protein	DP1
Fatty Acid Elongation & Wax Biosynthesis	A_46_P119219	229947	13.5417	11.8771	AT3G52130		Bifunctional inhibitor/lipid-transfer protein/seed storage 2S albumin superfamily protein	DP1
Fatty Acid Elongation & Wax Biosynthesis	A_46_P163634	278473	27.1949	7.09871	AT5G52160		Bifunctional inhibitor/lipid-transfer protein/seed storage 2S albumin superfamily protein	DP1
Fatty Acid Elongation & Wax Biosynthesis	A_46_P211494	49519.7	19085.2	9.05152	AT5G07230		Bifunctional inhibitor/lipid-transfer protein/seed storage 2S albumin superfamily protein	DP1
Fatty Acid Elongation & Wax Biosynthesis	A_46_P228044	93555.6	8884.38	6.71311	AT3G11980	MS2, FAR2	Jojoba acyl CoA reductase-related male sterility protein	DP1
Fatty Acid Elongation & Wax Biosynthesis	A_46_P229469	13756.2	1340.24	10.122	AT3G11980	MS2，FAR2	Jojoba acyl CoA reductase-related male sterility protein	DP1
Fatty Acid Elongation & Wax Biosynthesis	A_46_P350455	246933	81.182	24.1307	AT3G52130		Bifunctional inhibitor/lipid-transfer protein/seed storage 2S albumin superfamily protein	DP1
Fatty Acid Elongation & Wax Biosynthesis	A_46_P030526	6.68491	6.62701	611.046	AT3G22620		Bifunctional inhibitor/lipid-transfer protein/seed storage 2S albumin superfamily protein	DP10
Fatty Acid Elongation & Wax Biosynthesis	A_46_P193939	7.02105	7.92456	206.763	AT5G55410		Bifunctional inhibitor/lipid-transfer protein/seed storage 2S albumin superfamily protein	DP10
Fatty Acid Elongation & Wax Biosynthesis	A_46_P036001	49.2138	40.468	293.854	AT1G54570		Esterase/lipase/thioesterase family protein	DP11
Fatty Acid Elongation & Wax Biosynthesis	A_46_P054271	55.1151	59.1461	594.608	AT5G55380		MBOAT (membrane bound O-acyl transferase) family protein	DP11
Fatty Acid Elongation & Wax Biosynthesis	A_46_P352605	59.9587	75.9276	1188.29	AT3G49210		O-acyltransferase (WSD1-like) family protein	DP11
Fatty Acid Elongation & Wax Biosynthesis	A_46_P029401	725.675	471.474	5509.6	AT1G54570		Esterase/lipase/thioesterase family protein	DP12
Fatty Acid Elongation & Wax Biosynthesis	A_46_P007741	98.3886	157.176	1335.24	AT2G38540	LP1, LTP1, ATLTP1	Lipid transfer protein 1	DP13
Fatty Acid Elongation & Wax Biosynthesis	A_46_P026576	1256.31	3584.63	4615.45	AT2G26640	KCS11	3-ketoacyl-CoA synthase 11	DP13
Fatty Acid Elongation & Wax Biosynthesis	A_46_P033861	7871.55	58125.4	37391.2	AT1G55260		Bifunctional inhibitor/lipid-transfer protein/seed storage 2S albumin superfamily protein	DP13
Fatty Acid Elongation & Wax Biosynthesis	A_46_P061861	1732.05	1351.64	2762.34	AT1G51460		ABC-2 type transporter family protein	DP13
Fatty Acid Elongation & Wax Biosynthesis	A_46_P209669	17851.1	88531.2	33710.9	AT5G64080		Bifunctional inhibitor/lipid-transfer protein/seed storage 2S albumin superfamily protein	DP13
Fatty Acid Elongation & Wax Biosynthesis	A_46_P212854	20484.9	496692	24506	AT3G51590	LTP12	Lipid transfer protein 12	DP13
Fatty Acid Elongation & Wax Biosynthesis	A_46_P220854	940.693	2011.47	6045.58	AT2G26640	KCS11	3-ketoacyl-CoA synthase 11	DP13
Fatty Acid Elongation & Wax Biosynthesis	A_46_P226164	17834.3	467379	21461.4	AT3G51590	LTP12	Lipid transfer protein 12	DP13
Fatty Acid Elongation & Wax Biosynthesis	A_46_P237434	26773.7	32495.9	23910.5	AT3G08770	LTP6	Lipid transfer protein 6	DP13
Fatty Acid Elongation & Wax Biosynthesis	A_46_P248329	59907.7	71745.5	43687.5	AT3G08770	LTP6	Lipid transfer protein 6	DP13
Fatty Acid Elongation & Wax Biosynthesis	A_46_P251204	51875.4	66635.9	42681.5	AT3G08770	LTP6	Lipid transfer protein 6	DP13
Fatty Acid Elongation & Wax Biosynthesis	A_46_P266688	27470.1	35427.4	20562.3	AT3G08770	LTP6	Lipid transfer protein 6	DP13
Fatty Acid Elongation & Wax Biosynthesis	A_46_P280143	28927.6	20453.3	21938.7	AT5G49460	ACLB-2	ATP citrate lyase subunit B 2	DP13
Fatty Acid Elongation & Wax Biosynthesis	A_46_P282613	27520.7	33146.3	18375.7	AT3G08770	LTP6	Lipid transfer protein 6	DP13
Fatty Acid Elongation & Wax Biosynthesis	A_46_P283163	48098.5	57974.5	32388.1	AT3G08770	LTP6	Lipid transfer protein 6	DP13
Fatty Acid Elongation & Wax Biosynthesis	A_46_P337085	1748.19	20384.7	11546.9	AT1G55260		Bifunctional inhibitor/lipid-transfer protein/seed storage 2S albumin superfamily protein	DP13
Fatty Acid Elongation & Wax Biosynthesis	A_46_P338475	10459.2	7429.63	86510.4	AT1G67730	YBR159, KCR1, ATKCR1	Beta-ketoacyl reductase 1	DP13
Fatty Acid Elongation & Wax Biosynthesis	A_46_P003711	1154.54	1943.72	446.296	AT2G28630	KCS12	3-ketoacyl-CoA synthase 12	DP14
Fatty Acid Elongation & Wax Biosynthesis	A_46_P027361	811.165	421.525	283.552	AT3G54010	PAS1，DEI1	FKBP-type peptidyl-prolyl cis-trans isomerase family protein	DP14
Fatty Acid Elongation & Wax Biosynthesis	A_46_P058381	482.578	98.9002	65.3146	AT5G22500	FAR1	Fatty acid reductase 1	DP14
Fatty Acid Elongation & Wax Biosynthesis	A_46_P081796	556.516	869.543	1169.96	AT1G19440	KCS4	3-ketoacyl-CoA synthase 4	DP14
Fatty Acid Elongation & Wax Biosynthesis	A_46_P134494	133627	182421	98003.3	AT3G08770	LTP6	Lipid transfer protein 6	DP14
Fatty Acid Elongation & Wax Biosynthesis	A_46_P137534	92194	83944.4	30325.4	AT1G67730	YBR159，KCR1，ATKCR1	Beta-ketoacyl reductase 1	DP14
Fatty Acid Elongation & Wax Biosynthesis	A_46_P148169	27790.5	11580	3733.74	AT1G27950	LTPG1	Glycosylphosphatidylinositol-anchored lipid protein transfer 1	DP14
Fatty Acid Elongation & Wax Biosynthesis	A_46_P148174	1172.82	505.065	53.3744	AT1G27950	LTPG1	Glycosylphosphatidylinositol-anchored lipid protein transfer 1	DP14
Fatty Acid Elongation & Wax Biosynthesis	A_46_P152064	144015	148757	89580.5	AT5G49460	ACLB-2	ATP citrate lyase subunit B 2	DP14
Fatty Acid Elongation & Wax Biosynthesis	A_46_P166339	2867.19	761.221	62.8857	AT3G18280		Bifunctional inhibitor/lipid-transfer protein/seed storage 2S albumin superfamily protein	DP14
Fatty Acid Elongation & Wax Biosynthesis	A_46_P181174	3875.39	3865.4	649.308	AT3G60500	CER7	3'-5'-exoribonuclease family protein	DP14
Fatty Acid Elongation & Wax Biosynthesis	A_46_P192699	14700.2	12003.5	3106.68	AT3G54010	PAS1，DEI1	FKBP-type peptidyl-prolyl cis-trans isomerase family protein	DP14
Fatty Acid Elongation & Wax Biosynthesis	A_46_P210669	103999	138342	80183.2	AT3G08770	LTP6	Lipid transfer protein 6	DP14
Fatty Acid Elongation & Wax Biosynthesis	A_46_P216859	993.056	232.635	216.294	AT5G22420	FAR7	Fatty acid reductase 7	DP14
Fatty Acid Elongation & Wax Biosynthesis	A_46_P261633	153115	131711	43463.9	AT3G08770	LTP6	Lipid transfer protein 6	DP14
Fatty Acid Elongation & Wax Biosynthesis	A_46_P264425	974.306	655.305	223.598	AT3G60500	CER7	3'-5'-exoribonuclease family protein	DP14
Fatty Acid Elongation & Wax Biosynthesis	A_46_P266313	200773	196556	81875.9	AT3G08770	LTP6	Lipid transfer protein 6	DP14
Fatty Acid Elongation & Wax Biosynthesis	A_46_P319250	4353.58	76.4091	215.755	AT3G22600		Bifunctional inhibitor/lipid-transfer protein/seed storage 2S albumin superfamily protein	DP14
Fatty Acid Elongation & Wax Biosynthesis	A_46_P331695	7267.25	3119.82	1852.59	AT2G13610		ABC-2 type transporter family protein	DP14
Fatty Acid Elongation & Wax Biosynthesis	A_46_P381088	1589.79	1587.55	602.058	AT1G31770	ABCG14	ATP-binding cassette 14	DP14
Fatty Acid Elongation & Wax Biosynthesis	A_46_P025491	15.2688	10.925	8.49436	AT1G27950	LTPG1	Glycosylphosphatidylinositol-anchored lipid protein transfer 1	DP15
Fatty Acid Elongation & Wax Biosynthesis	A_46_P029671	1194.65	680.834	357.865	AT2G16280	KCS9	3-ketoacyl-CoA synthase 9	DP15
Fatty Acid Elongation & Wax Biosynthesis	A_46_P030151	129.162	7.20378	11.0586	AT2G18370		Bifunctional inhibitor/lipid-transfer protein/seed storage 2S albumin superfamily protein	DP15
Fatty Acid Elongation & Wax Biosynthesis	A_46_P076381	705.308	51.7789	57.1265	AT2G48140	EDA4	Bifunctional inhibitor/lipid-transfer protein/seed storage 2S albumin superfamily protein	DP15
Fatty Acid Elongation & Wax Biosynthesis	A_46_P087916	59.5626	22.8138	28.2174	AT5G06530		ABC-2 type transporter family protein	DP15
Fatty Acid Elongation & Wax Biosynthesis	A_46_P105214	81.8531	8.1902	16.1101	AT1G71960	ABCG25, ATABCG25	ATP-binding casette family G25	DP15
Fatty Acid Elongation & Wax Biosynthesis	A_46_P112309	1675.54	822.69	284.878	AT3G18280		Bifunctional inhibitor/lipid-transfer protein/seed storage 2S albumin superfamily protein	DP15
Fatty Acid Elongation & Wax Biosynthesis	A_46_P117214	22.8366	9.9167	15.6318	AT4G33790	CER4, G7, FAR3	Jojoba acyl CoA reductase-related male sterility protein	DP15
Fatty Acid Elongation & Wax Biosynthesis	A_46_P125119	209.19	73.1869	159.205	AT5G06530		ABC-2 type transporter family protein	DP15
Fatty Acid Elongation & Wax Biosynthesis	A_46_P153114	5412.27	4945.04	7940.68	AT1G62790		Bifunctional inhibitor/lipid-transfer protein/seed storage 2S albumin superfamily protein	DP15
Fatty Acid Elongation & Wax Biosynthesis	A_46_P162474	7297.65	3688.41	2547.68	AT3G18280		Bifunctional inhibitor/lipid-transfer protein/seed storage 2S albumin superfamily protein	DP15
Fatty Acid Elongation & Wax Biosynthesis	A_46_P177109	34291.6	3947.81	279.223	AT3G51600	LTP5	Lipid transfer protein 5	DP15
Fatty Acid Elongation & Wax Biosynthesis	A_46_P184796	308.1	7.14754	7.07775	AT4G39510	CYP96A12	Cytochrome P450, family 96, subfamily A, polypeptide 12	DP15
Fatty Acid Elongation & Wax Biosynthesis	A_46_P205699	59.977	6.6252	8.39478	AT2G18370		Bifunctional inhibitor/lipid-transfer protein/seed storage 2S albumin superfamily protein	DP15
Fatty Acid Elongation & Wax Biosynthesis	A_46_P288583	8476.08	4232.09	2960.65	AT3G18280		Bifunctional inhibitor/lipid-transfer protein/seed storage 2S albumin superfamily protein	DP15
Fatty Acid Elongation & Wax Biosynthesis	A_46_P303950	56.8434	18.6015	9.76361	AT5G59310	LTP4	Lipid transfer protein 4	DP15
Fatty Acid Elongation & Wax Biosynthesis	A_46_P304195	38.4034	30.4329	23.3903	AT2G01320		ABC-2 type transporter family protein	DP15
Fatty Acid Elongation & Wax Biosynthesis	A_46_P311670	435.504	85.4328	52.944	AT2G16280	KCS9	3-ketoacyl-CoA synthase 9	DP15
Fatty Acid Elongation & Wax Biosynthesis	A_46_P311850	258.789	124.614	81.843	AT2G01320		ABC-2 type transporter family protein	DP15
Fatty Acid Elongation & Wax Biosynthesis	A_46_P331945	139.075	37.544	91.098	AT5G06530		ABC-2 type transporter family protein	DP15
Fatty Acid Elongation & Wax Biosynthesis	A_46_P336045	40.1086	13.4796	17.4645	AT3G22620		Bifunctional inhibitor/lipid-transfer protein/seed storage 2S albumin superfamily protein	DP15
Fatty Acid Elongation & Wax Biosynthesis	A_46_P364380	372.735	186.419	284.089	AT5G06530		ABC-2 type transporter family protein	DP15
Fatty Acid Elongation & Wax Biosynthesis	A_46_P374615	740.462	8.77293	7.0116	AT5G22420	FAR7	Fatty acid reductase 7	DP15
Fatty Acid Elongation & Wax Biosynthesis	A_46_P209404	27.4408	477080	61339.6	AT4G33355		Bifunctional inhibitor/lipid-transfer protein/seed storage 2S albumin superfamily protein	DP2
Fatty Acid Elongation & Wax Biosynthesis	A_46_P085786	446.646	121.059	13.0289	AT3G21090		ABC-2 type transporter family protein	DP3
Fatty Acid Elongation & Wax Biosynthesis	A_46_P177879	276.969	5080.27	19.9688	AT3G51590	LTP12	Lipid transfer protein 12	DP3
Fatty Acid Elongation & Wax Biosynthesis	A_46_P200524	220.04	75.8037	14.3893	AT5G52860		ABC-2 type transporter family protein	DP3
Fatty Acid Elongation & Wax Biosynthesis	A_46_P227774	989.821	388.244	50.6686	AT5G04530	KCS19	3-ketoacyl-CoA synthase 19	DP3
Fatty Acid Elongation & Wax Biosynthesis	A_46_P120559	6851.5	37076.1	17.0966	AT3G52160	KCS15	3-ketoacyl-CoA synthase 15	DP4
Fatty Acid Elongation & Wax Biosynthesis	A_46_P134099	503.531	477.511	158.632	AT3G08770	LTP6	Lipid transfer protein 6	DP4
Fatty Acid Elongation & Wax Biosynthesis	A_46_P136194	446.146	30962.3	1371.66	AT4G33355		Bifunctional inhibitor/lipid-transfer protein/seed storage 2S albumin superfamily protein	DP4
Fatty Acid Elongation & Wax Biosynthesis	A_46_P261588	678.149	481.071	861.551	AT1G51460		ABC-2 type transporter family protein	DP4
Fatty Acid Elongation & Wax Biosynthesis	A_46_P352810	586.686	257.766	1850.15	AT2G38995		O-acyltransferase (WSD1-like) family protein	DP4
Fatty Acid Elongation & Wax Biosynthesis	A_46_P372845	418.639	6360.18	32.0828	AT5G49070	KCS21	3-ketoacyl-CoA synthase 21	DP4
Fatty Acid Elongation & Wax Biosynthesis	A_46_P133834	393976	112859	27.9892	AT5G07230		Bifunctional inhibitor/lipid-transfer protein/seed storage 2S albumin superfamily protein	DP5
Fatty Acid Elongation & Wax Biosynthesis	A_46_P134104	146963	111944	23043.6	AT3G08770	LTP6	Lipid transfer protein 6	DP5
Fatty Acid Elongation & Wax Biosynthesis	A_46_P156334	395716	48495.5	224.113	AT3G11980	MS2, FAR2	Jojoba acyl CoA reductase-related male sterility protein	DP5
Fatty Acid Elongation & Wax Biosynthesis	A_46_P179249	46467.3	131801	64645.5	AT2G37700		Fatty acid hydroxylase superfamily	DP5
Fatty Acid Elongation & Wax Biosynthesis	A_46_P209584	24252.9	114274	52.8373	AT3G52160	KCS15	3-ketoacyl-CoA synthase 15	DP5
Fatty Acid Elongation & Wax Biosynthesis	A_46_P212479	41679.6	534855	30168.3	AT3G51590	LTP12	Lipid transfer protein 12	DP5
Fatty Acid Elongation & Wax Biosynthesis	A_46_P212564	378942	111570	30.08	AT5G07230		Bifunctional inhibitor/lipid-transfer protein/seed storage 2S albumin superfamily protein	DP5
Fatty Acid Elongation & Wax Biosynthesis	A_46_P212629	33462.1	479344	25200.1	AT3G51590	LTP12	Lipid transfer protein 12	DP5
Fatty Acid Elongation & Wax Biosynthesis	A_46_P212684	40193.5	563232	26903.6	AT3G51590	LTP12	Lipid transfer protein 12	DP5
Fatty Acid Elongation & Wax Biosynthesis	A_46_P212909	173239	466461	59254.5	AT4G33355		Bifunctional inhibitor/lipid-transfer protein/seed storage 2S albumin superfamily protein	DP5
Fatty Acid Elongation & Wax Biosynthesis	A_46_P220329	185548	160403	28640.7	AT3G08770	LTP6	Lipid transfer protein 6	DP5
Fatty Acid Elongation & Wax Biosynthesis	A_46_P228214	4012.4	11948	2391.5	AT1G71160	KCS7	3-ketoacyl-CoA synthase 7	DP5
Fatty Acid Elongation & Wax Biosynthesis	A_46_P270063	122564	95944.3	20218.3	AT3G08770	LTP6	Lipid transfer protein 6	DP5
Fatty Acid Elongation & Wax Biosynthesis	A_46_P278103	77373.6	60987.2	12323.1	AT3G08770	LTP6	Lipid transfer protein 6	DP5
Fatty Acid Elongation & Wax Biosynthesis	A_46_P279678	15652.2	11587.3	3020.05	AT3G08770	LTP6	Lipid transfer protein 6	DP5
Fatty Acid Elongation & Wax Biosynthesis	A_46_P283383	161423	126658	24363.3	AT3G08770	LTP6	Lipid transfer protein 6	DP5
Fatty Acid Elongation & Wax Biosynthesis	A_46_P331935	103662	487111	74656.1	AT4G33355		Bifunctional inhibitor/lipid-transfer protein/seed storage 2S albumin superfamily protein	DP5
Fatty Acid Elongation & Wax Biosynthesis	A_46_P012406	24.5121	59170.1	86483.2	AT4G08670		Bifunctional inhibitor/lipid-transfer protein/seed storage 2S albumin superfamily protein	DP8
Fatty Acid Synthesis	A_46_P177114	85.6317	177.055	428.989	AT5G16240		Plant stearoyl-acyl-carrier-protein desaturase family protein	DP11
Fatty Acid Synthesis	A_46_P009451	53325.2	38066	15991.4	AT1G24360		NAD(P)-binding Rossmann-fold superfamily protein	DP13
Fatty Acid Synthesis	A_46_P009471	37326.2	27272.5	12776	AT1G24360		NAD(P)-binding Rossmann-fold superfamily protein	DP13
Fatty Acid Synthesis	A_46_P011212	16631.6	15293	11795.6	AT2G43710	SSI2, FAB2	Plant stearoyl-acyl-carrier-protein desaturase family protein	DP13
Fatty Acid Synthesis	A_46_P026001	1195.35	2138.4	6180.57	AT5G16240		Plant stearoyl-acyl-carrier-protein desaturase family protein	DP13
Fatty Acid Synthesis	A_46_P050386	7915.1	11338.2	76442.8	AT1G08510	FATB	Fatty acyl-ACP thioesterases B	DP13
Fatty Acid Synthesis	A_46_P130509	666.446	662.791	1415.15	AT2G04350	LACS8	AMP-dependent synthetase and ligase family protein	DP13
Fatty Acid Synthesis	A_46_P131629	28301.8	29973.9	12525.9	AT3G02630		Plant stearoyl-acyl-carrier-protein desaturase family protein	DP13
Fatty Acid Synthesis	A_46_P145164	42846.3	26316.8	19212.5	AT1G54580	ACP2	Acyl carrier protein 2	DP13
Fatty Acid Synthesis	A_46_P156594	41878.7	39090.3	18101.1	AT1G01090	PDH-E1ALPHA	Pyruvate dehydrogenase E1 alpha	DP13
Fatty Acid Synthesis	A_46_P219599	27055.3	26023.5	7734.97	AT5G35360	CAC2	Acetyl Co-enzyme a carboxylase biotin carboxylase subunit	DP13
Fatty Acid Synthesis	A_46_P221414	23927.2	27202.9	13569.5	AT2G38040	CAC3	Acetyl Co-enzyme a carboxylase carboxyltransferase alpha subunit	DP13
Fatty Acid Synthesis	A_46_P281908	28778.7	46065.5	92156.8	AT1G08510	FATB	Fatty acyl-ACP thioesterases B	DP13
Fatty Acid Synthesis	A_46_P353440	6509.34	9227.72	63668.2	AT1G08510	FATB	Fatty acyl-ACP thioesterases B	DP13
Fatty Acid Synthesis	A_46_P356685	5709.49	8002.62	9221.67	AT2G04350	LACS8	AMP-dependent synthetase and ligase family protein	DP13
Fatty Acid Synthesis	A_46_P005811	2309.35	1934.46	731.082	AT1G74960	FAB1	Fatty acid biosynthesis 1	DP14
Fatty Acid Synthesis	A_46_P155469	3679.56	13662.2	1424.57	AT3G54320	WRI1, WRI, ASML1	Integrase-type DNA-binding superfamily protein	DP14
Fatty Acid Synthesis	A_46_P182879	13274.3	14818.7	5847.06	AT3G16950	LPD1, ptlpd1	Lipoamide dehydrogenase 1	DP14
Fatty Acid Synthesis	A_46_P184321	23982.1	19937.9	8070.87	AT1G24360		NAD(P)-binding Rossmann-fold superfamily protein	DP14
Fatty Acid Synthesis	A_46_P186359	142.557	95.8509	68.6077	AT5G16390	CAC1, CAC1A, BCCP, BCCP1	Chloroplastic acetylcoenzyme A carboxylase 1	DP14
Fatty Acid Synthesis	A_46_P187949	3346.35	4632.29	2321.81	AT3G25110	AtFaTA, FaTA	FatA acyl-ACP thioesterase	DP14
Fatty Acid Synthesis	A_46_P189989	1345.37	1061.85	478.278	AT5G35360	CAC2	Acetyl Co-enzyme a carboxylase biotin carboxylase subunit	DP14
Fatty Acid Synthesis	A_46_P198569	764.338	748.306	236.655	AT1G54350		ABC transporter family protein	DP14
Fatty Acid Synthesis	A_46_P200729	3662.96	2248.32	1419.91	AT5G35360	CAC2	Acetyl Co-enzyme a carboxylase biotin carboxylase subunit	DP14
Fatty Acid Synthesis	A_46_P246379	14006.8	19047	7473.24	AT3G02630		Plant stearoyl-acyl-carrier-protein desaturase family protein	DP14
Fatty Acid Synthesis	A_46_P343726	2499.72	5834.68	828.572	AT3G54320	WRI1, WRI, ASML1	Integrase-type DNA-binding superfamily protein	DP14
Fatty Acid Synthesis	A_46_P360980	244.561	295.546	53.7627	AT1G62640	KASIII	3-ketoacyl-acyl carrier protein synthase III	DP14
Fatty Acid Synthesis	A_46_P009571	4853.84	5377.76	4337.67	AT4G14070	AAE15	Acyl-activating enzyme 15	DP15
Fatty Acid Synthesis	A_46_P011641	12126.5	21463.1	6579.12	AT2G43710	SSI2, FAB2	Plant stearoyl-acyl-carrier-protein desaturase family protein	DP15
Fatty Acid Synthesis	A_46_P056701	6794.55	6764.96	3971.64	AT1G54350		ABC transporter family protein	DP15
Fatty Acid Synthesis	A_46_P155844	18194.7	5488.55	7009.1	AT4G25050	ACP4	Acyl carrier protein 4	DP15
Fatty Acid Synthesis	A_46_P206049	3985.93	7675.67	2148.54	AT2G43710	SSI2, FAB2	Plant stearoyl-acyl-carrier-protein desaturase family protein	DP15
Fatty Acid Synthesis	A_46_P235294	16733.8	5566.96	6670.43	AT4G25050	ACP4	Acyl carrier protein 4	DP15
Fatty Acid Synthesis	A_46_P275883	5077.55	3996.93	4345.63	AT5G46290	KASI	3-ketoacyl-acyl carrier protein synthase I	DP15
Fatty Acid Synthesis	A_46_P293238	174.138	152.191	138.331	AT5G46290	KASI, KAS1	3-ketoacyl-acyl carrier protein synthase I	DP15
Lipid Trafficking	A_46_P250949	2860.35	5001.79	10807.9	AT1G59820	ALA3	Aminophospholipid ATPase 3	DP13
Lipid Trafficking	A_46_P283008	4632.16	6370.39	16465	AT5G04930	ALA1	Aminophospholipid ATPase 1	DP13
Lipid Trafficking	A_46_P052016	5639.68	4104.32	4373.65	AT1G65260	PTAC4, VIPP1	Plastid transcriptionally active 4	DP15
Mitochondrial Fatty Acid & Lipoic Acid Synthesis	A_46_P193224	14145.2	14930.8	27770.2	AT2G20860	LIP1	Lipoic acid synthase 1	DP13
Mitochondrial Fatty Acid & Lipoic Acid Synthesis	A_46_P235884	1684.62	1648.72	3771.56	AT2G20860	LIP1	Lipoic acid synthase 1	DP13
Mitochondrial Fatty Acid & Lipoic Acid Synthesis	A_46_P251519	422.988	376.923	722.178	AT3G16170		AMP-dependent synthetase and ligase family protein	DP13
Mitochondrial Fatty Acid & Lipoic Acid Synthesis	A_46_P026836	4047.53	4127.23	964.804	AT1G65290	mtACP2	Mitochondrial acyl carrier protein 2	DP14
Mitochondrial Fatty Acid & Lipoic Acid Synthesis	A_46_P038656	8224.34	9119.63	2149.48	AT5G60340		P-loop containing nucleoside triphosphate hydrolases superfamily protein	DP14
Mitochondrial Fatty Acid & Lipoic Acid Synthesis	A_46_P092766	7740.53	6831.97	3151.89	AT5G47630	mtACP3	Mitochondrial acyl carrier protein 3	DP14
Mitochondrial Fatty Acid & Lipoic Acid Synthesis	A_46_P159634	4465.81	5806.94	1198.08	AT1G65290	mtACP2	Mitochondrial acyl carrier protein 2	DP14
Mitochondrial Fatty Acid & Lipoic Acid Synthesis	A_46_P161729	5038.58	3975.17	2197.83	AT5G60340		P-loop containing nucleoside triphosphate hydrolases superfamily protein	DP14
Mitochondrial Fatty Acid & Lipoic Acid Synthesis	A_46_P380508	4588.76	5203.8	759.364	AT5G60340		P-loop containing nucleoside triphosphate hydrolases superfamily protein	DP14
Mitochondrial Fatty Acid & Lipoic Acid Synthesis	A_46_P062711	2120.42	1870.55	834.121	AT1G04640	LIP2	Lipoyltransferase 2	DP15
Mitochondrial Fatty Acid & Lipoic Acid Synthesis	A_46_P333080	2024.39	1727.41	1002.3	AT1G04640	LIP2	Lipoyltransferase 2	DP15
Mitochondrial Phospholipid Synthesis	A_46_P316980	151.861	7.53243	8.12505	AT1G30370		Alpha/beta-Hydrolases superfamily protein	DP15
Mitochondrial Phospholipid Synthesis	A_46_P353055	360.962	19.1837	7.28114	AT1G30370		Alpha/beta-Hydrolases superfamily protein	DP15
Mitochondrial Phospholipid Synthesis	A_46_P039661	30.0099	49.137	112.049	AT3G10370	SDP6	FAD-dependent oxidoreductase family protein	DP3
Oxylipin Metabolism	A_46_P199619	34.155	12.6783	1004.51	AT3G49050		Alpha/beta-Hydrolases superfamily protein	DP10
Oxylipin Metabolism	A_46_P062641	28.686	64.1008	1025.25	AT1G19640	JMT	Jasmonic acid carboxyl methyltransferase	DP11
Oxylipin Metabolism	A_46_P080016	3947.41	9027.53	6094.02	AT1G31480	SGR2	Shoot gravitropism 2 (SGR2)	DP13
Oxylipin Metabolism	A_46_P140284	6379.04	13990.6	17719.7	AT1G54100	ALDH7B4	Aldehyde dehydrogenase 7B4	DP13
Oxylipin Metabolism	A_46_P166079	3516.79	5059.64	5035.68	AT2G05260		Alpha/beta-Hydrolases superfamily protein	DP13
Oxylipin Metabolism	A_46_P359960	1097.04	1258.06	1695.88	AT2G05260		Alpha/beta-Hydrolases superfamily protein	DP13
Oxylipin Metabolism	A_46_P106549	2963.76	147.791	598.367	AT3G25770	AOC2	Allene oxide cyclase 2	DP14
Oxylipin Metabolism	A_46_P270498	4744.9	10983	1580.48	AT3G63200	PLP9, PLA IIIB	PATATIN-like protein 9	DP14
Oxylipin Metabolism	A_46_P272293	12988.7	14034.4	6722.95	AT3G18860		Transducin family protein / WD-40 repeat family protein	DP14
Oxylipin Metabolism	A_46_P051731	254.061	51.7114	30.9848	AT2G42690		Alpha/beta-Hydrolases superfamily protein	DP15
Oxylipin Metabolism	A_46_P107734	1730.42	1656.58	745.194	AT4G13550		Triglyceride lipases;triglyceride lipases	DP15
Oxylipin Metabolism	A_46_P150444	393.297	530.979	2154.56	AT3G61680		Alpha/beta-Hydrolases superfamily protein	DP4
Oxylipin Metabolism	A_46_P161484	365.748	549.283	3049.3	AT3G61680		Alpha/beta-Hydrolases superfamily protein	DP4
Oxylipin Metabolism	A_46_P226369	140.342	195.244	2931.59	AT3G45140	LOX2, ATLOX2	Lipoxygenase 2	DP6
Oxylipin Metabolism	A_46_P344525	211.651	4401.42	82223.3	AT1G19640	JMT	Jasmonic acid carboxyl methyltransferase	DP7
Oxylipin Metabolism	A_46_P173059	8.10034	38.686	101699	AT4G29460		Phospholipase A2 family protein	DP9
Phospholipid Signaling	A_46_P033576	75.9064	74.6873	342.884	AT5G07920	DGK1, ATDGK1	Diacylglycerol kinase1	DP11
Phospholipid Signaling	A_46_P032831	3204.1	3445.58	30637.8	AT4G35790	ATPLDDELTA, PLDDELTA	Phospholipase D delta	DP13
Phospholipid Signaling	A_46_P034831	2633.57	2471.33	3161.58	AT5G04540		Myotubularin-like phosphatases II superfamily	DP13
Phospholipid Signaling	A_46_P106489	1628.67	3286.29	2732.29	AT1G77660		Histone H3 K4-specific methyltransferase SET7/9 family protein	DP13
Phospholipid Signaling	A_46_P145254	56937.3	22619.1	15466.5	AT3G15730	PLDALPHA1, PLD	Phospholipase D alpha 1	DP13
Phospholipid Signaling	A_46_P151789	2357.7	4927.77	63081.1	AT5G24240		Phosphatidylinositol 3- and 4-kinase; Ubiquitin family protein	DP13
Phospholipid Signaling	A_46_P160239	8881.69	11612.3	14015.1	AT1G49340	ATPI4K ALPHA	Phosphatidylinositol 3- and 4-kinase family protein	DP13
Phospholipid Signaling	A_46_P166944	224.199	91.7463	1768.87	AT5G17780		Alpha/beta-Hydrolases superfamily protein	DP13
Phospholipid Signaling	A_46_P176504	11162.1	24040.6	54232.7	AT5G24240		Phosphatidylinositol 3- and 4-kinase; Ubiquitin family protein	DP13
Phospholipid Signaling	A_46_P192484	4277.58	9953.18	25262.3	AT5G24240		Phosphatidylinositol 3- and 4-kinase; Ubiquitin family protein	DP13
Phospholipid Signaling	A_46_P231219	2366.72	4496.74	11771.9	AT1G21920		Histone H3 K4-specific methyltransferase SET7/9 family protein	DP13
Phospholipid Signaling	A_46_P244895	5160.75	5237.35	25184.8	AT4G35790	ATPLDDELTA, PLDDELTA	Phospholipase D delta	DP13
Phospholipid Signaling	A_46_P251589	13337.8	14528.2	90067.8	AT4G35790	ATPLDDELTA, PLDDELTA	Phospholipase D delta	DP13
Phospholipid Signaling	A_46_P300110	236.473	170.956	2402.34	AT1G64470		Ubiquitin-like superfamily protein	DP13
Phospholipid Signaling	A_46_P300720	2794.97	2791.9	3436.26	AT5G04540		Myotubularin-like phosphatases II superfamily	DP13
Phospholipid Signaling	A_46_P311390	6822.13	7229.19	6217.24	AT4G35790	ATPLDDELTA, PLDDELTA	Phospholipase D delta	DP13
Phospholipid Signaling	A_46_P337920	14433.6	15514.2	34130.6	AT3G51460	RHD4	Phosphoinositide phosphatase family protein	DP13
Phospholipid Signaling	A_46_P343535	235.559	786.186	5329.56	AT2G31830		Endonuclease/exonuclease/phosphatase family protein	DP13
Phospholipid Signaling	A_46_P080771	632.6	420.351	152.806	AT1G10900		Phosphatidylinositol-4-phosphate 5-kinase family protein	DP14
Phospholipid Signaling	A_46_P084986	19685.1	18886.3	8780.91	AT1G26270		Phosphatidylinositol 3- and 4-kinase family protein	DP14
Phospholipid Signaling	A_46_P106954	294.671	469.911	408.299	AT5G58690	ATPLC5, PLC5	Phosphatidylinositol-speciwc phospholipase C5	DP14
Phospholipid Signaling	A_46_P184476	151.625	63.5024	41.6253	AT3G15730	PLDALPHA1, PLD	Phospholipase D alpha 1	DP14
Phospholipid Signaling	A_46_P239729	102959	43604.9	23720.8	AT3G15730	PLDALPHA1, PLD	Phospholipase D alpha 1	DP14
Phospholipid Signaling	A_46_P251824	6789.04	7405.61	5462.29	AT3G51830	ATG5, SAC8	SAC domain-containing protein 8	DP14
Phospholipid Signaling	A_46_P306400	10319.7	13214.9	6175.87	AT1G26270		Phosphatidylinositol 3- and 4-kinase family protein	DP14
Phospholipid Signaling	A_46_P328690	17477.8	21958.6	13413.9	AT1G26270		Phosphatidylinositol 3- and 4-kinase family protein	DP14
Phospholipid Signaling	A_46_P351760	81.5	51.8683	125.444	AT5G25370	PLDALPHA3	Phospholipase D alpha 3	DP14
Phospholipid Signaling	A_46_P373930	8096.45	5831.64	2143.85	AT4G11850	PLDGAMMA3/PLDGAMMA1，MEE54	Phospholipase D gamma 3/phospholipase D gamma 1	DP14
Phospholipid Signaling	A_46_P375290	13886.4	14183.8	6947.95	AT1G26270		Phosphatidylinositol 3- and 4-kinase family protein	DP14
Phospholipid Signaling	A_46_P093201	583.856	149.982	180.881	AT4G34920		PLC-like phosphodiesterases superfamily protein	DP15
Phospholipid Signaling	A_46_P110544	3245.36	2503.53	1476.52	AT3G10840		Alpha/beta-Hydrolases superfamily protein	DP15
Phospholipid Signaling	A_46_P293593	29.9976	26.6699	30.9553	AT1G17340		Phosphoinositide phosphatase family protein	DP15
Phospholipid Signaling	A_46_P347725	2521.91	984.394	562.606	AT1G08980	ATAMI1, AMI1, ATTOC64-I, TOC64-I	Amidase 1	DP15
Phospholipid Signaling	A_46_P048201	20.5258	152.352	21890.8	AT2G40116		Phosphoinositide-specific phospholipase C family protein	DP6
Phospholipid Signaling	A_46_P171869	9.66388	83.4804	12385.9	AT2G40116		Phosphoinositide-specific phospholipase C family protein	DP6
Phospholipid Signaling	A_46_P311000	743.622	2958.75	61764.7	AT5G24240		Phosphatidylinositol 3- and 4-kinase ;Ubiquitin family protein	DP7
Phospholipid Signaling	A_46_P179089	8.4407	23.0277	13244.1	AT5G39400	ATPTEN1，PTEN1	Calcium/lipid-binding (CaLB) phosphatase	DP9
Phospholipid Signaling	A_46_P252954	9.27236	7.20944	20740.6	AT2G40850	ATPI4KGAMMA1，PI4KGAMMA1	Phosphoinositide 4-kinase gamma 1	DP9
Phospholipid Signaling	A_46_P356635	62.4459	31.2636	68284.3	AT2G40850	ATPI4K GAMMA 1, PI4K GAMMA 1	Phosphoinositide 4-kinase gamma 1	DP9
Phospholipid Signaling	A_46_P373125	17.9539	58.9571	26984.7	AT3G56600		Protein kinase superfamily protein	DP9
Prokaryotic Galactolipid, Sulfolipid, & Phospholipid Synthesis	A_46_P215485	47.1952	130.056	1820.26	AT5G40610		NAD-dependent glycerol-3-phosphate dehydrogenase family protein	DP11
Prokaryotic Galactolipid, Sulfolipid, & Phospholipid Synthesis	A_46_P059731	3662.08	3954.79	11604.5	AT5G03080		Phosphatidic acid phosphatase (PAP2) family protein	DP13
Prokaryotic Galactolipid, Sulfolipid, & Phospholipid Synthesis	A_46_P128524	5463.73	5323.39	27735.4	AT5G40610		NAD-dependent glycerol-3-phosphate dehydrogenase family protein	DP13
Prokaryotic Galactolipid, Sulfolipid, & Phospholipid Synthesis	A_46_P155994	35499	31118.8	18460.6	AT4G02510	TOC159, TOC86, PPI2, TOC160, ATTOC159	Translocon at the outer envelope membrane of chloroplasts 159	DP13
Prokaryotic Galactolipid, Sulfolipid, & Phospholipid Synthesis	A_46_P182209	3559.31	3568.76	7286.94	AT5G03080		Phosphatidic acid phosphatase (PAP2) family protein	DP13
Prokaryotic Galactolipid, Sulfolipid, & Phospholipid Synthesis	A_46_P245169	8945.69	10980.5	17275.5	AT5G42870	PAH2	Phosphatidic acid phosphohydrolase 2	DP13
Prokaryotic Galactolipid, Sulfolipid, & Phospholipid Synthesis	A_46_P348740	559.456	908.089	1597.73	AT3G18220		Phosphatidic acid phosphatase (PAP2) family protein	DP13
Prokaryotic Galactolipid, Sulfolipid, & Phospholipid Synthesis	A_46_P008461	28469.5	128728	12626.5	AT4G30950	FAD6, FADC, SFD4	Fatty acid desaturase 6	DP14
Prokaryotic Galactolipid, Sulfolipid, & Phospholipid Synthesis	A_46_P008471	32250.9	106283	34202	AT3G11170	FAD7, FA	Fatty acid desaturase 7	DP14
Prokaryotic Galactolipid, Sulfolipid, & Phospholipid Synthesis	A_46_P011591	25783.4	120008	14346.8	AT4G30950	FAD6, FADC, SFD4	Fatty acid desaturase 6	DP14
Prokaryotic Galactolipid, Sulfolipid, & Phospholipid Synthesis	A_46_P059506	111.786	77.1379	40.5503	AT5G01220	SQD2	Sulfoquinovosyldiacylglycerol 2	DP14
Prokaryotic Galactolipid, Sulfolipid, & Phospholipid Synthesis	A_46_P127764	39.0518	154.153	17.774	AT3G15850	FAD5, FADB, JB67, ADS3	Fatty acid desaturase 5	DP14
Prokaryotic Galactolipid, Sulfolipid, & Phospholipid Synthesis	A_46_P188229	2753.29	2267.5	1251.02	AT3G02600	LPP3, ATLPP3	Lipid phosphate phosphatase 3	DP14
Prokaryotic Galactolipid, Sulfolipid, & Phospholipid Synthesis	A_46_P223404	24941.2	119063	13543.9	AT4G30950	FAD6, FADC, SFD4	Fatty acid desaturase 6	DP14
Prokaryotic Galactolipid, Sulfolipid, & Phospholipid Synthesis	A_46_P242819	743.62	560.25	305.938	AT3G02600	LPP3, ATLPP3	Lipid phosphate phosphatase 3	DP14
Prokaryotic Galactolipid, Sulfolipid, & Phospholipid Synthesis	A_46_P266583	1087.18	825.676	578.779	AT3G02600	LPP3, ATLPP3	Lipid phosphate phosphatase 3	DP14
Prokaryotic Galactolipid, Sulfolipid, & Phospholipid Synthesis	A_46_P328425	1424.86	1428.05	817.774	AT2G45150		Cytidinediphosphate diacylglycerol synthase 4	DP14
Prokaryotic Galactolipid, Sulfolipid, & Phospholipid Synthesis	A_46_P343930	84.5615	290.049	39.5817	AT4G30950	FAD6, FADC, SFD4	Fatty acid desaturase 6	DP14
Prokaryotic Galactolipid, Sulfolipid, & Phospholipid Synthesis	A_46_P018521	915.128	574.774	711.294	AT4G02510	TOC159, TOC86, PPI2, TOC160, ATTOC159	Translocon at the outer envelope membrane of chloroplasts 159	DP15
Prokaryotic Galactolipid, Sulfolipid, & Phospholipid Synthesis	A_46_P034681	28.1041	20.1232	14.7639	AT4G33030	SQD1	Sulfoquinovosyldiacylglycerol 1	DP15
Prokaryotic Galactolipid, Sulfolipid, & Phospholipid Synthesis	A_46_P078701	825.358	590.7	186.745	AT5G44190	GLK2, ATGLK2, GPRI2	Golden2-like 2	DP15
Prokaryotic Galactolipid, Sulfolipid, & Phospholipid Synthesis	A_46_P148384	8033.01	41177.4	4944.26	AT4G30950	FAD6, FADC, SFD4	Fatty acid desaturase 6	DP15
Prokaryotic Galactolipid, Sulfolipid, & Phospholipid Synthesis	A_46_P161934	5465.12	5075.41	2906.51	AT1G08640	CJD1	Chloroplast J-like domain 1	DP15
Prokaryotic Galactolipid, Sulfolipid, & Phospholipid Synthesis	A_46_P167144	7001.04	17222.3	6679.51	AT3G11170	FAD7, FADD	Fatty acid desaturase 7	DP15
Prokaryotic Galactolipid, Sulfolipid, & Phospholipid Synthesis	A_46_P169139	1393.93	5314.34	660.358	AT3G15850	FAD5, FADB, JB67, ADS3	Fatty acid desaturase 5	DP15
Prokaryotic Galactolipid, Sulfolipid, & Phospholipid Synthesis	A_46_P172794	10221.4	6794.29	2746.91	AT4G33030	SQD1	Sulfoquinovosyldiacylglycerol 1	DP15
Prokaryotic Galactolipid, Sulfolipid, & Phospholipid Synthesis	A_46_P177409	1358.35	658.047	395.604	AT4G33030	SQD1	Sulfoquinovosyldiacylglycerol 1	DP15
Prokaryotic Galactolipid, Sulfolipid, & Phospholipid Synthesis	A_46_P190964	3611.35	9155.22	1416.26	AT3G15850	FAD5, FADB, JB67, ADS3	Fatty acid desaturase 5	DP15
Prokaryotic Galactolipid, Sulfolipid, & Phospholipid Synthesis	A_46_P198219	1369.51	7399.57	939.815	AT4G30950	FAD6, FADC, SFD4	Fatty acid desaturase 6	DP15
Prokaryotic Galactolipid, Sulfolipid, & Phospholipid Synthesis	A_46_P231309	4088.52	2138.31	1064.69	AT4G33030	SQD1	Sulfoquinovosyldiacylglycerol 1	DP15
Prokaryotic Galactolipid, Sulfolipid, & Phospholipid Synthesis	A_46_P264713	2953.74	16832.5	2026.31	AT4G30950	FAD6, FADC, SFD4	Fatty acid desaturase 6	DP15
Prokaryotic Galactolipid, Sulfolipid, & Phospholipid Synthesis	A_46_P265623	1296.99	1149.92	1180.6	AT1G08640	CJD1	Chloroplast J-like domain 1	DP15
Prokaryotic Galactolipid, Sulfolipid, & Phospholipid Synthesis	A_46_P271508	9588.9	9810.08	4732.25	AT1G08640	CJD1	Chloroplast J-like domain 1	DP15
Prokaryotic Galactolipid, Sulfolipid, & Phospholipid Synthesis	A_46_P319260	6885.01	4190.61	1960.06	AT3G60620	CDS5	Cytidinediphosphate diacylglycerol synthase 5	DP15
Prokaryotic Galactolipid, Sulfolipid, & Phospholipid Synthesis	A_46_P331165	3337.1	1591.96	749.394	AT4G33030	SQD1	Sulfoquinovosyldiacylglycerol 1	DP15
Prokaryotic Galactolipid, Sulfolipid, & Phospholipid Synthesis	A_46_P358590	29141.4	9381.47	4099.08	AT4G31780	MGD1, MGDA	Monogalactosyl diacylglycerol synthase 1	DP15
Prokaryotic Galactolipid, Sulfolipid, & Phospholipid Synthesis	A_46_P364180	5685.58	4339.33	1996.81	AT3G56040	UGP3	UDP-glucose pyrophosphorylase 3	DP15
Sphingolipid Biosynthesis	A_46_P074376	24.7295	19.0302	3217.71	AT4G39670		Glycolipid transfer protein (GLTP) family protein	DP10
Sphingolipid Biosynthesis	A_46_P031991	18.8408	91.081	835.576	AT3G61580		Fatty acid/sphingolipid desaturase	DP11
Sphingolipid Biosynthesis	A_46_P363860	17.3416	68.7315	165.652	AT5G23450	ATLCBK1, LCBK1	Long-chain base (LCB) kinase 1	DP11
Sphingolipid Biosynthesis	A_46_P023541	3211.31	4094.36	6816.85	AT5G51290		Diacylglycerol kinase family protein	DP13
Sphingolipid Biosynthesis	A_46_P026756	1644.46	907.32	7828.74	AT3G19260	LAG1 HOMOLOG 2, LOH2	LAG1 homologue 2	DP13
Sphingolipid Biosynthesis	A_46_P080436	6510.23	11367.6	10931.3	AT4G36480	ATLCB1, LCB1, EMB2779, FBR11	Long-chain base1	DP13
Sphingolipid Biosynthesis	A_46_P140914	19316.5	11014.9	131871	AT4G20870	FAH2, ATFAH2	Fatty acid hydroxylase 2	DP13
Sphingolipid Biosynthesis	A_46_P140919	10860.7	5546.45	104059	AT4G20870	FAH2，ATFAH2	Fatty acid hydroxylase 2	DP13
Sphingolipid Biosynthesis	A_46_P140926	14641.1	8171.15	115675	AT4G20870	FAH2，ATFAH2	Fatty acid hydroxylase 2	DP13
Sphingolipid Biosynthesis	A_46_P141009	1734.86	1725.38	79112.2	AT2G34770	FAH1, ATFAH1	Fatty acid hydroxylase 1	DP13
Sphingolipid Biosynthesis	A_46_P250909	3522.57	3038.4	84814.3	AT2G19880		Nucleotide-diphospho-sugar transferases superfamily protein	DP13
Sphingolipid Biosynthesis	A_46_P269893	3160.69	2915.99	71773.1	AT2G19880		Nucleotide-diphospho-sugar transferases superfamily protein	DP13
Sphingolipid Biosynthesis	A_46_P273953	15970.2	17664.7	37279.3	AT3G48780	ATSPT1, SPT1	Serine palmitoyltransferase 1	DP13
Sphingolipid Biosynthesis	A_46_P286323	2574.42	2818.3	5149.01	AT4G22330	ATCES1	Alkaline phytoceramidase (aPHC)	DP13
Sphingolipid Biosynthesis	A_46_P330975	1006.28	554.563	4586.29	AT3G19260	LAG1 HOMOLOG 2, LOH2	LAG1 homologue 2	DP13
Sphingolipid Biosynthesis	A_46_P343040	335.311	264.707	20718.1	AT2G19880		Nucleotide-diphospho-sugar transferases superfamily protein	DP7
Sphingolipid Biosynthesis	A_46_P049861	6.68025	7.76381	27397.1	AT4G39670		Glycolipid transfer protein (GLTP) family protein	DP9
Sphingolipid Biosynthesis	A_46_P166924	6.64552	9.73174	83867	AT4G39670		Glycolipid transfer protein (GLTP) family protein	DP9
Sphingolipid Biosynthesis	A_46_P209179	9.27995	19.6041	7063.1	AT2G46210		Fatty acid/sphingolipid desaturase	DP9
Suberin Synthesis & Transport	A_46_P231374	15564.2	8.93021	12.2888	AT5G51950		Glucose-methanol-choline (GMC) oxidoreductase family protein	DP1
Suberin Synthesis & Transport	A_46_P307855	123.236	8.79203	12.7563	AT5G58860	CYP86A1，CYP86	Cytochrome P450, family 86, subfamily A, polypeptide 1	DP15
Suberin Synthesis & Transport	A_46_P206269	206.052	11.3	7.51126	AT5G41040		HXXXD-type acyl-transferase family protein	DP3
Triacylglycerol & Fatty Acid Degradation	A_46_P255249	68.4772	37.5947	3415.38	AT2G39420		Alpha/beta-Hydrolases superfamily protein	DP11
Triacylglycerol & Fatty Acid Degradation	A_46_P069081	919.688	740.593	40359.8	AT2G39420		Alpha/beta-Hydrolases superfamily protein	DP12
Triacylglycerol & Fatty Acid Degradation	A_46_P291333	1058.51	791.017	41837	AT2G39420		Alpha/beta-Hydrolases superfamily protein	DP12
Triacylglycerol & Fatty Acid Degradation	A_46_P314625	1244.59	193.89	22858.4	AT1G10740		Alpha/beta-Hydrolases superfamily protein	DP12
Triacylglycerol & Fatty Acid Degradation	A_46_P371470	652.409	249.935	1281.95	AT4G14440	ATECI3, ECI3, HCD1	3-hydroxyacyl-CoA dehydratase 1	DP12
Triacylglycerol & Fatty Acid Degradation	A_46_P378243	599.456	912.231	26623.6	AT1G73480		Alpha/beta-Hydrolases superfamily protein	DP12
Triacylglycerol & Fatty Acid Degradation	A_46_P011846	21560.9	4688.4	18478.5	AT5G48880	PKT2，KAT5	Peroxisomal 3-keto-acyl-CoA thiolase 2	DP13
Triacylglycerol & Fatty Acid Degradation	A_46_P035121	2050.46	3159.69	1720.64	AT1G65520	ATECI1, ECI1, ECHIC, PEC11	Delta(3), delta(2)-enoyl CoA isomerase 1	DP13
Triacylglycerol & Fatty Acid Degradation	A_46_P039506	201.117	518.45	3874.45	AT5G27600	LACS7, ATLACS7	Long-chain acyl-CoA synthetase 7	DP13
Triacylglycerol & Fatty Acid Degradation	A_46_P045916	1731.18	2296.89	6521.24	AT5G16120		Alpha/beta-Hydrolases superfamily protein	DP13
Triacylglycerol & Fatty Acid Degradation	A_46_P105354	2327.28	3845.63	2155.3	AT1G04710	KAT1, PKT4	Peroxisomal 3-ketoacyl-CoA thiolase 4	DP13
Triacylglycerol & Fatty Acid Degradation	A_46_P107194	992.408	1273.6	3199.17	AT1G01710		Acyl-CoA thioesterase family protein	DP13
Triacylglycerol & Fatty Acid Degradation	A_46_P161844	18436.2	27777.6	48223.3	AT3G51840	ACX4, ATSCX, ATG6	Acyl-CoA oxidase 4	DP13
Triacylglycerol & Fatty Acid Degradation	A_46_P166274	9821.35	21529	20001.9	AT4G39850	PXA1	Peroxisomal ABC transporter 1	DP13
Triacylglycerol & Fatty Acid Degradation	A_46_P172174	15468.4	9442.18	20606.5	AT4G16760	ACX1	Acyl-CoA oxidase 1	DP13
Triacylglycerol & Fatty Acid Degradation	A_46_P177034	423.461	612.508	5577.38	AT1G06290	ACX3, ATACX3	Acyl-CoA oxidase 3	DP13
Triacylglycerol & Fatty Acid Degradation	A_46_P178594	686.213	999.133	7359.17	AT1G06290	ACX3，ATACX3	Acyl-CoA oxidase 3	DP13
Triacylglycerol & Fatty Acid Degradation	A_46_P191519	1941.87	3511.51	11012.1	AT3G51840	ACX4，ATSCX，ATG6	Acyl-CoA oxidase 4	DP13
Triacylglycerol & Fatty Acid Degradation	A_46_P196639	29599.7	57469.1	132688	AT2G33150	PKT3, PED1, KAT2	Peroxisomal 3-ketoacyl-CoA thiolase 3	DP13
Triacylglycerol & Fatty Acid Degradation	A_46_P241049	230.529	363.812	940.724	AT5G18630		Alpha/beta-Hydrolases superfamily protein	DP13
Triacylglycerol & Fatty Acid Degradation	A_46_P243629	188.533	310.787	3349.18	AT5G04040	SDP1	Patatin-like phospholipase family protein	DP13
Triacylglycerol & Fatty Acid Degradation	A_46_P258044	28107.7	55798.5	125522	AT2G33150	PKT3, PED1, KAT2	Peroxisomal 3-ketoacyl-CoA thiolase 3	DP13
Triacylglycerol & Fatty Acid Degradation	A_46_P265183	574.067	669.436	3475.87	AT3G12800	SDRB, DECR	Short-chain dehydrogenase-reductase B	DP13
Triacylglycerol & Fatty Acid Degradation	A_46_P279538	218.315	159.641	11969.8	AT2G39420		Alpha/beta-Hydrolases superfamily protein	DP13
Triacylglycerol & Fatty Acid Degradation	A_46_P287133	13940.3	16338.6	48476.7	AT3G51840	ACX4，ATSCX，ATG6	Acyl-CoA oxidase 4	DP13
Triacylglycerol & Fatty Acid Degradation	A_46_P289843	7495.18	9732.19	32388.2	AT3G51840	ACX4，ATSCX，ATG6	Acyl-CoA oxidase 4	DP13
Triacylglycerol & Fatty Acid Degradation	A_46_P306825	38965.3	25351.1	48772.5	AT4G16760	ACX1	Acyl-CoA oxidase 1	DP13
Triacylglycerol & Fatty Acid Degradation	A_46_P308695	8492.8	13244.2	18342.4	AT4G29010	AIM1	Enoyl-CoA hydratase/isomerase family	DP13
Triacylglycerol & Fatty Acid Degradation	A_46_P334700	11531.1	27316	24660.7	AT4G39850	PXA1	Peroxisomal ABC transporter 1	DP13
Triacylglycerol & Fatty Acid Degradation	A_46_P335625	79.9954	636.168	3124.65	AT5G14180	MPL1	Myzus persicae-induced lipase 1	DP13
Triacylglycerol & Fatty Acid Degradation	A_46_P367460	8352.42	17556.9	53298.5	AT1G06310	ACX6	Acyl-CoA oxidase 6	DP13
Triacylglycerol & Fatty Acid Degradation	A_46_P377590	2075.56	2706.09	8668.79	AT3G12800	SDRB, DECR	Short-chain dehydrogenase-reductase B	DP13
Triacylglycerol & Fatty Acid Degradation	A_46_P060106	389.269	30269.1	6692.17	AT2G39400		Alpha/beta-Hydrolases superfamily protein	DP14
Triacylglycerol & Fatty Acid Degradation	A_46_P313575	723.16	438.983	182.769	AT2G15230	ATLIP1, LIP1	Lipase 1	DP14
Triacylglycerol & Fatty Acid Degradation	A_46_P051946	474.026	263.964	199.539	AT2G15230	ATLIP1, LIP1	Lipase 1	DP15
Triacylglycerol & Fatty Acid Degradation	A_46_P271783	457.918	264.349	510.122	AT5G65940	CHY1	Beta-hydroxyisobutyryl-CoA hydrolase 1	DP15
Triacylglycerol & Fatty Acid Degradation	A_46_P291948	27.3398	14.472	47.5604	AT1G45201	ATTLL1, TLL1	Triacylglycerol lipase-like 1	DP15
Triacylglycerol & Fatty Acid Degradation	A_46_P360885	134.388	61.364	339.274	AT1G45201	ATTLL1, TLL1	Triacylglycerol lipase-like 1	DP15
Triacylglycerol & Fatty Acid Degradation	A_46_P378803	30.04	4813.03	10386.8	AT3G62860		Alpha/beta-Hydrolases superfamily protein	DP2
Triacylglycerol & Fatty Acid Degradation	A_46_P362775	93.7598	350.674	9.68708	AT1G45201	ATTLL1，TLL1	Triacylglycerol lipase-like 1	DP3
Triacylglycerol Biosynthesis	A_46_P357630	28.0211	22.6851	1271.22	AT3G27660	OLEO4, OLE3	Oleosin 4	DP11
Triacylglycerol Biosynthesis	A_46_P124689	963.426	1226.42	2416.29	AT1G75020	LPAT4	Lysophosphatidyl acyltransferase 4	DP12
Triacylglycerol Biosynthesis	A_46_P008806	4668.15	5447.97	32443.7	AT2G19450	TAG1, AS11, ABX45, DGAT1, RDS1, ATDGAT	Membrane bound O-acyl transferase (MBOAT) family protein	DP13
Triacylglycerol Biosynthesis	A_46_P054661	8752.88	4438.79	16473.2	AT2G41540	GPDHC1	6-phosphogluconate dehydrogenase family protein	DP13
Triacylglycerol Biosynthesis	A_46_P058431	163.686	102.597	9291.86	AT4G15130	ATCCT2, CCT2	Phosphorylcholine cytidylyltransferase2	DP13
Triacylglycerol Biosynthesis	A_46_P151499	2487.26	2356.57	1920.81	AT2G32260	ATCCT1, CCT1	Phosphorylcholine cytidylyltransferase	DP13
Triacylglycerol Biosynthesis	A_46_P156359	32690.7	34311.2	18378.1	AT2G25170	PKL, GYM, CHD3, CHR6, SSL2	Chromatin remodeling factor CHD3 (PICKLE)	DP13
Triacylglycerol Biosynthesis	A_46_P173714	1337.99	660.929	2923.93	AT2G41540	GPDHC1	6-phosphogluconate dehydrogenase family protein	DP13
Triacylglycerol Biosynthesis	A_46_P183734	3898.81	4210.17	11477.7	AT2G19450	TAG1，AS11，ABX45，DGAT1，RDS1，ATDGAT	Membrane bound O-acyl transferase (MBOAT) family protein	DP13
Triacylglycerol Biosynthesis	A_46_P197915	512.701	368.691	1138.77	AT5G13640	ATPDAT, PDAT, PDAT1	Phospholipid:diacylglycerol acyltransferase	DP13
Triacylglycerol Biosynthesis	A_46_P204499	958.913	897.703	6084.53	AT2G19450	TAG1，AS11，ABX45，DGAT1，RDS1，ATDGAT	Membrane bound O-acyl transferase (MBOAT) family protein	DP13
Triacylglycerol Biosynthesis	A_46_P213935	1330.11	2255.34	6392.2	AT1G70670		Caleosin-related family protein	DP13
Triacylglycerol Biosynthesis	A_46_P219674	20675.5	32755.2	45952.8	AT3G12120	FAD2	Fatty acid desaturase 2	DP13
Triacylglycerol Biosynthesis	A_46_P234364	17755.2	36188.6	40775	AT3G12120	FAD2	Fatty acid desaturase 2	DP13
Triacylglycerol Biosynthesis	A_46_P256754	1405.83	2019.52	9890.75	AT3G25585	AAPT2, ATAAPT2	Aminoalcoholphosphotransferase	DP13
Triacylglycerol Biosynthesis	A_46_P307125	1426.94	2268.42	7208.5	AT2G19450	TAG1, AS11, ABX45, DGAT1, RDS1, ATDGAT	Membrane bound O-acyl transferase (MBOAT) family protein	DP13
Triacylglycerol Biosynthesis	A_46_P374545	1744.06	2207.9	23551.5	AT2G19450	TAG1, AS11, ABX45, DGAT1, RDS1, ATDGAT	Membrane bound O-acyl transferase (MBOAT) family protein	DP13
Triacylglycerol Biosynthesis	A_46_P028261	1394.27	1146.66	654.464	AT3G07690		6-phosphogluconate dehydrogenase family protein	DP14
Triacylglycerol Biosynthesis	A_46_P073736	15851.1	95621.7	9686.21	AT3G18850	LPAT5	Lysophosphatidyl acyltransferase 5	DP14
Triacylglycerol Biosynthesis	A_46_P090476	6750.75	4974	3297.51	AT1G54060	ASIL1	6B-interacting protein 1-like 1	DP14
Triacylglycerol Biosynthesis	A_46_P175404	8430.54	8893.63	8656.72	AT2G25170	PKL, GYM, CHD3, CHR6, SSL2	Chromatin remodeling factor CHD3 (PICKLE)	DP14
Triacylglycerol Biosynthesis	A_46_P246914	5522.49	3270.6	1750.99	AT1G54060	ASIL1	6B-interacting protein 1-like 1	DP14
Triacylglycerol Biosynthesis	A_46_P270493	6408.69	4412.01	3339.63	AT1G54060	ASIL1	6B-interacting protein 1-like 1	DP14
Triacylglycerol Biosynthesis	A_46_P274633	572.141	767.462	122.432	AT2G30470	HSI2，VAL1	High-level expression of sugar-inducible gene 2	DP14
Triacylglycerol Biosynthesis	A_46_P343965	48115.6	7767.52	8687.29	AT1G69120	AP1, AGL7	K-box region and MADS-box transcription factor family protein	DP14
Triacylglycerol Biosynthesis	A_46_P205919	132.412	136.139	149.444	AT5G40420	OLEO2, OLE2	Oleosin 2	DP15
Triacylglycerol Biosynthesis	A_46_P252639	24.7451	28.6544	44.531	AT2G30470	HSI2, VAL1	High-level expression of sugar-inducible gene 2	DP15
Triacylglycerol Biosynthesis	A_46_P352010	5828.18	5896.69	4380.28	AT5G13640	ATPDAT, PDAT, PDAT1	Phospholipid:diacylglycerol acyltransferase	DP15
Triacylglycerol Biosynthesis	A_46_P375515	40.1825	21.3356	31.5411	AT4G09760		Protein kinase superfamily protein	DP15
Triacylglycerol Biosynthesis	A_46_P121344	55.5246	96391.4	12308.2	AT5G07600		Oleosin family protein	DP2
Triacylglycerol Biosynthesis	A_46_P138574	7.23086	338205	47860.8	AT5G07571		Oleosin family protein	DP2
Triacylglycerol Biosynthesis	A_46_P138584	6.97753	323775	50941.7	AT5G07571		Oleosin family protein	DP2
Triacylglycerol Biosynthesis	A_46_P141589	36.3622	396319	15528.1	AT5G07550	GRP19, ATGRP19	Glycine-rich protein 19	DP2
Triacylglycerol Biosynthesis	A_46_P211294	9.92152	361019	46073	AT5G07571		Oleosin family protein	DP2
Triacylglycerol Biosynthesis	A_46_P233309	13.7045	165150	3066.4	AT5G07550	GRP19，ATGRP19	Glycine-rich protein 19	DP2
Triacylglycerol Biosynthesis	A_46_P341875	496.526	19.9371	8.24031	AT3G27660	OLEO4，OLE3	Oleosin 4	DP3
Triacylglycerol Biosynthesis	A_46_P234189	20100	6607.47	15435.5	AT1G69180	CRC	Plant-specific transcription factor YABBY family protein	DP5
Triacylglycerol Biosynthesis	A_46_P026421	192.7	59480.6	85187.4	AT2G25890		Oleosin family protein	DP8
Triacylglycerol Biosynthesis	A_46_P049816	6.88541	68202.2	58657.3	AT5G29560		Caleosin-related family protein	DP8
Triacylglycerol Biosynthesis	A_46_P153804	52.9449	21720.9	37172.1	AT2G25890		Oleosin family protein	DP8
Triacylglycerol Biosynthesis	A_46_P307065	26.9967	269996	61346.6	AT5G07600		Oleosin family protein	DP8
Triacylglycerol Biosynthesis	A_46_P029826	6.90526	7.0121	32298.5	AT1G48990		Oleosin family protein	DP9
Unknown	A_46_P004006	39.2301	44.7721	581.466	AT1G74210		PLC-like phosphodiesterases superfamily protein	DP11
Unknown	A_46_P070711	2476.87	2947.54	2180.8	AT2G30720		Thioesterase/thiol ester dehydrase-isomerase superfamily protein	DP13
Unknown	A_46_P114064	5533.23	1544.33	7980.23	AT1G68710		ATPase E1-E2 type family protein / haloacid dehalogenase-like hydrolase family protein	DP13
Unknown	A_46_P144964	20003.5	50950.2	144650	AT4G22240		Plastid-lipid associated protein PAP / fibrillin family	DP13
Unknown	A_46_P154274	25902.6	29853.5	14414.5	AT2G35490		Plastid-lipid associated protein PAP / fibrillin family protein	DP13
Unknown	A_46_P225599	6501.8	31976.6	24054.7	AT2G31360	ADS2, DS2	16:0delta9 desaturase 2	DP13
Unknown	A_46_P247899	1703.12	3053.69	24866.2	AT1G74210		PLC-like phosphodiesterases superfamily protein	DP13
Unknown	A_46_P267603	28213.6	54605	192891	AT4G22240		Plastid-lipid associated protein PAP	DP13
Unknown	A_46_P292393	1108.31	1605.76	6449.21	AT3G13900		ATPase E1-E2 type family protein / haloacid dehalogenase-like hydrolase family protein	DP13
Unknown	A_46_P125214	2415.48	411.497	552.64	AT1G13210	ACA.l	Autoinhibited Ca2+/ATPase II	DP14
Unknown	A_46_P187179	1527.2	441.9	114.861	AT4G17480		Alpha/beta-Hydrolases superfamily protein	DP14
Unknown	A_46_P278043	9715.48	12117.9	7194.27	AT2G30720		Thioesterase/thiol ester dehydrase-isomerase superfamily protein	DP14
Unknown	A_46_P318225	8374.81	10218.4	6024.55	AT2G41710		Integrase-type DNA-binding superfamily protein	DP14
Unknown	A_46_P326920	4938.64	3907.35	1208.12	AT2G41710		Integrase-type DNA-binding superfamily protein	DP14
Unknown	A_46_P349475	215.81	23.0406	31.7279	AT1G13210	ACA.l	Autoinhibited Ca2+/ATPase II	DP14
Unknown	A_46_P052851	851.16	49.1929	53.2595	AT3G48090	EDS1, ATEDS1	Alpha/beta-Hydrolases superfamily protein	DP15
Unknown	A_46_P073061	942.906	47.5038	14.1729	AT3G52430	PAD4, ATPAD4	Alpha/beta-Hydrolases superfamily protein	DP15
Unknown	A_46_P155299	460.717	503.823	197.048	AT3G02040	SRG3	Senescence-related gene 3	DP15
Unknown	A_46_P216234	253.932	173.39	171.422	AT4G17480		Alpha/beta-Hydrolases superfamily protein	DP15
Unknown	A_46_P284538	7536.62	529.97	120.741	AT3G52430	PAD4, ATPAD4	Alpha/beta-Hydrolases superfamily protein	DP15
Unknown	A_46_P289313	103.228	7.25201	16.0211	AT3G48090	EDS1, ATEDS1	Alpha/beta-Hydrolases superfamily protein	DP15
Unknown	A_46_P299890	21.5827	14.6307	27.9491	AT1G06090		Fatty acid desaturase family protein	DP15
Unknown	A_46_P320090	87.918	12.4289	118.242	AT1G06090		Fatty acid desaturase family protein	DP15
Unknown	A_46_P321960	1714.54	1413.41	1322.23	AT5G47730		Sec14p-like phosphatidylinositol transfer family protein	DP15
Unknown	A_46_P354445	41.3076	8.1199	8.33523	AT3G15870		Fatty acid desaturase family protein	DP15
Unknown	A_46_P060521	8.06491	340.494	9.94844	AT5G08030		PLC-like phosphodiesterases superfamily protein	DP3
Unknown	A_46_P090146	28.0711	510.408	133.948	AT3G02040	SRG3	Senescence-related gene 3	DP3
Unknown	A_46_P296453	8.14711	514.51	17.0529	AT5G08030		PLC-like phosphodiesterases superfamily protein	DP3
Unknown	A_46_P325740	850.944	557.944	16807.2	AT1G68710		ATPase E1-E2 type family protein / haloacid dehalogenase-like hydrolase family protein	DP7
Unknown	A_46_P074906	26.4014	6.81134	44266.9	AT1G74210		PLC-like phosphodiesterases superfamily protein	DP9
Unknown	A_46_P300380	25.7284	7.32117	34320.5	AT1G74210		PLC-like phosphodiesterases superfamily protein	DP9

## Sheet: Carbohydrate metabolism
Carbohydrate metabolism related genes identified in this study according to Cazy database
Gene family	ProbeName	Ls-aver	SBs-aver	An-MBs-aver	An-LBs-aver	TAIR ID	Symbol	Description	Expression pattern
Auxiliary Activity Family (AA)	A_46_P283643	41.3291	10.9683	33.5321	328.087	AT1G30740		FAD-binding Berberine family protein	DP10
Auxiliary Activity Family (AA)	A_46_P035676	1917.09	498.265	1201.82	20692.9	AT1G30740		FAD-binding Berberine family protein	DP7
Carbohydrate Esterase Family (CE)	A_46_P023881	121.07	8.13105	28.263	279.839	AT1G23200		Plant invertase/pectin methylesterase inhibitor superfamily	DP11
Carbohydrate Esterase Family (CE)	A_46_P108994	5654.06	242.398	154.498	4143.91	AT4G19420		Pectinacetylesterase family protein	DP12
Carbohydrate Esterase Family (CE)	A_46_P193054	3879.69	364.782	281.107	2044.08	AT5G53370	ATPMEPCRF, PMEPCRF	Pectin methylesterase PCR fragment F	DP12
Carbohydrate Esterase Family (CE)	A_46_P347520	14120.1	906.242	924.743	11370.6	AT4G19420		Pectinacetylesterase family protein	DP12
Carbohydrate Esterase Family (CE)	A_46_P022146	9940.91	2991.23	2184.87	6390.89	AT4G19410		Pectinacetylesterase family protein	DP13
Carbohydrate Esterase Family (CE)	A_46_P217749	707.35	1932.59	1317.25	499.957	AT4G19410		Pectinacetylesterase family protein	DP14
Carbohydrate Esterase Family (CE)	A_46_P267708	2377.26	930.594	572.927	847.595	AT2G46930		Pectinacetylesterase family protein	DP14
Carbohydrate Esterase Family (CE)	A_46_P036341	28364.9	6627.85	3774.04	8166.46	AT3G49220		Plant invertase/pectin methylesterase inhibitor superfamily	DP15
Carbohydrate Esterase Family (CE)	A_46_P313335	1195.89	352.772	127.867	819.85	AT3G14310	ATPME3, PME3	Pectin methylesterase 3	DP15
Carbohydrate Esterase Family (CE)	A_46_P151279	6.96027	15.1888	6024.17	17022.3	AT1G57590		Pectinacetylesterase family protein	DP2
Carbohydrate Esterase Family (CE)	A_46_P130374	24.4486	52.7719	3440.67	177.503	AT2G43050	ATPMEPCRD	Plant invertase/pectin methylesterase inhibitor superfamily	DP4
Carbohydrate Esterase Family (CE)	A_46_P215384	15.398	24.4166	543.591	117546	AT1G69940	ATPPME1, PPME1	Pectin lyase-like superfamily protein	DP6
Carbohydrate Esterase Family (CE)	A_46_P034246	165.752	45.9509	3429.47	278711	AT1G69940	ATPPME1, PPME1	Pectin lyase-like superfamily protein	DP7
Carbohydrate Esterase Family (CE)	A_46_P142819	324.768	140.342	671.449	348078	AT5G07430		Pectin lyase-like superfamily protein	DP7
Carbohydrate Esterase Family (CE)	A_46_P001111	10.4278	8.65409	3918.7	190238	AT2G47040	VGD1	Plant invertase/pectin methylesterase inhibitorsuperfamily	DP8
Carbohydrate Esterase Family (CE)	A_46_P003076	110.884	83.7484	24598.4	412187	AT2G47040	VGD1	Plant invertase/pectin methylesterase inhibitor superfamily	DP8
Carbohydrate Esterase Family (CE)	A_46_P074236	75.8953	27.0746	35795.1	481700	AT2G47040	VGD1	Plant invertase/pectin methylesterase inhibitor superfamily	DP8
Carbohydrate Esterase Family (CE)	A_46_P132304	163.234	48.7467	20752.7	381560	AT2G47040	VGD1	Plant invertase/pectin methylesterase inhibitor superfamily	DP8
Carbohydrate Esterase Family (CE)	A_46_P132309	101.179	35.3001	139653	528723	AT3G62170	VGDH2	VANGUARD 1 homolog 2	DP8
Carbohydrate Esterase Family (CE)	A_46_P132729	80.2198	43.1414	59775.8	447364	AT1G69940	ATPPME1, PPME1	Pectin lyase-like superfamily protein	DP8
Carbohydrate Esterase Family (CE)	A_46_P224384	7.33722	7.28378	2817.88	141451	AT1G69940	ATPPME1, PPME1	Pectin lyase-like superfamily protein	DP8
Carbohydrate Esterase Family (CE)	A_46_P225064	54.1288	13.0128	12788	360377	AT2G47040	VGD1	Plant invertase/pectin methylesterase inhibitor superfamily	DP8
Carbohydrate Esterase Family (CE)	A_46_P227269	6.857	13.0134	3694.14	165223	AT5G07420		Pectin lyase-like superfamily protein	DP8
Carbohydrate Esterase Family (CE)	A_46_P231284	7.70415	7.22732	3023.3	271661	AT1G69940	ATPPME1, PPME1	Pectin lyase-like superfamily protein	DP8
Carbohydrate Esterase Family (CE)	A_46_P250190	22.0087	6.79936	4718.54	201906	AT2G47040	VGD1	Plant invertase/pectin methylesterase inhibitor superfamily	DP8
Carbohydrate Esterase Family (CE)	A_46_P252254	14.9421	9.84217	1521.07	83477.4	AT2G47030	VGDH1	Plant invertase/pectin methylesterase inhibitor superfamily	DP8
Carbohydrate Esterase Family (CE)	A_46_P302230	9.77073	7.97664	1927.48	162011	AT2G47040	VGD1	Plant invertase/pectin methylesterase inhibitor superfamily	DP8
Carbohydrate Esterase Family (CE)	A_46_P302240	15.2286	18.9258	7047.99	261723	AT2G47040	VGD1	Plant invertase/pectin methylesterase inhibitor superfamily	DP8
Carbohydrate Esterase Family (CE)	A_46_P313075	48.3947	28.174	37897.9	487040	AT1G69940	ATPPME1, PPME1	Pectin lyase-like superfamily protein	DP8
Carbohydrate Esterase Family (CE)	A_46_P001096	14.0741	9.78253	8.47306	56082.7	AT2G26450		Plant invertase/pectin methylesterase inhibitor superfamily	DP9
Carbohydrate Esterase Family (CE)	A_46_P045986	7.58108	7.5403	7.23197	9501.6	AT5G49180		Plant invertase/pectin methylesterase inhibitor superfamily	DP9
Carbohydrate Esterase Family (CE)	A_46_P046996	8.55003	7.9708	7.57985	127162	AT3G05610		Plant invertase/pectin methylesterase inhibitor superfamily	DP9
Carbohydrate Esterase Family (CE)	A_46_P048536	11.7932	70.1147	11.8869	178862	AT3G17060		Pectin lyase-like superfamily protein	DP9
Carbohydrate Esterase Family (CE)	A_46_P074181	7.74111	7.42906	8.13954	52251.5	AT2G26450		Plant invertase/pectin methylesterase inhibitor superfamily	DP9
Carbohydrate Esterase Family (CE)	A_46_P075506	11.4797	30.0474	7.70079	28264.7	AT3G62170	VGDH2	VANGUARD 1 homolog 2	DP9
Carbohydrate Esterase Family (CE)	A_46_P105499	19.9486	11.0214	8.71577	140530	AT5G27870		Plant invertase/pectin methylesterase inhibitor superfamily	DP9
Carbohydrate Esterase Family (CE)	A_46_P141334	24.4905	23.1897	14.0413	116519	AT3G17060		Pectin lyase-like superfamily protein	DP9
Carbohydrate Esterase Family (CE)	A_46_P145729	11.2281	10.2634	31.4065	126865	AT5G49180		Plant invertase/pectin methylesterase inhibitor superfamily	DP9
Carbohydrate Esterase Family (CE)	A_46_P215644	6.97693	6.83595	6.62675	109975	AT2G26450		Plant invertase/pectin methylesterase inhibitor superfamily	DP9
Carbohydrate Esterase Family (CE)	A_46_P302430	40.9859	11.8102	131.781	187609	AT5G07430		Pectin lyase-like superfamily protein	DP9
Carbohydrate Esterase Family (CE)	A_46_P373195	40.2611	9.27614	9.91536	169511	AT2G26450		Plant invertase/pectin methylesterase inhibitor superfamily	DP9
Carbohydrate-Binding Module Family (CBM)	A_46_P281063	4576.34	81101.3	26740	9627.75	AT5G08000	E13L3，PDCB2	Glucan endo-1,3-beta-glucosidase-like protein 3	DP13
Carbohydrate-Binding Module Family (CBM)	A_46_P001571	3531.91	9108.83	5358.35	2195.7	AT5G61130	PDCB1	Plasmodesmata callose-binding protein 1	DP14
Carbohydrate-Binding Module Family (CBM)	A_46_P045751	136.172	1106.25	1142.05	381.831	AT2G03505		Carbohydrate-binding X8 domain superfamily protein	DP14
Carbohydrate-Binding Module Family (CBM)	A_46_P180684	155.784	85.2868	63.0137	38.4735	AT3G14840		Leucine-rich repeat transmembrane protein kinase	DP14
Carbohydrate-Binding Module Family (CBM)	A_46_P199004	3857.69	8842.54	5917.91	1909.27	AT5G61130	PDCB1	Plasmodesmata callose-binding protein 1	DP14
Carbohydrate-Binding Module Family (CBM)	A_46_P266888	46.7351	205.527	159.557	78.5001	AT2G03505		Carbohydrate-binding X8 domain superfamily protein	DP14
Carbohydrate-Binding Module Family (CBM)	A_46_P328170	538.109	1167.12	243.78	98.7588	AT4G13600		Carbohydrate-binding X8 domain superfamily protein	DP14
Carbohydrate-Binding Module Family (CBM)	A_46_P331630	173.947	965.397	1080.79	374.776	AT2G03505		Carbohydrate-binding X8 domain superfamily protein	DP14
Carbohydrate-Binding Module Family (CBM)	A_46_P348805	282.868	1011.92	117.338	8.47566	AT1G29720		Leucine-rich repeat transmembrane protein kinase	DP14
Carbohydrate-Binding Module Family (CBM)	A_46_P366590	2362.69	5815.89	3622.91	1295.06	AT3G58100	PDCB5	Plasmodesmata callose-binding protein 5	DP14
Carbohydrate-Binding Module Family (CBM)	A_46_P382618	2615.43	4061.74	3234.34	1064.68	AT5G61130	PDCB1	Plasmodesmata callose-binding protein 1	DP14
Carbohydrate-Binding Module Family (CBM)	A_46_P201224	1793.14	598.585	402.942	450.01	AT3G01510	LSF1	Like SEX4 1	DP15
Carbohydrate-Binding Module Family (CBM)	A_46_P201869	2750.74	534.493	485.11	433.97	AT5G26570	PWD, OK1, ATGWD3	Catalytics;carbohydrate kinases;phosphoglucan, water dikinases	DP15
Carbohydrate-Binding Module Family (CBM)	A_46_P206499	833.189	241.117	182.813	298.492	AT1G29720		Leucine-rich repeat transmembrane protein kinase	DP15
Carbohydrate-Binding Module Family (CBM)	A_46_P249169	802.546	222.278	202.605	152.822	AT1G10760	SEX1, SOP1, SOP, GWD1, GWD	Pyruvate phosphate dikinase,PEP/pyruvate binding domain	DP15
Carbohydrate-Binding Module Family (CBM)	A_46_P274543	20786.9	7349.19	9564.45	4213.13	AT3G52180	ATPTPKIS1, DSP4, SEX4, ATSEX4	Dual specificity protein phosphatase (DsPTP1) family protein	DP15
Carbohydrate-Binding Module Family (CBM)	A_46_P332795	1571.3	275.336	268.842	577.522	AT1G29380		Carbohydrate-binding X8 domain superfamily protein	DP15
Carbohydrate-Binding Module Family (CBM)	A_46_P336750	4626.38	1013.3	273.878	319.659	AT1G29720		Leucine-rich repeat transmembrane protein kinase	DP15
Carbohydrate-Binding Module Family (CBM)	A_46_P378308	1282.59	474.799	297.192	106.999	AT5G39790		5'-AMP-activated protein kinase-related	DP15
Glycoside Hydrolase Family (GH)	A_46_P119469	6.66476	9277.67	89.038	158.146	AT3G55780		Glycosyl hydrolase superfamily protein	DP1
Glycoside Hydrolase Family (GH)	A_46_P165304	7.48751	6973.05	173.537	71.1811	AT5G17200		Pectin lyase-like superfamily protein	DP1
Glycoside Hydrolase Family (GH)	A_46_P226729	6.63038	30911.6	20.0982	6.72469	AT3G26140		Cellulase (glycosyl hydrolase family 5) protein	DP1
Glycoside Hydrolase Family (GH)	A_46_P259534	180.416	40176.4	2088.15	42.7138	AT5G49360	BXL1, ATBXL1	Beta-xylosidase 1	DP1
Glycoside Hydrolase Family (GH)	A_46_P020736	6.86314	31.2008	10.2702	1194.89	AT3G62710		Glycosyl hydrolase family protein	DP10
Glycoside Hydrolase Family (GH)	A_46_P034086	9.09053	8.10787	27.7778	368.403	AT3G14040		Pectin lyase-like superfamily protein	DP10
Glycoside Hydrolase Family (GH)	A_46_P105614	13.1902	9.81912	8.54053	92.8369	AT2G16730	BGAL13	Glycosyl hydrolase family 35 protein	DP10
Glycoside Hydrolase Family (GH)	A_46_P133334	7.2028	7.07251	328.29	1463.9	AT1G02790	PGA4	Polygalacturonase 4	DP10
Glycoside Hydrolase Family (GH)	A_46_P141569	11.298	6.88011	427.79	991.745	AT5G48140		Pectin lyase-like superfamily protein	DP10
Glycoside Hydrolase Family (GH)	A_46_P159774	7.03372	59.7211	8.58866	378.206	AT5G56870	BGAL4	Beta-galactosidase 4	DP10
Glycoside Hydrolase Family (GH)	A_46_P285153	18.8972	38.1444	14.5205	486.597	AT1G13130		Cellulase (glycosyl hydrolase family 5) protein	DP10
Glycoside Hydrolase Family (GH)	A_46_P295803	10.166	6.68548	386.794	1462.8	AT3G07840		Pectin lyase-like superfamily protein	DP10
Glycoside Hydrolase Family (GH)	A_46_P300135	6.76185	6.78929	175.762	798.961	AT3G14040		Pectin lyase-like superfamily protein	DP10
Glycoside Hydrolase Family (GH)	A_46_P301120	7.76132	7.8834	153.019	193.482	AT3G07820		Pectin lyase-like superfamily protein	DP10
Glycoside Hydrolase Family (GH)	A_46_P314275	29.6633	30.4692	18.2035	240.955	AT3G09260	PYK10，PSR3.1，BGLU23，LEB	Glycosyl hydrolase superfamily protein	DP10
Glycoside Hydrolase Family (GH)	A_46_P371475	18.7142	9.98575	275.408	222.502	AT3G07830		Pectin lyase-like superfamily protein	DP10
Glycoside Hydrolase Family (GH)	A_46_P011671	156.584	138.893	45.9792	1699.41	AT1G13130		Cellulase (glycosyl hydrolase family 5) protein	DP11
Glycoside Hydrolase Family (GH)	A_46_P152279	69.3255	121.077	54.8449	1734.55	AT1G13130		Cellulase (glycosyl hydrolase family 5) protein	DP11
Glycoside Hydrolase Family (GH)	A_46_P163944	245.656	35.2017	86.3702	243.893	AT2G01850	EXGT-A3, XTH27, ATXTH27	Endoxyloglucan transferase A3	DP11
Glycoside Hydrolase Family (GH)	A_46_P207469	66.6811	110.042	26.2237	235.482	AT3G21370	BGLU19	Beta glucosidase 19	DP11
Glycoside Hydrolase Family (GH)	A_46_P224649	61.9839	444.659	70.1249	1509.81	AT3G13784	AtcwINV5, CWINV5	Cell wall invertase 5	DP11
Glycoside Hydrolase Family (GH)	A_46_P369850	105.527	27.9679	61.8022	4012.25	AT1G32170	XTR4，XTH30	Xyloglucan endotransglucosylase/hydrolase 30	DP11
Glycoside Hydrolase Family (GH)	A_46_P383628	28.9759	137.988	47.5728	1270.61	AT1G13130		Cellulase (glycosyl hydrolase family 5) protein	DP11
Glycoside Hydrolase Family (GH)	A_46_P010751	2390.77	771.535	545.485	1296.6	AT5G66460	MAN7, AtMAN7	Glycosyl hydrolase superfamily protein	DP12
Glycoside Hydrolase Family (GH)	A_46_P171049	4509.92	450.627	469.49	17875.8	AT1G12240	ATBETAFRUCT4, VAC-INV	Glycosyl hydrolases family 32 protein	DP12
Glycoside Hydrolase Family (GH)	A_46_P181934	2307.29	1187.8	246.287	1324.61	AT3G52840	BGAL2	Beta-galactosidase 2	DP12
Glycoside Hydrolase Family (GH)	A_46_P191674	2538.75	835.252	697.249	1096.92	AT1G75680	AtGH9B7, GH9B7	Glycosyl hydrolase 9B7	DP12
Glycoside Hydrolase Family (GH)	A_46_P307765	3595.85	868.265	1162.85	4359.42	AT3G09260	PYK10, PSR3.1, BGLU23, LEB	Glycosyl hydrolase superfamily protein	DP12
Glycoside Hydrolase Family (GH)	A_46_P310800	6986.43	204.213	559.142	1142.46	AT1G10550	XTH33, XET	Xyloglucan:xyloglucosyl transferase 33	DP12
Glycoside Hydrolase Family (GH)	A_46_P342825	17125.7	759.276	541.04	1580.1	AT4G22100	BGLU3	Beta glucosidase 2	DP12
Glycoside Hydrolase Family (GH)	A_46_P005031	375.753	2821.66	1096.61	3658.45	AT5G34940	AtGUS3, GUS3	Glucuronidase 3	DP13
Glycoside Hydrolase Family (GH)	A_46_P006616	49992.4	19018.9	24907	37068.6	AT3G23920	BAM1, BMY7, TR-BAMY	Beta-amylase 1	DP13
Glycoside Hydrolase Family (GH)	A_46_P041251	2241.14	23448.8	9312.16	53744.7	AT1G52400	BGLU18	Beta glucosidase 18	DP13
Glycoside Hydrolase Family (GH)	A_46_P054771	389.526	486.866	562.325	2259.62	AT4G33440		Pectin lyase-like superfamily protein	DP13
Glycoside Hydrolase Family (GH)	A_46_P084811	954.005	426.21	282.464	1202.84	AT5G63810	BGAL10	Beta-galactosidase 10	DP13
Glycoside Hydrolase Family (GH)	A_46_P101479	5492.52	4232.93	990.092	37907.4	AT1G22650		Plant neutral invertase family protein	DP13
Glycoside Hydrolase Family (GH)	A_46_P105329	10693	1563.83	3469.65	9618.8	AT5G20250	DIN10	Raffinose synthase family protein	DP13
Glycoside Hydrolase Family (GH)	A_46_P135829	6253.59	55845.7	27474.4	101695	AT1G52400	BGLU18	Beta glucosidase 18	DP13
Glycoside Hydrolase Family (GH)	A_46_P136009	16540.5	7245.21	13610.4	15413.2	AT1G05850	POM1, ERH2, ELP1, CTL1, ELP, HOT2, ATCTL1	Chitinase family protein	DP13
Glycoside Hydrolase Family (GH)	A_46_P143069	1419.39	1372.03	3929.6	3008.48	AT5G26120	ATASD2, ASD2	Alpha-L-arabinofuranosidase 2	DP13
Glycoside Hydrolase Family (GH)	A_46_P143079	8322.65	10729.8	35871.7	18251.1	AT5G26120	ATASD2, ASD2	Alpha-L-arabinofuranosidase 2	DP13
Glycoside Hydrolase Family (GH)	A_46_P151539	17635.6	29676.2	44073.6	25371.3	AT5G63840	RSW3, PSL5	Glycosyl hydrolases family 31 protein	DP13
Glycoside Hydrolase Family (GH)	A_46_P154719	265.013	1863.34	3717.64	3305.99	AT4G15210	ATBETA-AMY, AT-BETA-AMY, RAM1, BMY1, BAM5	Beta-amylase 5	DP13
Glycoside Hydrolase Family (GH)	A_46_P171319	2406.97	1490.22	2923.46	27490.3	AT1G65590	HEXO3，ATHEX1	Beta-hexosaminidase 3	DP13
Glycoside Hydrolase Family (GH)	A_46_P172004	18743.1	28334.9	31250.5	11184.6	AT5G13980		Glycosyl hydrolase family 38 protein	DP13
Glycoside Hydrolase Family (GH)	A_46_P177655	790.004	265.84	977.212	1267.85	AT3G62740	BGLU7	Beta glucosidase 7	DP13
Glycoside Hydrolase Family (GH)	A_46_P191969	204.573	430.55	646.624	5107.81	AT5G56870	BGAL4	Beta-galactosidase 4	DP13
Glycoside Hydrolase Family (GH)	A_46_P200344	372.752	708.846	374.062	1458.88	AT3G26380		Melibiase family protein	DP13
Glycoside Hydrolase Family (GH)	A_46_P208564	113.561	2513.99	3551.32	7626.1	AT1G02850	BGLU11	Beta glucosidase 11	DP13
Glycoside Hydrolase Family (GH)	A_46_P213169	2456.94	3562.65	4176.79	23376.6	AT3G23920	BAM1，BMY7，TR-BAMY	Beta-amylase 1	DP13
Glycoside Hydrolase Family (GH)	A_46_P215909	15730.5	2336.65	3198.17	72576.3	AT1G12240	ATBETAFRUCT4, VAC-INV	Glycosyl hydrolases family 32 protein	DP13
Glycoside Hydrolase Family (GH)	A_46_P229519	4034.21	44237.2	23376.4	80151.2	AT1G52400	BGLU18	Beta glucosidase 18	DP13
Glycoside Hydrolase Family (GH)	A_46_P236744	1195.21	1379.6	6948.61	3436.14	AT4G24040	ATTRE1, TRE1	Trehalase 1	DP13
Glycoside Hydrolase Family (GH)	A_46_P240884	329.154	2957.07	1098.42	7750.31	AT1G52400	BGLU18	Beta glucosidase 18	DP13
Glycoside Hydrolase Family (GH)	A_46_P243804	49576.4	9047.35	17754.4	53659.1	AT2G01850	EXGT-A3，XTH27，ATXTH27	Endoxyloglucan transferase A3	DP13
Glycoside Hydrolase Family (GH)	A_46_P247774	2338.99	28282.2	12587.3	80586.9	AT1G52400	BGLU18	Beta glucosidase 18	DP13
Glycoside Hydrolase Family (GH)	A_46_P258084	633.604	579.829	1448.38	3863.66	AT3G54440		Glycoside hydrolase family 2 protein	DP13
Glycoside Hydrolase Family (GH)	A_46_P268573	289.132	515.643	527.833	778.149	AT4G01040		Glycosyl hydrolase superfamily protein	DP13
Glycoside Hydrolase Family (GH)	A_46_P277108	113.69	742.485	276.025	1092.53	AT5G34940	AtGUS3, GUS3	Glucuronidase 3	DP13
Glycoside Hydrolase Family (GH)	A_46_P280993	720.802	14498.5	8937.99	17690	AT1G52400	BGLU18	Beta glucosidase 18	DP13
Glycoside Hydrolase Family (GH)	A_46_P282038	3253.58	32775.4	17552.7	63911.6	AT1G52400	BGLU18	Beta glucosidase 18	DP13
Glycoside Hydrolase Family (GH)	A_46_P286528	1668.31	18493.5	7626.08	44452.5	AT1G52400	BGLU18	Beta glucosidase 18	DP13
Glycoside Hydrolase Family (GH)	A_46_P308015	10953	3850.83	5147.53	14529.2	AT3G09260	PYK10, PSR3.1, BGLU23, LEB	Glycosyl hydrolase superfamily protein	DP13
Glycoside Hydrolase Family (GH)	A_46_P320910	2129.42	13078.5	6192.07	12107.5	AT5G04885		Glycosyl hydrolase family protein	DP13
Glycoside Hydrolase Family (GH)	A_46_P321870	1089.84	11097.3	6248.72	12720.1	AT5G34940	AtGUS3, GUS3	Glucuronidase 3	DP13
Glycoside Hydrolase Family (GH)	A_46_P349430	3819.4	10037.6	7672.49	15218.8	AT5G55700	BAM4	Beta-amylase 4	DP13
Glycoside Hydrolase Family (GH)	A_46_P357380	1087.07	692.291	492.291	1363.65	AT1G27520		Glycosyl hydrolase family 47 protein	DP13
Glycoside Hydrolase Family (GH)	A_46_P360165	2685.38	1661.28	2830.56	3545.67	AT3G24180		Beta-glucosidase, GBA2 type family protein	DP13
Glycoside Hydrolase Family (GH)	A_46_P374880	2409.95	50926.1	39154.1	84024	AT1G52400	BGLU18	Beta glucosidase 18	DP13
Glycoside Hydrolase Family (GH)	A_46_P031146	202.952	2545.38	2317.48	1157.85	AT4G34860		Plant neutral invertase family protein	DP14
Glycoside Hydrolase Family (GH)	A_46_P089916	3291.08	8722.83	2329.21	2018.26	AT4G22100	BGLU3	Beta glucosidase 2	DP14
Glycoside Hydrolase Family (GH)	A_46_P100774	24158.6	15227.7	7315.87	4417.9	AT3G13750	BGAL1	Beta galactosidase 1	DP14
Glycoside Hydrolase Family (GH)	A_46_P106699	2900.07	2062.52	1368	463.083	AT1G09010		Glycoside hydrolase family 2 protein	DP14
Glycoside Hydrolase Family (GH)	A_46_P108184	6597.85	13371.2	4855.77	1988.88	AT4G00490	BAM2，BMY9	Beta-amylase 2	DP14
Glycoside Hydrolase Family (GH)	A_46_P135824	13260	239650	153621	226342	AT1G52400	BGLU18	Beta glucosidase 18	DP14
Glycoside Hydrolase Family (GH)	A_46_P172659	1958.59	4962.13	5828.01	4813.56	AT4G01040		Glycosyl hydrolase superfamily protein	DP14
Glycoside Hydrolase Family (GH)	A_46_P214199	4669.54	5582.07	1818.18	1099.77	AT5G05460		Glycosyl hydrolase family 85	DP14
Glycoside Hydrolase Family (GH)	A_46_P226889	856.022	45757.7	26382.3	2410.61	AT4G02290	AtGH9B13, GH9B13	Glycosyl hydrolase 9B13	DP14
Glycoside Hydrolase Family (GH)	A_46_P227509	4455.88	5072.7	16725.2	8278.01	AT5G26120	ATASD2, ASD2	Alpha-L-arabinofuranosidase 2	DP14
Glycoside Hydrolase Family (GH)	A_46_P227574	3183.11	26200.1	12195	1273.68	AT1G70710	ATGH9B1, CEL1, GH9B1	Glycosyl hydrolase 9B1	DP14
Glycoside Hydrolase Family (GH)	A_46_P227794	8537.22	8586.87	6408.68	3478.18	AT1G68560	ATXYL1, XYL1, TRG1	Alpha-xylosidase 1	DP14
Glycoside Hydrolase Family (GH)	A_46_P241034	15996.6	10320.3	10790	6230.97	AT5G64860	DPE1	Disproportionating enzyme	DP14
Glycoside Hydrolase Family (GH)	A_46_P246804	4243.02	13870.2	4858.05	5992.81	AT2G44450	BGLU15	Beta glucosidase 15	DP14
Glycoside Hydrolase Family (GH)	A_46_P248059	8833.47	18630.3	10650	2159.03	AT4G03210	XTH9	Xyloglucan endotransglucosylase/hydrolase 9	DP14
Glycoside Hydrolase Family (GH)	A_46_P305759	354.076	86.4573	78.7423	14.2027	AT5G40390	SIP1	Raffinose synthase family protein	DP14
Glycoside Hydrolase Family (GH)	A_46_P310175	862.633	9070.34	4652.79	1014.95	AT4G02290	AtGH9B13, GH9B13	Glycosyl hydrolase 9B13	DP14
Glycoside Hydrolase Family (GH)	A_46_P310940	532.15	1762.71	153.21	25.5954	AT5G49360	BXL1, ATBXL1	Beta-xylosidase 1	DP14
Glycoside Hydrolase Family (GH)	A_46_P317525	413.37	73.1691	64.4267	108.179	AT2G14620	XTH10	Xyloglucan endotransglucosylase/hydrolase 10	DP14
Glycoside Hydrolase Family (GH)	A_46_P334880	18404	15111.5	12396.4	1506.03	AT3G13750	BGAL1	Beta galactosidase 1	DP14
Glycoside Hydrolase Family (GH)	A_46_P368705	11495.9	184615	130150	210900	AT1G52400	BGLU18	Beta glucosidase 18	DP14
Glycoside Hydrolase Family (GH)	A_46_P031771	401.761	212.904	99.4923	168.189	AT4G28320		Glycosyl hydrolase superfamily protein	DP15
Glycoside Hydrolase Family (GH)	A_46_P036491	1591.74	315.505	6.76134	56.9414	AT3G57260	BGL2, PR2, BG2, PR-2	Beta-1,3-glucanase 2	DP15
Glycoside Hydrolase Family (GH)	A_46_P055611	453.409	9.28777	14.9491	6.72556	AT5G26000	TGG1, BGLU38	Thioglucoside glucohydrolase 1	DP15
Glycoside Hydrolase Family (GH)	A_46_P065976	5818.56	2891.84	1476.58	1487.12	AT2G28470	BGAL8	Beta-galactosidase 8	DP15
Glycoside Hydrolase Family (GH)	A_46_P110554	5634.61	892.536	486.474	241.233	AT3G52840	BGAL2	Beta-galactosidase 2	DP15
Glycoside Hydrolase Family (GH)	A_46_P112629	729.126	81.8674	38.3452	10.639	AT3G57240	BG3	Beta-1,3-glucanase 3	DP15
Glycoside Hydrolase Family (GH)	A_46_P112834	2441.42	73.0851	58.9257	58.8835	AT2G32860	BGLU33	Beta glucosidase 33	DP15
Glycoside Hydrolase Family (GH)	A_46_P113934	170.684	55.7545	33.7251	15.284	AT5G08370	AtAGAL2, AGAL2	Alpha-galactosidase 2	DP15
Glycoside Hydrolase Family (GH)	A_46_P138124	18289.3	2658.85	6222.02	5286.02	AT5G66460	MAN7, AtMAN7	Glycosyl hydrolase superfamily protein	DP15
Glycoside Hydrolase Family (GH)	A_46_P147824	1200.52	107.281	553.834	168.413	AT5G49360	BXL1, ATBXL1	Beta-xylosidase 1	DP15
Glycoside Hydrolase Family (GH)	A_46_P151924	5239.63	1521.09	1582.45	2500.82	AT5G49360	BXL1, ATBXL1	Beta-xylosidase 1	DP15
Glycoside Hydrolase Family (GH)	A_46_P170694	9239.84	2453.32	48.653	31.6306	AT3G57240	BG3	Beta-1,3-glucanase 3	DP15
Glycoside Hydrolase Family (GH)	A_46_P181624	6141.36	2577.97	1474.96	630.454	AT1G67830	ATFXG1, FXG1	Alpha-fucosidase 1	DP15
Glycoside Hydrolase Family (GH)	A_46_P183849	6307.69	1869.92	18.3586	10.9541	AT3G57260	BGL2, PR2, BG2, PR-2	Beta-1,3-glucanase 2	DP15
Glycoside Hydrolase Family (GH)	A_46_P207224	1407.62	468.791	295.527	373.114	AT5G64860	DPE1	Disproportionating enzyme	DP15
Glycoside Hydrolase Family (GH)	A_46_P216264	3099.15	484.195	198.585	34.3696	AT4G10060		Beta-glucosidase, GBA2 type family protein	DP15
Glycoside Hydrolase Family (GH)	A_46_P226009	4864.46	2273.33	1734.28	1545.76	AT5G64860	DPE1	Disproportionating enzyme	DP15
Glycoside Hydrolase Family (GH)	A_46_P226094	8219.38	3495.91	1983.15	2549.85	AT5G20950		Glycosyl hydrolase family protein	DP15
Glycoside Hydrolase Family (GH)	A_46_P234934	14677.1	4500.67	5212.35	1785.95	AT3G47000		Glycosyl hydrolase family protein	DP15
Glycoside Hydrolase Family (GH)	A_46_P254534	730.082	689.444	18.6625	12.5499	AT4G19810		Glycosyl hydrolase family protein with chitinase insertion domain	DP15
Glycoside Hydrolase Family (GH)	A_46_P255759	856.113	374.282	196.33	188.315	AT5G64860	DPE1	Disproportionating enzyme	DP15
Glycoside Hydrolase Family (GH)	A_46_P273513	278.255	19.8146	68.1638	11.1655	AT5G49360	BXL1, ATBXL1	Beta-xylosidase 1	DP15
Glycoside Hydrolase Family (GH)	A_46_P278098	2695.99	540.906	401.934	237.494	AT3G47000		Glycosyl hydrolase family protein	DP15
Glycoside Hydrolase Family (GH)	A_46_P286778	354.509	327.586	118.155	200.031	AT2G28470	BGAL8	Beta-galactosidase 8	DP15
Glycoside Hydrolase Family (GH)	A_46_P321140	702.007	136.487	46.0568	35.3134	AT1G05590	HEXO2, ATHEX3	Beta-hexosaminidase 2	DP15
Glycoside Hydrolase Family (GH)	A_46_P322775	349.683	7.49231	8.55992	7.73088	AT4G22100	BGLU3	Beta glucosidase 2	DP15
Glycoside Hydrolase Family (GH)	A_46_P327895	13869	68.5464	7.66945	10.5695	AT1G60590		Pectin lyase-like superfamily protein	DP15
Glycoside Hydrolase Family (GH)	A_46_P328130	822.455	31.9803	26.1391	8.7385	AT3G44990	XTR8, ATXTR8, XTH31	Xyloglucan endo-transglycosylase-related 8	DP15
Glycoside Hydrolase Family (GH)	A_46_P332925	14376.9	2210.61	2519.65	1710.34	AT1G76130	ATAMY2, AMY2	Alpha-amylase-like 2	DP15
Glycoside Hydrolase Family (GH)	A_46_P340265	6048.4	946.16	207.827	33.4295	AT4G10060		Beta-glucosidase, GBA2 type family protein	DP15
Glycoside Hydrolase Family (GH)	A_46_P341865	7075.73	1341.47	441.358	103	AT4G10060		Beta-glucosidase, GBA2 type family protein	DP15
Glycoside Hydrolase Family (GH)	A_46_P348900	6226.19	794.491	2543.48	753.736	AT5G49360	BXL1, ATBXL1	Beta-xylosidase 1	DP15
Glycoside Hydrolase Family (GH)	A_46_P352875	10195.2	3986.27	1948.37	1549.24	AT5G08380	AtAGAL1, AGAL1	Alpha-galactosidase 1	DP15
Glycoside Hydrolase Family (GH)	A_46_P370295	1089.01	74.3397	55.3748	93.7345	AT5G24090	ATCHIA, CHIA	Chitinase A	DP15
Glycoside Hydrolase Family (GH)	A_46_P233439	7.1074	57.348	40428.7	3960.4	AT1G31740	BGAL15	Beta-galactosidase 15	DP2
Glycoside Hydrolase Family (GH)	A_46_P319675	7.62019	17.4387	12387.1	129.156	AT5G39910		Pectin lyase-like superfamily protein	DP2
Glycoside Hydrolase Family (GH)	A_46_P053306	7.17877	169.575	86.7956	33.1312	AT4G34860		Plant neutral invertase family protein	DP3
Glycoside Hydrolase Family (GH)	A_46_P060021	7.4371	6.8346	128.595	6.97904	AT5G39910		Pectin lyase-like superfamily protein	DP3
Glycoside Hydrolase Family (GH)	A_46_P227579	73.751	141.496	1909.42	461.037	AT3G62740	BGLU7	Beta glucosidase 7	DP4
Glycoside Hydrolase Family (GH)	A_46_P313430	6.6348	492.02	489.789	250.139	AT5G14950	GMII, ATGMII	Golgi alpha-mannosidase II	DP4
Glycoside Hydrolase Family (GH)	A_46_P107739	10.2107	1425.86	41108.4	30505	AT2G36190	AtcwINV4, cwINV4	Cell wall invertase 4	DP5
Glycoside Hydrolase Family (GH)	A_46_P163724	580.159	13564.9	20096.8	6153.93	AT4G34860		Plant neutral invertase family protein	DP5
Glycoside Hydrolase Family (GH)	A_46_P008586	9.38394	10.6317	85.5414	5929.39	AT3G57510	ADPG1	Pectin lyase-like superfamily protein	DP6
Glycoside Hydrolase Family (GH)	A_46_P085366	28.2942	24.8802	841.775	14299.1	AT1G62660		Glycosyl hydrolases family 32 protein	DP6
Glycoside Hydrolase Family (GH)	A_46_P134459	24.7877	13.6345	767.095	2511.59	AT3G07840		Pectin lyase-like superfamily protein	DP6
Glycoside Hydrolase Family (GH)	A_46_P152789	9.49897	8.0829	342.424	45489	AT4G35010	BGAL11	Beta-galactosidase 11	DP6
Glycoside Hydrolase Family (GH)	A_46_P158889	16.3501	75.8095	534.98	1881.51	AT3G61490		Pectin lyase-like superfamily protein	DP6
Glycoside Hydrolase Family (GH)	A_46_P183104	71.7296	37.2498	230.197	21065.8	AT1G32170	XTR4，XTH30	Xyloglucan endotransglucosylase/hydrolase 30	DP6
Glycoside Hydrolase Family (GH)	A_46_P228179	7.10379	8.06034	954.783	33914.1	AT3G07840		Pectin lyase-like superfamily protein	DP6
Glycoside Hydrolase Family (GH)	A_46_P229709	11.9661	9.5222	783.749	98631.1	AT4G35010	BGAL11	Beta-galactosidase 11	DP6
Glycoside Hydrolase Family (GH)	A_46_P049046	1565.11	772.253	1130.3	23215.4	AT1G65590	HEXO3，ATHEX1	Beta-hexosaminidase 3	DP7
Glycoside Hydrolase Family (GH)	A_46_P107399	425.275	1522.95	745.131	16702.1	AT1G13130		Cellulase (glycosyl hydrolase family 5) protein	DP7
Glycoside Hydrolase Family (GH)	A_46_P155899	128.439	1978.62	278.245	24467.4	AT5G56870	BGAL4	Beta-galactosidase 4	DP7
Glycoside Hydrolase Family (GH)	A_46_P313520	1328.04	614.534	833.431	24607	AT1G65590	HEXO3，ATHEX1	Beta-hexosaminidase 3	DP7
Glycoside Hydrolase Family (GH)	A_46_P012596	7.60514	7.53454	88061.8	362081	AT3G07850		Pectin lyase-like superfamily protein	DP8
Glycoside Hydrolase Family (GH)	A_46_P134439	7.36511	8.4919	1747.89	58301.8	AT3G07840		Pectin lyase-like superfamily protein	DP8
Glycoside Hydrolase Family (GH)	A_46_P134444	50.7478	12.6401	92600.7	440499	AT3G07840		Pectin lyase-like superfamily protein	DP8
Glycoside Hydrolase Family (GH)	A_46_P137124	64.6407	26.2839	136760	453496	AT5G48140		Pectin lyase-like superfamily protein	DP8
Glycoside Hydrolase Family (GH)	A_46_P141564	72.8805	17.2763	60881.6	345916	AT5G48140		Pectin lyase-like superfamily protein	DP8
Glycoside Hydrolase Family (GH)	A_46_P167914	8.04955	7.36816	11698.2	229821	AT1G02790	PGA4	Polygalacturonase 4	DP8
Glycoside Hydrolase Family (GH)	A_46_P215579	7.53831	51.0178	10021.8	181504	AT5G48140		Pectin lyase-like superfamily protein	DP8
Glycoside Hydrolase Family (GH)	A_46_P215679	9.99101	8.49713	23440.7	299574	AT3G07840		Pectin lyase-like superfamily protein	DP8
Glycoside Hydrolase Family (GH)	A_46_P216004	9.14693	7.79978	16490.9	261801	AT3G07840		Pectin lyase-like superfamily protein	DP8
Glycoside Hydrolase Family (GH)	A_46_P224439	53.092	16.1778	74431.4	489527	AT3G07840		Pectin lyase-like superfamily protein	DP8
Glycoside Hydrolase Family (GH)	A_46_P225554	48.3744	15.4331	128720	416830	AT3G07840		Pectin lyase-like superfamily protein	DP8
Glycoside Hydrolase Family (GH)	A_46_P225704	21.3368	9.82302	43572.9	402878	AT3G07840		Pectin lyase-like superfamily protein	DP8
Glycoside Hydrolase Family (GH)	A_46_P227299	11.921	9.49822	58029.3	311656	AT3G14040		Pectin lyase-like superfamily protein	DP8
Glycoside Hydrolase Family (GH)	A_46_P228274	83.8027	31.0036	131113	565981	AT3G07840		Pectin lyase-like superfamily protein	DP8
Glycoside Hydrolase Family (GH)	A_46_P229079	7.57403	30.8756	6133.4	123360	AT5G48140		Pectin lyase-like superfamily protein	DP8
Glycoside Hydrolase Family (GH)	A_46_P229494	48.3938	19.9065	126979	499037	AT5G48140		Pectin lyase-like superfamily protein	DP8
Glycoside Hydrolase Family (GH)	A_46_P231269	16.8431	8.04876	21315	208210	AT3G14040		Pectin lyase-like superfamily protein	DP8
Glycoside Hydrolase Family (GH)	A_46_P233279	16.693	10.8548	35509.6	260400	AT3G07850		Pectin lyase-like superfamily protein	DP8
Glycoside Hydrolase Family (GH)	A_46_P250419	14.1981	9.68773	7991.1	23133.4	AT3G14040		Pectin lyase-like superfamily protein	DP8
Glycoside Hydrolase Family (GH)	A_46_P255519	14.7666	8.01826	37235.8	340291	AT5G48140		Pectin lyase-like superfamily protein	DP8
Glycoside Hydrolase Family (GH)	A_46_P300910	38.7018	16.6453	6442.81	240623	AT2G23900		Pectin lyase-like superfamily protein	DP8
Glycoside Hydrolase Family (GH)	A_46_P019351	44.1797	17.0967	25.6413	13989.9	AT4G23560	AtGH9B15，GH9B15	Glycosyl hydrolase 9B15	DP9
Glycoside Hydrolase Family (GH)	A_46_P046511	9.29956	8.04047	7.62688	21113.3	AT3G62710		Glycosyl hydrolase family protein	DP9
Glycoside Hydrolase Family (GH)	A_46_P075526	7.12441	6.85179	8.34993	115997	AT3G07850		Pectin lyase-like superfamily protein	DP9
Glycoside Hydrolase Family (GH)	A_46_P075646	7.42528	7.38619	21.2179	52175.9	AT3G62710		Glycosyl hydrolase family protein	DP9
Glycoside Hydrolase Family (GH)	A_46_P154694	8.10194	10.4864	18.7041	149498	AT3G52600	AtcwINV2, CWINV2	Cell wall invertase 2	DP9
Glycoside Hydrolase Family (GH)	A_46_P298645	8.01885	7.79214	7.4388	6554.62	AT3G14040		Pectin lyase-like superfamily protein	DP9
Glycoside Hydrolase Family (GH)	A_46_P299185	6.7652	6.64339	7.06084	19447.6	AT3G62710		Glycosyl hydrolase family protein	DP9
Glycoside Hydrolase Family (GH)	A_46_P350655	60.0891	7.70398	6.73506	194510	AT3G07850		Pectin lyase-like superfamily protein	DP9
Glycoside Hydrolase Family (GH)	A_46_P366500	7.99233	13.3438	19.9884	197044	AT2G16730	BGAL13	Glycosyl hydrolase family 35 protein	DP9
Glycoside Hydrolase Family (GH)/Carbohydrate-Binding Module Family (CBM)	A_46_P012366	6.6335	123112	3081.13	6.72555	AT3G23770		O-Glycosyl hydrolases family 17 protein	DP1
Glycoside Hydrolase Family (GH)/Carbohydrate-Binding Module Family (CBM)	A_46_P145379	10.1812	270190	22975.7	8.19477	AT4G14080	MEE48	O-Glycosyl hydrolases family 17 protein	DP1
Glycoside Hydrolase Family (GH)/Carbohydrate-Binding Module Family (CBM)	A_46_P223984	6.89786	2825.79	13.293	114.212	AT4G14080	MEE48	O-Glycosyl hydrolases family 17 protein	DP1
Glycoside Hydrolase Family (GH)/Carbohydrate-Binding Module Family (CBM)	A_46_P252844	2635.34	1740.51	784.008	21369.6	AT3G55430		O-Glycosyl hydrolases family 17 protein	DP13
Glycoside Hydrolase Family (GH)/Carbohydrate-Binding Module Family (CBM)	A_46_P047501	146.967	427.201	560.074	166.231	AT2G19440		O-Glycosyl hydrolases family 17 protein	DP14
Glycoside Hydrolase Family (GH)/Carbohydrate-Binding Module Family (CBM)	A_46_P077396	4920.31	8491.52	5157.59	2329.39	AT5G56590		O-Glycosyl hydrolases family 17 protein	DP14
Glycoside Hydrolase Family (GH)/Carbohydrate-Binding Module Family (CBM)	A_46_P089786	183.862	92.809	85.7879	43.0933	AT5G03650	SBE2.2	Starch branching enzyme 2.2	DP14
Glycoside Hydrolase Family (GH)/Carbohydrate-Binding Module Family (CBM)	A_46_P170094	70.4885	159.259	80.3059	31.945	AT4G17180		O-Glycosyl hydrolases family 17 protein	DP14
Glycoside Hydrolase Family (GH)/Carbohydrate-Binding Module Family (CBM)	A_46_P257509	6321.6	11067.9	6260.79	1913.27	AT3G13560		O-Glycosyl hydrolases family 17 protein	DP14
Glycoside Hydrolase Family (GH)/Carbohydrate-Binding Module Family (CBM)	A_46_P322530	4062.61	10963.2	4912.28	788.923	AT4G29360		O-Glycosyl hydrolases family 17 protein	DP14
Glycoside Hydrolase Family (GH)/Carbohydrate-Binding Module Family (CBM)	A_46_P340500	10482.8	6143.77	6765.2	3144.11	AT2G39930	ISA1, ATISA1	Isoamylase 1	DP14
Glycoside Hydrolase Family (GH)/Carbohydrate-Binding Module Family (CBM)	A_46_P370710	2982.93	4243.07	1899.06	767.446	AT3G13560		O-Glycosyl hydrolases family 17 protein	DP14
Glycoside Hydrolase Family (GH)/Carbohydrate-Binding Module Family (CBM)	A_46_P382513	932.949	366.164	635.225	380.672	AT2G40840	DPE2	Disproportionating enzyme 2	DP14
Glycoside Hydrolase Family (GH)/Carbohydrate-Binding Module Family (CBM)	A_46_P063166	191.198	39.0696	7.32083	7.31444	AT2G43590		Chitinase family protein	DP15
Glycoside Hydrolase Family (GH)/Carbohydrate-Binding Module Family (CBM)	A_46_P200014	329.22	186.917	148.836	208.404	AT4G09020	ATISA3, ISA3	Isoamylase 3	DP15
Glycoside Hydrolase Family (GH)/Carbohydrate-Binding Module Family (CBM)	A_46_P326710	4224.18	2559.98	1834.37	1191.4	AT5G03650	SBE2.2	Starch branching enzyme 2.2	DP15
Glycoside Hydrolase Family (GH)/Carbohydrate-Binding Module Family (CBM)	A_46_P351290	113.658	36.7149	9.50185	30.7257	AT4G33820		Glycosyl hydrolase superfamily protein	DP15
Glycoside Hydrolase Family (GH)/Carbohydrate-Binding Module Family (CBM)	A_46_P003691	9.78946	26145.1	2455.47	2961.63	AT4G26830		O-Glycosyl hydrolases family 17 protein	DP5
Glycoside Hydrolase Family (GH)/Carbohydrate-Binding Module Family (CBM)	A_46_P009476	74.063	169598	2275.07	2351.24	AT4G14080	MEE48	O-Glycosyl hydrolases family 17 protein	DP5
Glycoside Hydrolase Family (GH)/Carbohydrate-Binding Module Family (CBM)	A_46_P334850	31.6241	21057.4	1262.06	2097.17	AT4G26830		O-Glycosyl hydrolases family 17 protein	DP5
GlycosylTransferase Family (GT)	A_46_P118749	22.2405	7.76606	7.61483	3152.71	AT1G22380	AtUGT85A3, UGT85A3	UDP-glucosyl transferase 85A3	DP10
GlycosylTransferase Family (GT)	A_46_P128569	58.1382	9.65072	67.1366	1134.5	AT2G28110	FRA8, IRX7	Exostosin family protein	DP10
GlycosylTransferase Family (GT)	A_46_P208029	8.31631	126.064	9.58262	1034.95	AT1G05280		Protein of unknown function (DUF604)	DP10
GlycosylTransferase Family (GT)	A_46_P209049	15.6766	10.6661	38.011	265.008	AT1G11170		Protein of unknown function (DUF707)	DP10
GlycosylTransferase Family (GT)	A_46_P253809	14.7004	7.22851	14.5612	550.937	AT2G31960	ATGSL03，GSL03，ATGSL3	Glucan synthase-like 3	DP10
GlycosylTransferase Family (GT)	A_46_P297088	21.6569	10.5163	95.115	97.4851	AT1G07220		Arabidopsis thaliana protein of unknown function (DUF821)	DP10
GlycosylTransferase Family (GT)	A_46_P298805	7.65624	8.01536	74.7955	1212.28	AT4G16745		Exostosin family protein	DP10
GlycosylTransferase Family (GT)	A_46_P344580	10.7076	8.63986	7.94284	86.4621	AT5G20830	SUS1, ASUS1, atsus1	Sucrose synthase 1	DP10
GlycosylTransferase Family (GT)	A_46_P015766	147.793	27.0938	173.975	3551.23	AT4G02280	SUS3，ATSUS3	Sucrose synthase 3	DP11
GlycosylTransferase Family (GT)	A_46_P040451	418.489	96.9555	80.0785	267.217	AT4G34135	UGT73B2	UDP-glucosyltransferase 73B2	DP11
GlycosylTransferase Family (GT)	A_46_P093811	353.245	91.4498	100.167	329.469	AT5G03760	ATCSLA09, CSLA09, ATCSLA9, CSLA9, RAT4	Nucleotide-diphospho-sugar transferases superfamily protein	DP11
GlycosylTransferase Family (GT)	A_46_P129044	160.41	37.0058	17.0572	691.375	AT2G36800	DOGT1, UGT73C5	Don-glucosyltransferase 1	DP11
GlycosylTransferase Family (GT)	A_46_P159944	156.29	220.698	25.5214	422.821	AT1G22400	UGT85A1, ATUGT85A1	UDP-Glycosyltransferase superfamily protein	DP11
GlycosylTransferase Family (GT)	A_46_P221889	147.064	51.8069	223.414	198.972	AT5G49190	SUS2，SSA，ATSUS2	Sucrose synthase 2	DP11
GlycosylTransferase Family (GT)	A_46_P264038	129.438	190.959	243.86	515.208	AT3G61130	GAUT1，LGT1	Galacturonosyltransferase 1	DP11
GlycosylTransferase Family (GT)	A_46_P277713	32.6983	162.129	184.634	1085.24	AT1G07260	UGT71C3	UDP-glucosyl transferase 71C3	DP11
GlycosylTransferase Family (GT)	A_46_P290813	130.373	77.5476	77.5127	557.361	AT2G28110	FRA8，IRX7	Exostosin family protein	DP11
GlycosylTransferase Family (GT)	A_46_P298665	79.957	9.90824	883.719	1414.41	AT1G04920		ATSPS3F, SPS3F	DP11
GlycosylTransferase Family (GT)	A_46_P299200	269.661	79.1393	97.8307	2532.07	AT4G07960	ATCSLC12，CSLC12	Cellulose-synthase-like C12	DP11
GlycosylTransferase Family (GT)	A_46_P028256	3963.62	168.091	1166.4	1982.42	AT5G54010		UDP-Glycosyltransferase superfamily protein	DP12
GlycosylTransferase Family (GT)	A_46_P070246	1623.18	502.704	451.276	14172.8	AT3G26370		O-fucosyltransferase family protein	DP12
GlycosylTransferase Family (GT)	A_46_P075011	1705.04	253.195	250.543	4972	AT3G27540		Beta-1,4-N-acetylglucosaminyltransferase family protein	DP12
GlycosylTransferase Family (GT)	A_46_P092806	2166.89	760.905	514.324	1696.96	AT5G20280	ATSPS1F, SPS1F	Sucrose phosphate synthase 1F	DP12
GlycosylTransferase Family (GT)	A_46_P128280	9490.7	197.86	33.6284	1509.06	AT2G36800	DOGT1, UGT73C5	Don-glucosyltransferase 1	DP12
GlycosylTransferase Family (GT)	A_46_P179589	4347.83	414.471	837.005	9133.21	AT4G01070	GT72B1, UGT72B1	UDP-Glycosyltransferase superfamily protein	DP12
GlycosylTransferase Family (GT)	A_46_P203914	12988.5	335.987	76.4612	4038.02	AT2G36800	DOGT1, UGT73C5	Don-glucosyltransferase 1	DP12
GlycosylTransferase Family (GT)	A_46_P378153	18263.4	1045.88	477.06	28799.8	AT2G16890		UDP-Glycosyltransferase superfamily protein	DP12
GlycosylTransferase Family (GT)	A_46_P016076	1183.4	620.066	748.625	1680.35	AT4G32120		Galactosyltransferase family protein	DP13
GlycosylTransferase Family (GT)	A_46_P029666	10756.8	2691.76	3382.5	13464.1	AT4G01070	GT72B1, UGT72B1	UDP-Glycosyltransferase superfamily protein	DP13
GlycosylTransferase Family (GT)	A_46_P040446	2088.21	2029.23	96833.7	104508	AT2G43820	GT，UGT74F2，ATSAGT1，SGT1，SAGT1	UDP-glucosyltransferase 74F2	DP13
GlycosylTransferase Family (GT)	A_46_P048116	654.437	509.823	765.811	10247.3	AT5G15470	GAUT14	Galacturonosyltransferase 14	DP13
GlycosylTransferase Family (GT)	A_46_P051311	374.931	32.8648	834.223	1743.19	AT4G18780	CESA8, IRX1, ATCESA8, LEW2	Cellulose synthase family protein	DP13
GlycosylTransferase Family (GT)	A_46_P051511	3453.92	6930.21	6008.7	8091.26	AT1G20575		Nucleotide-diphospho-sugar transferases superfamily protein	DP13
GlycosylTransferase Family (GT)	A_46_P062431	217.773	1038.77	1159.78	1699.22	AT2G31960	GSL03	Glucan synthase-like 3	DP13
GlycosylTransferase Family (GT)	A_46_P067641	290.306	2466.89	7642.46	6501.62	AT5G11110	SPS1, ATSPS2F, KNS2, SPS2F	Sucrose phosphate synthase 2F	DP13
GlycosylTransferase Family (GT)	A_46_P068296	2721.31	5119.94	5188.12	5900.82	AT2G35100	ARAD1	Exostosin family protein	DP13
GlycosylTransferase Family (GT)	A_46_P075746	10926.1	1901.31	891.287	27962.8	AT5G03760	ATCSLA09, CSLA09, ATCSLA9, CSLA9, RAT4	Nucleotide-diphospho-sugar transferases superfamily protein	DP13
GlycosylTransferase Family (GT)	A_46_P075901	11169.6	74966.6	42053.5	204032	AT3G02230	RGP1, ATRGP1	Reversibly glycosylated polypeptide 1	DP13
GlycosylTransferase Family (GT)	A_46_P076076	889.508	1831.95	1662.21	5275.52	AT2G25300		Galactosyltransferase family protein	DP13
GlycosylTransferase Family (GT)	A_46_P076946	885.418	2885.03	539.114	4535.23	AT1G22400	UGT85A1, ATUGT85A1	UDP-Glycosyltransferase superfamily protein	DP13
GlycosylTransferase Family (GT)	A_46_P079866	1031.91	892.428	1352.76	3499.91	AT1G06780	GAUT6	Galacturonosyltransferase 6	DP13
GlycosylTransferase Family (GT)	A_46_P080406	451.612	153.608	146.533	6744.98	AT3G26370		O-fucosyltransferase family protein	DP13
GlycosylTransferase Family (GT)	A_46_P081856	117.657	435.683	1506.11	1492.23	AT1G20550		O-fucosyltransferase family protein	DP13
GlycosylTransferase Family (GT)	A_46_P092666	1214.77	662.495	850.898	4115.82	AT4G23490		Protein of unknown function (DUF604)	DP13
GlycosylTransferase Family (GT)	A_46_P093171	817.283	1050.74	1139.97	2995.04	AT3G14960		Galactosyltransferase family protein	DP13
GlycosylTransferase Family (GT)	A_46_P093896	3290.17	3099.01	4572.71	27078.4	AT5G15470	GAUT14	Galacturonosyltransferase 14	DP13
GlycosylTransferase Family (GT)	A_46_P094156	10497.2	1788.35	2590.41	28214.1	AT3G27540		Beta-1,4-N-acetylglucosaminyltransferase family protein	DP13
GlycosylTransferase Family (GT)	A_46_P094416	892.379	747.375	1583.97	13929.6	AT3G01040	GAUT13	Galacturonosyltransferase 13	DP13
GlycosylTransferase Family (GT)	A_46_P097949	1031.37	1445.16	1890.8	3178	AT4G24530		O-fucosyltransferase family protein	DP13
GlycosylTransferase Family (GT)	A_46_P101854	510.403	1187.09	3297.91	2221.59	AT2G31960	GSL03	Glucan synthase-like 3	DP13
GlycosylTransferase Family (GT)	A_46_P107269	670.139	1387.91	2207.87	3299.46	AT1G60140	ATTPS10, TPS10	Trehalose phosphate synthase	DP13
GlycosylTransferase Family (GT)	A_46_P109334	283.042	576.909	1227.51	1731.7	AT5G07720		Galactosyl transferase GMA12/MNN10 family protein	DP13
GlycosylTransferase Family (GT)	A_46_P119519	151.695	785.93	162.828	1672.05	AT2G30575	GAUT5, LGT5	Los glycosyltransferase 5	DP13
GlycosylTransferase Family (GT)	A_46_P130214	556.115	389.74	345.915	4017.81	AT3G03690	UNE7	Core-2/I-branching beta-1,6-N-acetylglucosaminyltransferase family protein	DP13
GlycosylTransferase Family (GT)	A_46_P159969	1600.4	2052.1	5371.49	46068.9	AT5G20830	SUS1，ASUS1，atsus1	Sucrose synthase 1	DP13
GlycosylTransferase Family (GT)	A_46_P159974	1814.82	2423.11	6315.65	49526.9	AT5G20830	SUS1，ASUS1，atsus1	Sucrose synthase 1	DP13
GlycosylTransferase Family (GT)	A_46_P161189	17616.9	30983	54280.3	60125.3	AT3G61130	GAUT1, LGT1	Galacturonosyltransferase 1	DP13
GlycosylTransferase Family (GT)	A_46_P168024	2934.8	3880.65	2863.87	21911	AT1G68470		Exostosin family protein	DP13
GlycosylTransferase Family (GT)	A_46_P171209	1704.64	5420.91	5553.54	13163.9	AT2G25300		Galactosyltransferase family protein	DP13
GlycosylTransferase Family (GT)	A_46_P172544	2573.13	3966.53	5061.21	25420.8	AT2G31960	ATGSL03，GSL03，ATGSL3	Glucan synthase-like 3	DP13
GlycosylTransferase Family (GT)	A_46_P172579	2197.01	3963.29	3073.99	5110.41	AT1G20575		Nucleotide-diphospho-sugar transferases superfamily protein	DP13
GlycosylTransferase Family (GT)	A_46_P175124	2175.61	2327.94	3053.92	18643.3	AT2G31960	ATGSL03，GSL03，ATGSL3	Glucan synthase-like 3	DP13
GlycosylTransferase Family (GT)	A_46_P177929	15244.8	3927.63	4972.54	20498.6	AT4G01070	GT72B1, UGT72B1	UDP-Glycosyltransferase superfamily protein	DP13
GlycosylTransferase Family (GT)	A_46_P180594	11962.2	21468.7	29416.8	20404.9	AT3G04240	SEC	Tetratricopeptide repeat (TPR)-like superfamily protein	DP13
GlycosylTransferase Family (GT)	A_46_P182034	119.646	125.062	1667.99	4957.96	AT1G07220		Arabidopsis thaliana protein of unknown function	DP13
GlycosylTransferase Family (GT)	A_46_P184351	209.106	545.579	1532.09	6493.57	AT5G66690	UGT72E2	UDP-Glycosyltransferase superfamily protein	DP13
GlycosylTransferase Family (GT)	A_46_P198809	294.955	241.772	323.465	843.697	AT4G13990		Exostosin family protein	DP13
GlycosylTransferase Family (GT)	A_46_P211049	792.924	1760.57	1968.96	7574.41	AT1G07220		Arabidopsis thaliana protein of unknown function (DUF821)	DP13
GlycosylTransferase Family (GT)	A_46_P213609	353.328	305.249	432.17	2301.15	AT3G45400		Exostosin family protein	DP13
GlycosylTransferase Family (GT)	A_46_P214664	1051.51	233.28	378.837	6442.78	AT5G33290	XGD1	Xylogalacturonan deficient 1	DP13
GlycosylTransferase Family (GT)	A_46_P221309	5116.93	12985.4	19117.5	18053.3	AT3G61130	GAUT1, LGT1	Galacturonosyltransferase 1	DP13
GlycosylTransferase Family (GT)	A_46_P227624	2488.25	2583.2	5064.98	5069.6	AT2G35610	XEG113	Xyloglucanase 113	DP13
GlycosylTransferase Family (GT)	A_46_P231484	7377.41	9128.77	13710	25745	AT3G07330	ATCSLC06, CSLC06, ATCSLC6, CSLC6	Cellulose-synthase-like C6	DP13
GlycosylTransferase Family (GT)	A_46_P237719	3238.47	4039.24	4737.35	24248.2	AT2G31960	ATGSL03，GSL03，ATGSL3	Glucan synthase-like 3	DP13
GlycosylTransferase Family (GT)	A_46_P249669	516.145	1189.04	860.854	1749.72	AT5G53340		Galactosyltransferase family protein	DP13
GlycosylTransferase Family (GT)	A_46_P250909	4570.18	3522.57	3038.4	84814.3	AT2G19880		Nucleotide-diphospho-sugar transferases superfamily protein	DP13
GlycosylTransferase Family (GT)	A_46_P255504	117.524	269.045	250.257	1890.64	AT5G22940	F8H	FRA8 homolog	DP13
GlycosylTransferase Family (GT)	A_46_P256489	20283.3	31096.5	23664.2	15389.1	AT1G51630		O-fucosyltransferase family protein	DP13
GlycosylTransferase Family (GT)	A_46_P260248	312.896	526.172	413.563	806.402	AT1G20575		Nucleotide-diphospho-sugar transferases superfamily protein	DP13
GlycosylTransferase Family (GT)	A_46_P264348	5445.05	14618.5	13836.7	15202.7	AT1G20575		Nucleotide-diphospho-sugar transferases superfamily protein	DP13
GlycosylTransferase Family (GT)	A_46_P267253	971.488	2707.41	2140.19	3883.7	AT4G11350		Protein of unknown function (DUF604)	DP13
GlycosylTransferase Family (GT)	A_46_P268158	6531.92	13677.4	10318.3	17044.7	AT2G13290		Beta-1,4-N-acetylglucosaminyltransferase family protein	DP13
GlycosylTransferase Family (GT)	A_46_P269893	4097.95	3160.69	2915.99	71773.1	AT2G19880		Nucleotide-diphospho-sugar transferases superfamily protein	DP13
GlycosylTransferase Family (GT)	A_46_P271633	79.8887	295.753	350.27	482.128	AT3G05320		O-fucosyltransferase family protein	DP13
GlycosylTransferase Family (GT)	A_46_P272668	1335.64	1200.18	2446.85	19777.2	AT3G01040	GAUT13	Galacturonosyltransferase 13	DP13
GlycosylTransferase Family (GT)	A_46_P273063	768.094	7452.89	21494	16729.5	AT5G11110	SPS1, ATSPS2F, KNS2, SPS2F	Sucrose phosphate synthase 2F	DP13
GlycosylTransferase Family (GT)	A_46_P279733	312.665	340.037	420.367	2002.46	AT2G01480		O-fucosyltransferase family protein	DP13
GlycosylTransferase Family (GT)	A_46_P285423	742.899	750.463	1828.03	4566.08	AT5G16510		Alpha-1,4-glucan-protein synthase family protein	DP13
GlycosylTransferase Family (GT)	A_46_P290433	2536.86	353.846	9849.73	13839.5	AT4G18780	CESA8, IRX1, ATCESA8, LEW2	Cellulose synthase family protein	DP13
GlycosylTransferase Family (GT)	A_46_P297815	410.367	360.772	571.664	5995.29	AT3G01040	GAUT13	Galacturonosyltransferase 13	DP13
GlycosylTransferase Family (GT)	A_46_P299930	89.2592	234.676	331.401	1239.4	AT1G14970		O-fucosyltransferase family protein	DP13
GlycosylTransferase Family (GT)	A_46_P302355	14268.1	2449.71	1009.23	44563.5	AT5G03760	ATCSLA09, CSLA09, ATCSLA9, CSLA9, RAT4	Nucleotide-diphospho-sugar transferases superfamily protein	DP13
GlycosylTransferase Family (GT)	A_46_P310785	5393.65	6753.08	8990.37	25564.2	AT3G62660	GATL7	Galacturonosyltransferase-like 7	DP13
GlycosylTransferase Family (GT)	A_46_P320745	442.816	999.481	1125.48	1935.08	AT4G04970	ATGSL1, ATGSL01, GSL01, GSL1	Glucan synthase-like 1	DP13
GlycosylTransferase Family (GT)	A_46_P324620	639.634	872.685	1154.85	8198.8	AT3G62660	GATL7	Galacturonosyltransferase-like 7	DP13
GlycosylTransferase Family (GT)	A_46_P326915	535.132	55.9662	1043.09	2392.53	AT4G18780	CESA8, IRX1, ATCESA8, LEW2	Cellulose synthase family protein	DP13
GlycosylTransferase Family (GT)	A_46_P337435	426.304	690.52	922.934	3306.78	AT3G27470		Protein of unknown function (DUF707)	DP13
GlycosylTransferase Family (GT)	A_46_P347500	2735.39	11801.6	7702.86	12990.8	AT1G67850		Protein of unknown function (DUF707)	DP13
GlycosylTransferase Family (GT)	A_46_P360460	1320.01	1071.2	896.962	5108.21	AT3G57630		Exostosin family protein	DP13
GlycosylTransferase Family (GT)	A_46_P367020	1763.58	2112.26	3776.7	11126.6	AT2G01480		O-fucosyltransferase family protein	DP13
GlycosylTransferase Family (GT)	A_46_P381528	478.724	123.203	200.794	2795.27	AT5G33290	XGD1	Xylogalacturonan deficient 1	DP13
GlycosylTransferase Family (GT)	A_46_P008941	4233.33	8038.09	1468.26	1566.14	AT1G24100	UGT74B1	UDP-glucosyl transferase 74B1	DP14
GlycosylTransferase Family (GT)	A_46_P022321	7250.27	10305	4230.19	2386.65	AT5G41460		Protein of unknown function (DUF604)	DP14
GlycosylTransferase Family (GT)	A_46_P032781	3909.63	10243.9	19160.2	8873.42	AT1G76270		O-fucosyltransferase family protein	DP14
GlycosylTransferase Family (GT)	A_46_P052086	5669.84	11039.8	4532.27	4759.92	AT3G55830	EPC1	Nucleotide-diphospho-sugar transferases superfamily protein	DP14
GlycosylTransferase Family (GT)	A_46_P059506	395.372	111.786	77.1379	40.5503	AT5G01220	SQD2	Sulfoquinovosyldiacylglycerol 2	DP14
GlycosylTransferase Family (GT)	A_46_P065076	7731.48	18606.2	17071.7	7033.01	AT1G34130	STT3B	Staurosporin and temperature sensitive 3-like b	DP14
GlycosylTransferase Family (GT)	A_46_P084146	755.882	637.123	718.053	239.988	AT2G31990		Exostosin family protein	DP14
GlycosylTransferase Family (GT)	A_46_P099589	7849.11	2662.5	3361.56	1881.29	AT3G16520	UGT88A1	UDP-glucosyl transferase 88A1	DP14
GlycosylTransferase Family (GT)	A_46_P106509	518.965	51.418	446.585	18.6063	AT5G50750	RGP4	Reversibly glycosylated polypeptide 4	DP14
GlycosylTransferase Family (GT)	A_46_P106609	141.172	940.713	4004.68	204.396	AT2G43840	UGT74F1	UDP-glycosyltransferase 74 F1	DP14
GlycosylTransferase Family (GT)	A_46_P113004	6071.26	11075.1	12788.2	8936.6	AT1G71220	EBS1	UDP-glucose:glycoprotein glucosyltransferases	DP14
GlycosylTransferase Family (GT)	A_46_P144719	18535.3	11701.1	9463.38	6252.61	AT1G32900		UDP-Glycosyltransferase superfamily protein	DP14
GlycosylTransferase Family (GT)	A_46_P171194	554.711	2959.82	10602	2653.12	AT3G21790		UDP-Glycosyltransferase superfamily protein	DP14
GlycosylTransferase Family (GT)	A_46_P171549	7472.39	7506.13	16986.7	8311.82	AT5G22740	ATCSLA02, CSLA02, ATCSLA2, CSLA2	Cellulose synthase-like A02	DP14
GlycosylTransferase Family (GT)	A_46_P172344	450.884	3111.96	2216.18	595.809	AT3G29320		Glycosyl transferase, family 35	DP14
GlycosylTransferase Family (GT)	A_46_P172634	3001.3	9293.28	6935.38	2509.36	AT1G71990	FUT13, ATFUT13, FUCTC, FT4-M, ATFT4	Fucosyltransferase 13	DP14
GlycosylTransferase Family (GT)	A_46_P175424	3568.83	12074	11910.6	2501.76	AT5G13000	ATGSL12, gsl12	Glucan synthase-like 12	DP14
GlycosylTransferase Family (GT)	A_46_P178894	60.6016	1034.45	23.7399	35.3836	AT5G03795		Exostosin family protein	DP14
GlycosylTransferase Family (GT)	A_46_P179094	565.6	742.035	549.585	167.733	AT1G08280		Glycosyltransferase family 29 (sialyltransferase) family protein	DP14
GlycosylTransferase Family (GT)	A_46_P180124	3924.09	6341.27	21135.6	8432.29	AT4G31350		Core-2/I-branching beta-1,6-N-acetylglucosaminyltransferase family protein	DP14
GlycosylTransferase Family (GT)	A_46_P190084	4829.31	5844.36	2211.72	1378.91	AT5G41460		Protein of unknown function (DUF604)	DP14
GlycosylTransferase Family (GT)	A_46_P212934	1682.24	3611.86	3913.94	2784.43	AT1G16900		Alg9-like mannosyltransferase family	DP14
GlycosylTransferase Family (GT)	A_46_P217189	5518.29	14211.3	16972.9	10093.4	AT1G08040		Protein of unknown function (DUF707)	DP14
GlycosylTransferase Family (GT)	A_46_P221754	246.11	13552.1	735.142	609.72	AT5G03795		Exostosin family protein	DP14
GlycosylTransferase Family (GT)	A_46_P221779	192.943	109.48	43.8887	167.488	AT4G00300		Fringe-related protein	DP14
GlycosylTransferase Family (GT)	A_46_P240984	6406.24	8085.35	3539.47	1833.77	AT5G41460		Protein of unknown function (DUF604)	DP14
GlycosylTransferase Family (GT)	A_46_P246854	10040.7	23539.9	13017.9	9090.48	AT3G55830	EPC1	Nucleotide-diphospho-sugar transferases superfamily protein	DP14
GlycosylTransferase Family (GT)	A_46_P248489	165.766	172.313	82.5293	51.1129	AT5G05870	UGT76C1	UDP-glucosyl transferase 76C1	DP14
GlycosylTransferase Family (GT)	A_46_P255904	461.258	1704.81	279.016	192.987	AT3G15940		UDP-Glycosyltransferase superfamily protein	DP14
GlycosylTransferase Family (GT)	A_46_P267483	17088.4	13394.5	7310.45	3976.72	AT2G33570		Domain of unknown function (DUF23)	DP14
GlycosylTransferase Family (GT)	A_46_P274938	1423.17	1981.45	2191.36	827.72	AT1G16900		Alg9-like mannosyltransferase family	DP14
GlycosylTransferase Family (GT)	A_46_P276883	661.224	1157.75	1449.03	979.282	AT4G16650		O-fucosyltransferase family protein	DP14
GlycosylTransferase Family (GT)	A_46_P313365	518.163	1409	1112.01	213.445	AT5G13000	ATGSL12, gsl12	Glucan synthase-like 12	DP14
GlycosylTransferase Family (GT)	A_46_P319165	6006.83	17924.8	9245.23	993.482	AT1G02730	ATCSLD5, CSLD5, SOS6	Cellulose synthase-like D5	DP14
GlycosylTransferase Family (GT)	A_46_P323320	8711.39	3516.45	3867.27	2167.65	AT1G32900		UDP-Glycosyltransferase superfamily protein	DP14
GlycosylTransferase Family (GT)	A_46_P340020	324.433	926.624	537.252	155.509	AT5G37000		Exostosin family protein	DP14
GlycosylTransferase Family (GT)	A_46_P352185	14547.7	55860.6	29791.8	2893.8	AT1G02730	ATCSLD5, CSLD5, SOS6	Cellulose synthase-like D5	DP14
GlycosylTransferase Family (GT)	A_46_P361635	5332.39	15588.7	17862.3	10266.9	AT1G08040		Protein of unknown function (DUF707)	DP14
GlycosylTransferase Family (GT)	A_46_P366925	2128.64	5199.97	5000.34	2918.83	AT2G40190	LEW3	UDP-Glycosyltransferase superfamily protein	DP14
GlycosylTransferase Family (GT)	A_46_P374150	384.553	282.911	315.483	185.27	AT2G39630		Nucleotide-diphospho-sugar transferases superfamily protein	DP14
GlycosylTransferase Family (GT)	A_46_P378233	927.096	427.666	445.239	178.735	AT1G07240	UGT71C5	UDP-glucosyl transferase 71C5	DP14
GlycosylTransferase Family (GT)	A_46_P006986	4852.34	257.095	53.4566	365.387	AT1G22400	UGT85A1, ATUGT85A1	UDP-Glycosyltransferase superfamily protein	DP15
GlycosylTransferase Family (GT)	A_46_P023106	121.227	29.9307	38.6093	23.1276	AT3G46970	ATPHS2, PHS2	Alpha-glucan phosphorylase 2	DP15
GlycosylTransferase Family (GT)	A_46_P027586	6974.68	7179.52	1043.4	1299.83	AT5G17050	UGT78D2	UDP-glucosyl transferase 78	DP15
GlycosylTransferase Family (GT)	A_46_P028531	1254.54	235.868	200.668	324.12	AT3G46970	ATPHS2, PHS2	Alpha-glucan phosphorylase 2	DP15
GlycosylTransferase Family (GT)	A_46_P030636	363.761	157.867	19.5512	8.18234	AT2G36970		UDP-Glycosyltransferase superfamily protein	DP15
GlycosylTransferase Family (GT)	A_46_P076506	196.824	28.7078	44.4127	10.5204	AT3G21560	UGT84A2	UDP-Glycosyltransferase superfamily protein	DP15
GlycosylTransferase Family (GT)	A_46_P076691	2019.58	361.94	156.913	319.9	AT1G55850	ATCSLE1, CSLE1	Cellulose synthase like E1	DP15
GlycosylTransferase Family (GT)	A_46_P079596	19184.2	8683.31	5063.89	6956.02	AT2G15490	UGT73B4	UDP-glycosyltransferase 73B4	DP15
GlycosylTransferase Family (GT)	A_46_P081006	869.227	84.2121	62.6163	106.145	AT3G55710		UDP-Glycosyltransferase superfamily protein	DP15
GlycosylTransferase Family (GT)	A_46_P083256	388.968	32.2494	15.4605	35.3045	AT4G15550	IAGLU	Indole-3-acetate beta-D-glucosyltransferase	DP15
GlycosylTransferase Family (GT)	A_46_P085146	4311.86	419.596	415.1	198.919	AT4G34131	UGT73B3	UDP-glucosyl transferase 73B3	DP15
GlycosylTransferase Family (GT)	A_46_P091986	5829.93	964.881	104.775	47.2226	AT4G34138	UGT73B1	UDP-glucosyl transferase 73B1	DP15
GlycosylTransferase Family (GT)	A_46_P099634	470.47	12.6515	8.27171	7.28043	AT5G05880		UDP-Glycosyltransferase superfamily protein	DP15
GlycosylTransferase Family (GT)	A_46_P107584	2178.87	131.504	114.151	477.758	AT2G32530	ATCSLB03, CSLB03, ATCSLB3	Cellulose synthase-like B3	DP15
GlycosylTransferase Family (GT)	A_46_P111169	87.6297	46.6426	35.9878	51.5003	AT3G30300		O-fucosyltransferase family protein	DP15
GlycosylTransferase Family (GT)	A_46_P128774	461.322	330.914	164.758	193.164	AT3G06440		Galactosyltransferase family protein	DP15
GlycosylTransferase Family (GT)	A_46_P171919	952.936	257.223	127.944	410.497	AT5G20280	ATSPS1F, SPS1F	Sucrose phosphate synthase 1F	DP15
GlycosylTransferase Family (GT)	A_46_P179434	989.403	84.4331	20.0457	75.791	AT3G21760	HYR1	UDP-Glycosyltransferase superfamily protein	DP15
GlycosylTransferase Family (GT)	A_46_P182684	37914	15262.1	11124.8	6934.65	AT3G29320		Glycosyl transferase, family 35	DP15
GlycosylTransferase Family (GT)	A_46_P184331	18251.1	8090.36	4795.38	6446.85	AT2G15490	UGT73B4	UDP-glycosyltransferase 73B4	DP15
GlycosylTransferase Family (GT)	A_46_P188659	1965.2	374.976	320.579	490.076	AT3G46970	ATPHS2, PHS2	Alpha-glucan phosphorylase 2	DP15
GlycosylTransferase Family (GT)	A_46_P196679	12185.4	325.68	159.322	81.0144	AT1G09350	AtGolS3, GolS3	Galactinol synthase 3	DP15
GlycosylTransferase Family (GT)	A_46_P201625	3279.01	383.62	218.066	174.179	AT3G21560	UGT84A2	UDP-Glycosyltransferase superfamily protein	DP15
GlycosylTransferase Family (GT)	A_46_P204369	551.811	39.6035	27.2392	9.15504	AT3G08900	RGP3, RGP	Reversibly glycosylated polypeptide 3	DP15
GlycosylTransferase Family (GT)	A_46_P206449	5012.28	644.066	592.531	718.274	AT5G24300	SSI1	Glycogen/starch synthases, ADP-glucose type	DP15
GlycosylTransferase Family (GT)	A_46_P207624	1105.71	18.9318	9.42531	15.464	AT2G36750	UGT73C1	UDP-glucosyl transferase 73C1	DP15
GlycosylTransferase Family (GT)	A_46_P208479	419.525	35.729	16.4061	49.1873	AT2G31790		UDP-Glycosyltransferase superfamily protein	DP15
GlycosylTransferase Family (GT)	A_46_P208884	1329.19	360.898	224.459	275.679	AT5G65685		UDP-Glycosyltransferase superfamily protein	DP15
GlycosylTransferase Family (GT)	A_46_P216814	4931.08	933.857	2906.57	1950.66	AT1G78580	ATTPS1, TPS1	Trehalose-6-phosphate synthase	DP15
GlycosylTransferase Family (GT)	A_46_P227844	23291.8	6880.99	9523.53	4500.22	AT5G24300	SSI1	Glycogen/starch synthases, ADP-glucose type	DP15
GlycosylTransferase Family (GT)	A_46_P241609	2847.94	264.058	89.7205	300.261	AT3G21760	HYR1	UDP-Glycosyltransferase superfamily protein	DP15
GlycosylTransferase Family (GT)	A_46_P244259	341.043	27.366	31.0496	13.4977	AT2G47180	AtGolS1, GolS1	Galactinol synthase 1	DP15
GlycosylTransferase Family (GT)	A_46_P256844	14317.6	848.782	4161.37	5225.4	AT5G54010		UDP-Glycosyltransferase superfamily protein	DP15
GlycosylTransferase Family (GT)	A_46_P258164	366.884	278.885	43.0979	10.7304	AT5G54060	UF3GT	UDP-glucose:flavonoid 3-o-glucosyltransferase	DP15
GlycosylTransferase Family (GT)	A_46_P289238	598.346	131.57	49.5266	32.0291	AT2G45830	DTA2	Downstream target of AGL15 2	DP15
GlycosylTransferase Family (GT)	A_46_P297575	34735.4	9484.68	11616.3	6684.46	AT5G24300	SSI1	Glycogen/starch synthases, ADP-glucose type	DP15
GlycosylTransferase Family (GT)	A_46_P300815	353.578	41.3729	9.68631	10.9232	AT5G20260		Exostosin family protein	DP15
GlycosylTransferase Family (GT)	A_46_P315575	3194.62	957.07	523.413	648.918	AT1G32900		UDP-Glycosyltransferase superfamily protein	DP15
GlycosylTransferase Family (GT)	A_46_P320840	28692.5	1895.33	1168.1	3101.84	AT2G32530	ATCSLB03, CSLB03, ATCSLB3	Cellulose synthase-like B3	DP15
GlycosylTransferase Family (GT)	A_46_P336385	1166.32	119.973	85.8604	303.744	AT2G31790		UDP-Glycosyltransferase superfamily protein	DP15
GlycosylTransferase Family (GT)	A_46_P338135	335.824	16.2295	7.57075	6.96294	AT4G21060		Galactosyltransferase family protein	DP15
GlycosylTransferase Family (GT)	A_46_P350410	691.414	540.463	38.5965	6.92227	AT2G02060		Homeodomain-like superfamily protein	DP15
GlycosylTransferase Family (GT)	A_46_P350850	24386.2	37391.4	6101.24	3276.98	AT5G17050	UGT78D2	UDP-glucosyl transferase 78D2	DP15
GlycosylTransferase Family (GT)	A_46_P353010	1622.56	481.249	89.463	123.726	AT1G05680	UGT74E2	Uridine diphosphate glycosyltransferase 74E2	DP15
GlycosylTransferase Family (GT)	A_46_P355060	4320.91	494.692	238.505	52.5176	AT2G30150		UDP-Glycosyltransferase superfamily protein	DP15
GlycosylTransferase Family (GT)	A_46_P358590	26238	29141.4	9381.47	4099.08	AT4G31780	MGD1, MGDA	Monogalactosyl diacylglycerol synthase 1	DP15
GlycosylTransferase Family (GT)	A_46_P361315	22879	3476.85	5314.27	1577.32	AT4G34135	UGT73B2	UDP-glucosyltransferase 73B2	DP15
GlycosylTransferase Family (GT)	A_46_P371930	61.8582	47.1652	33.2699	27.7845	AT3G06440		Galactosyltransferase family protein	DP15
GlycosylTransferase Family (GT)	A_46_P374470	1473.07	138.101	97.7086	241.849	AT5G37180	SUS5, ATSUS5	Sucrose synthase 5	DP15
GlycosylTransferase Family (GT)	A_46_P377420	9604.46	2637.19	2669.94	1936.61	AT4G15260		UDP-Glycosyltransferase superfamily protein	DP15
GlycosylTransferase Family (GT)	A_46_P383428	2797.94	443.525	130.296	111.013	AT1G24170	GATL8, LGT9	Nucleotide-diphospho-sugar transferases superfamily protein	DP15
GlycosylTransferase Family (GT)	A_46_P233819	6.95873	12.1185	4755.76	10906.6	AT1G07850		Protein of unknown function (DUF604)	DP2
GlycosylTransferase Family (GT)	A_46_P184336	9.05051	80.3239	8.06956	7.55153	AT2G23250	UGT84B2	UDP-glucosyl transferase 84B2	DP3
GlycosylTransferase Family (GT)	A_46_P189294	6.84086	235.397	8.80292	106.784	AT1G50580		UDP-Glycosyltransferase superfamily protein	DP3
GlycosylTransferase Family (GT)	A_46_P230589	11.1035	69.5249	149.855	12.442	AT2G43840	UGT74F1	UDP-glycosyltransferase 74 F1	DP3
GlycosylTransferase Family (GT)	A_46_P235769	53.4406	21.162	90.3185	60.5402	AT5G49190	SUS2，SSA，ATSUS2	Sucrose synthase 2	DP3
GlycosylTransferase Family (GT)	A_46_P249099	60.855	136.301	62.1126	17.0163	AT3G11340		UDP-Glycosyltransferase superfamily protein	DP3
GlycosylTransferase Family (GT)	A_46_P161849	11.6547	6290.16	4487.53	322.598	AT5G13000	ATGSL12, gsl12	Glucan synthase-like 12	DP4
GlycosylTransferase Family (GT)	A_46_P177494	117.975	651.958	2717.76	1114.68	AT4G19970		Best Arabidopsis thaliana protein match is: nucleotide-diphospho-sugar transferase family protein (TAIR:AT5G44820.1)	DP4
GlycosylTransferase Family (GT)	A_46_P204259	45.0339	184.481	519.628	179.762	AT3G21800	UGT71B8	UDP-glucosyl transferase 71B8	DP4
GlycosylTransferase Family (GT)	A_46_P266593	6.99205	304.09	650.489	1192.78	AT5G04500		Glycosyltransferase family protein 47	DP4
GlycosylTransferase Family (GT)	A_46_P384248	44.1853	701.688	1559.81	2683.71	AT2G03210	FUT2, ATFUT2	Fucosyltransferase 2	DP4
GlycosylTransferase Family (GT)	A_46_P159689	35.1836	430509	255054	7486.39	AT1G33430		Galactosyltransferase family protein	DP5
GlycosylTransferase Family (GT)	A_46_P069196	138.025	13.648	269.521	3224.27	AT2G28110	FRA8, IRX7	Exostosin family protein	DP6
GlycosylTransferase Family (GT)	A_46_P191494	28.6828	48.0248	379.533	4277.4	AT4G01770	RGXT1	Rhamnogalacturonan xylosyltransferase 1	DP6
GlycosylTransferase Family (GT)	A_46_P289683	253.154	40.2129	488.806	8966.99	AT4G02280	SUS3, ATSUS3	Sucrose synthase 3	DP6
GlycosylTransferase Family (GT)	A_46_P382658	70.4356	20.7754	47.0649	7800.38	AT2G33100	ATCSLD1, CSLD1	Cellulose synthase-like D1	DP6
GlycosylTransferase Family (GT)	A_46_P154039	477.347	120.909	925.622	16424.4	AT4G02280	SUS3, ATSUS3	Sucrose synthase 3	DP7
GlycosylTransferase Family (GT)	A_46_P247034	377.482	860.65	3682.78	11906.1	AT1G73880	UGT89B1	UDP-glucosyl transferase 89B1	DP7
GlycosylTransferase Family (GT)	A_46_P271828	705.951	414.555	312.102	21043.2	AT5G14480		Beta-1,4-N-acetylglucosaminyltransferase family protein	DP7
GlycosylTransferase Family (GT)	A_46_P298115	993.466	108.566	873.35	30305.7	AT4G38190	ATCSLD4，CSLD4	Cellulose synthase like D4	DP7
GlycosylTransferase Family (GT)	A_46_P343040	691.197	335.311	264.707	20718.1	AT2G19880		Nucleotide-diphospho-sugar transferases superfamily protein	DP7
GlycosylTransferase Family (GT)	A_46_P223889	7.64523	7.2689	7590.09	89000.9	AT1G63450		Immunoglobulin E-set superfamily protein	DP8
GlycosylTransferase Family (GT)	A_46_P298750	6.6266	38.0095	2608.45	27340.9	AT4G16745		Exostosin family protein	DP8
GlycosylTransferase Family (GT)	A_46_P100929	14.8787	33.2812	23.7251	4963.93	AT5G66690	UGT72E2	UDP-Glycosyltransferase superfamily protein	DP9
GlycosylTransferase Family (GT)	A_46_P110534	10.7737	8.55964	12.919	4690.53	AT3G10320		Glycosyltransferase family 61 protein	DP9
GlycosylTransferase Family (GT)	A_46_P298155	14.2849	9.5693	12.3222	9427.53	AT2G33100	ATCSLD1, CSLD1	Cellulose synthase-like D1	DP9
GlycosylTransferase Family (GT)	A_46_P302225	9.92653	8.08832	7.69454	56601.3	AT3G06260	GATL4	Galacturonosyltransferase-like 4	DP9
Polysaccharide Lyase Family (PL)	A_46_P301975	6.70625	6.70343	6.9833	532.441	AT5G15110		Pectate lyase family protein	DP10
Polysaccharide Lyase Family (PL)	A_46_P332585	6840.34	523.922	660.767	32437.7	AT5G48900		Pectin lyase-like superfamily protein	DP12
Polysaccharide Lyase Family (PL)	A_46_P036056	8911.17	9752	12104.5	22640.5	AT3G55140		Pectin lyase-like superfamily protein	DP13
Polysaccharide Lyase Family (PL)	A_46_P273228	742.268	553.194	607.916	2108.4	AT3G55140		Pectin lyase-like superfamily protein	DP13
Polysaccharide Lyase Family (PL)	A_46_P316025	1246.34	78.7565	70.8012	5129.21	AT3G07010		Pectin lyase-like superfamily protein	DP13
Polysaccharide Lyase Family (PL)	A_46_P065246	84.0582	760.892	211.893	118.588	AT4G13710		Pectin lyase-like superfamily protein	DP14
Polysaccharide Lyase Family (PL)	A_46_P360235	1691.05	16121.2	7948.06	3212.08	AT4G13710		Pectin lyase-like superfamily protein	DP14
Polysaccharide Lyase Family (PL)	A_46_P285818	3484.65	388.859	57.8942	283.426	AT5G63180		Pectin lyase-like superfamily protein	DP15
Polysaccharide Lyase Family (PL)	A_46_P359280	17227.6	2488.87	729.971	3009.66	AT5G63180		Pectin lyase-like superfamily protein	DP15
Polysaccharide Lyase Family (PL)	A_46_P012421	6.89293	6.87734	12957.4	236274	AT4G37950		Rhamnogalacturonate lyase family protein	DP8
Polysaccharide Lyase Family (PL)	A_46_P159599	7.41007	6.9299	1645.17	74470.6	AT4G37950		Rhamnogalacturonate lyase family protein	DP8
Polysaccharide Lyase Family (PL)	A_46_P074257	6.83272	6.85343	7.6979	51368.8	AT2G02720		Pectate lyase family protein	DP9
Polysaccharide Lyase Family (PL)	A_46_P132489	12.7108	9.60658	8.4016	72649.8	AT1G14420	AT59	Pectate lyase family protein	DP9
Polysaccharide Lyase Family (PL)	A_46_P235744	11.0771	65.3693	6.95415	77977.4	AT1G14420	AT59	Pectate lyase family protein	DP9
Polysaccharide Lyase Family (PL)	A_46_P252729	10.369	8.28296	8.00246	70967.7	AT5G15110		Pectate lyase family protein	DP9
Polysaccharide Lyase Family (PL)	A_46_P297655	11.531	7.71938	7.80627	97085.6	AT2G02720		Pectate lyase family protein	DP9
Polysaccharide Lyase Family (PL)	A_46_P336095	14.1686	9.88567	8.43695	30791.3	AT1G14420	AT59	Pectate lyase family protein	DP9

## Sheet: TFs
Transcription factors identified in each dominant pattern
Dominant patterns	ProbeName	Ls-average	SBs-average	An-MBs-average	An-LBs-average	annotated TAIR ID	Symbol	Description	TF family	Score（bits）	E-value	Identity
DP1
	A_46_P364805	3.88881	15.6951	11.973	5.03403	AT2G31220		Basic helix-loop-helix (bHLH) DNA-binding superfamily protein	bHLH	864	0	0.82
	A_46_P130829	2.77428	15.3711	4.37389	8.77908	AT5G56110	AtMYB103, ATMYB80, MYB103, MS188	Myb domain protein 103	MYB	700	0	0.88
	A_46_P226269	4.90906	9.92291	4.42561	3.76308	AT1G68200		Zinc finger C-x8-C-x5-C-x3-H type family protein	C3H	436	1e-121	0.9
	A_46_P177799	3.27027	10.4263	8.24222	2.98223	AT2G31210		Basic helix-loop-helix (bHLH) DNA-binding superfamily protein	bHLH	434	1e-121	0.84
	A_46_P259883	3.23406	9.86491	2.92829	2.98032	AT1G60350	anac024, NAC024	NAC domain containing protein 24	NAC	157	1e-37	0.83
	A_46_P105909	6.09526	10.4156	4.36713	2.72131	AT3G20750	GATA29	GATA transcription factor 29	C2C2-Gata	155	1e-36	0.9
	A_46_P050211	2.83332	10.8092	2.88382	2.87072	AT1G60350	anac024, NAC024	NAC domain containing protein 24	NAC	145	1e-33	0.83
	A_46_P360550	6.74371	11.5881	7.17802	4.88133	AT2G27650		Ubiquitin carboxyl-terminal hydrolase-related protein	C2H2	83.8	1e-15	0.86
DP2
	A_46_P338370	3.13874	3.95705	12.8032	8.57825	AT2G24260	LRL1	LJRHL1-like 1	bHLH	519	1e-146	0.89
	A_46_P316830	3.43345	3.06638	11.7079	7.21834	AT4G26440	WRKY34, ATWRKY34, MSP3	WRKY DNA-binding protein 34	WRKY	345	5e-94	0.86
	A_46_P383078	2.81377	4.11222	11.1764	10.7724	AT2G35420		RING/U-box superfamily protein	C3H	170	1e-41	0.82
	A_46_P104614	4.07819	5.58801	11.6465	12.8972	AT1G04880		HMG (high mobility group) box protein with ARID/BRIGHT DNA-binding domain	ARID	56	3e-07	0.92
DP3
	A_46_P259434	5.65677	7.30403	4.66926	3.02796	AT2G46530	ARF11	Auxin response factor 11	ARF	1172	0	0.88
	A_46_P319020	5.76903	3.71126	6.53561	4.53928	AT4G23550	WRKY29，ATWRKY29	WRKY family transcription factor	WRKY	525	1e-148	0.86
	A_46_P098059	3.21123	7.86666	7.25746	5.19005	AT3G51060	STY1, SRS1	Lateral root primordium (LRP) protein-related	C2H2	478	1e-134	0.83
	A_46_P293518	4.03573	5.52291	6.351	3.01121	AT5G25190		Integrase-type DNA-binding superfamily protein	AP2-EREBP	400	1e-111	0.9
	A_46_P250454	2.83739	6.45628	6.18899	6.37111	AT5G48890		C2H2-like zinc finger protein	C2H2	371	1e-102	0.85
	A_46_P093036	4.89058	6.81696	5.36012	5.10262	AT1G30330	ARF6	Auxin response factor 6	ARF	329	1e-89	0.91
	A_46_P219714	4.62839	7.29498	4.84757	3.1936	AT2G24700		Transcriptional factor B3 family protein	REM	287	8e-77	0.86
	A_46_P224139	3.1717	6.06739	9.08567	6.51305	AT4G00540	ATMYB3R2, PC-MYB2, MYB3R-2, MYB3R2	Myb domain protein 3r2	MYB	283	1e-75	0.84
	A_46_P236469	3.64612	8.65223	8.37342	5.40968	AT1G28360	ERF12, ATERF12	ERF domain protein 12	AP2-EREBP	274	1e-72	0.91
	A_46_P238864	3.90606	6.00732	5.13583	3.03458	AT4G24150	AtGRF8，GRF8	Growth-regulating factor 8	GRF	260	5e-68	0.91
	A_46_P067951	2.85073	4.11155	5.71086	3.53439	AT5G17800	AtMYB56, MYB56	Myb domain protein 56	MYB	258	9e-68	0.9
	A_46_P217244	3.94887	8.49654	4.98788	3.188	AT4G34530	CIB1	Cryptochrome-interacting basic-helix-loop-helix 1	bHLH	248	9e-65	0.94
	A_46_P286223	3.14122	8.24491	5.67952	3.545	AT3G29020	MYB110	Myb domain protein 110	MYB	218	9e-56	0.85
	A_46_P372570	5.74245	5.72929	6.43633	4.01834	AT4G30930	NFD1	Ribosomal protein L21	WRKY	208	6e-53	0.89
	A_46_P364220	3.87529	6.73058	3.88016	3.18574	AT2G31220		Basic helix-loop-helix (bHLH) DNA-binding superfamily protein	bHLH	147	1e-34	0.93
	A_46_P293438	2.73178	3.87325	7.73622	2.79206	AT1G51930		RING/U-box superfamily protein	C3H	81.8	9e-15	0.94
	A_46_P296933	2.80619	2.79036	6.75358	4.76864	AT2G24260	LRL1	LJRHL1-like 1	bHLH	61.9	5e-09	0.95
DP4
	A_46_P116299	4.74596	11.6629	11.2181	9.58699	AT1G08320	TGA9, bZIP21	bZIP transcription factor family protein	bZIP	827	0	0.91
	A_46_P177369	4.09555	8.64735	9.2189	5.74614	AT1G26780	MYB117, AtMYB117, LOF1	Myb domain protein 117	MYB	700	0	0.89
	A_46_P120189	3.57165	13.1976	12.2551	7.8384	AT2G16910	AMS	Basic helix-loop-helix (bHLH) DNA-binding superfamily protein	bHLH	1045	0	0.88
	A_46_P144069	3.70772	10.1822	9.76964	7.84821	AT2G42830	SHP2, AGL5	K-box region and MADS-box transcription factor family protein	MADS	664	0	0.9
	A_46_P265258	3.28131	9.9069	9.5337	7.88395	AT2G42830	SHP2, AGL5	K-box region and MADS-box transcription factor family protein	MADS	664	0	0.9
	A_46_P308520	5.91892	11.1349	11.0872	9.0921	AT2G42830	SHP2, AGL5	K-box region and MADS-box transcription factor family protein	MADS	664	0	0.9
	A_46_P240464	3.4523	11.2084	11.006	9.77547	AT3G58780	SHP1, AGL1	K-box region and MADS-box transcription factor family protein	MADS	1092	0	0.91
	A_46_P118239	3.32569	8.08526	8.42646	9.21435	AT5G20240	PI	K-box region and MADS-box transcription factor family protein	MADS	813	0	0.92
	A_46_P037676	4.56829	11.3115	9.70302	5.25896	AT3G13960	AtGRF5, GRF5	Growth-regulating factor 5	GRF	624	1e-178	0.92
	A_46_P009856	5.25219	10.6404	9.94772	8.06888	AT5G10140	FLC, FLF, AGL25	K-box region and MADS-box transcription factor family protein	MADS	626	1e-178	0.86
	A_46_P009006	3.32887	9.71594	9.62378	10.5888	AT5G10140	FLC, FLF, AGL25	K-box region and MADS-box transcription factor family protein	MADS	567	1e-161	87%
	A_46_P343790	5.21118	9.56056	12.9937	9.95108	AT2G01430	ATHB17, ATHB-17, HB17	Homeobox-leucine zipper protein 17	Homeobox	549	1e-155	0.9
	A_46_P374865	2.88577	11.0779	9.42238	5.52813	AT2G33880	WOX9, HB-3, STIP	Homeobox-3	Homeobox	515	1e-145	0.84
	A_46_P191724	6.02983	10.7691	10.0853	9.28706	AT5G42630	KAN4, ATS	Homeodomain-like superfamily protein	G2-like	509	1e-143	91%
	A_46_P018841	6.04381	9.64063	10.4344	5.48972	AT5G17800	AtMYB56, MYB56	Myb domain protein 56	MYB	502	1e-141	0.92
	A_46_P217879	5.92885	10.0409	8.50379	7.03281	AT1G75430	BLH11	BEL1-like homeodomain 11	Homeobox	464	1e-130	0.85
	A_46_P347660	4.60545	7.59809	8.3783	8.8322	AT4G36920	AP2	Integrase-type DNA-binding superfamily protein	AP2-EREBP	434	1e-121	0.87
	A_46_P096586	5.89457	10.0087	9.7863	6.68093	AT2G37950		RING/FYVE/PHD zinc finger superfamily protein	C3H	280	4e-74	0.84
	A_46_P008581	6.7571	11.7533	11.2	9.46869	AT5G13790	AGL15	AGAMOUS-like 15	MADS	270	3e-71	0.81
	A_46_P323010	6.16528	7.36072	12.0323	9.88055	AT4G31630		Transcriptional factor B3 family protein	REM	93.7	3e-18	0.8
DP5
	A_46_P102634	7.28564	14.4445	13.4748	12.7049	AT1G08320	TGA9, bZIP21	bZIP transcription factor family protein	bZIP	1185	0	0.91
	A_46_P041656	7.52945	12.9818	14.2161	13.9979	AT1G24260	SEP3, AGL9	K-box region and MADS-box transcription factor family protein	MADS	759	0	0.91
	A_46_P009071	3.71615	16.2564	15.3233	8.85393	AT2G16910	AMS	Basic helix-loop-helix (bHLH) DNA-binding superfamily protein	bHLH	1873	0	0.88
	A_46_P166364	2.87096	14.6292	15.0864	15.3163	AT3G54340	AP3, ATAP3	K-box region and MADS-box transcription factor family protein	MADS	952	0	0.91
	A_46_P272418	6.7012	14.0206	13.6042	14.3208	AT5G15800	SEP1, AGL2	K-box region and MADS-box transcription factor family protein	MADS	640	0	0.93
	A_46_P144009	5.0339	13.9383	13.64	14.2923	AT5G15800	SEP1, AGL2	K-box region and MADS-box transcription factor family protein	MADS	888	0	0.92
	A_46_P249774	6.52171	14.8747	14.673	15.2608	AT5G15800	SEP1, AGL2	K-box region and MADS-box transcription factor family protein	MADS	1403	0	0.92
	A_46_P234189	3.02141	14.2838	12.5522	11.9533	AT1G69180	CRC	Plant-specific transcription factor YABBY family protein	C2C2-YABBY	391	1e-108	0.89
	A_46_P210329	6.06931	14.8525	13.193	7.68627	AT2G31210		Basic helix-loop-helix (bHLH) DNA-binding superfamily protein	bHLH	236	1e-61	0.87
	A_46_P139499	5.91551	16.4118	15.4419	12.1354	AT4G29030		Putative membrane lipoprotein	Trihelix	163	4e-39	0.87
DP6
	A_46_P106484	5.95561	3.94589	7.08978	12.1396	AT3G15510	ATNAC2，ANAC056，NARS1，NAC2	NAC domain containing protein 2	NAC	729	0	0.89
	A_46_P364720	5.26956	6.78339	5.38883	15.23	AT3G27810	ATMYB21，ATMYB3，MYB21	Myb domain protein 21	MYB	759	0	0.87
	A_46_P382653	3.30274	4.50373	7.43509	11.7649	AT2G32460	MYB101, ATMYB101, ATM1	Myb domain protein 101	MYB	476	1e-133	0.88
	A_46_P299795	6.07311	3.41476	6.60408	12.8663	AT4G05330	AGD13	ARF-GAP domain 13	C2H2	331	4e-90	0.91
	A_46_P298770	3.83468	6.02002	8.48255	14.1015	AT1G02040		C2H2-type zinc finger family protein	C2H2	186	2e-46	0.91
	A_46_P049651	3.3697	3.18692	6.84894	14.5923	AT2G17180		C2H2-like zinc finger protein	C2H2	89.7	4e-17	0.91
DP7
	A_46_P261818	6.27749	9.99237	10.7447	13.3384	AT3G57390	AGL18	AGAMOUS-like 18	MADS	630	1e-180	0.85
	A_46_P332305	9.36758	10.4629	9.43171	14.4261	AT1G22640	ATMYB3, MYB3	Myb domain protein 3	MYB	523	1e-147	0.91
	A_46_P127999	6.42042	9.99589	9.63465	13.3355	AT3G57390	AGL18	AGAMOUS-like 18	MADS	466	1e-130	0.82
	A_46_P359250	9.71011	9.1396	12.111	14.1516	AT1G62990	KNAT7，IXR11	KNOTTED-like homeobox of Arabidopsis thaliana 7	Homeobox	450	1e-126	0.93
	A_46_P215919	7.6007	7.61927	8.64398	14.2935	AT4G05330	AGD13	ARF-GAP domain 13	C2H2	430	1e-119	0.89
	A_46_P173374	6.86525	7.9197	12.7605	14.2326	AT5G61430	ANAC100, ATNAC5, NAC100	NAC domain containing protein 100	NAC	414	1e-115	0.83
	A_46_P153094	6.03654	7.58477	10.2533	15.3985	AT1G70790		Calcium-dependent lipid-binding (CaLB domain) family protein	C2H2	381	1e-105	0.91
	A_46_P372990	7.26293	8.25417	10.6047	15.5666	AT1G70790		Calcium-dependent lipid-binding (CaLB domain) family protein	C2H2	381	1e-105	0.91
	A_46_P002851	8.46097	8.84601	10.1031	15.0392	AT1G76410	ATL8	RING/U-box superfamily protein	C3H	268	9e-71	0.86
	A_46_P049041	9.00544	10.33	8.79265	14.7942	AT4G00335	RHB1A	RING-H2 finger B1A	C3H	117	2e-25	0.87
	A_46_P062016	7.98674	7.74946	7.96859	14.2546	AT3G57800		Basic helix-loop-helix (bHLH) DNA-binding superfamily protein	bHLH	77.8	2e-13	0.92
DP8
	A_46_P074196	3.40093	3.11091	11.5122	14.3046	AT1G22130	AGL104	AGAMOUS-like 104	MADS	642	0	0.88
	A_46_P002961	3.91892	9.55494	16.1103	16.5743	AT1G61110	anac025, NAC025	NAC domain containing protein 25	NAC	876	0	0.92
	A_46_P157464	5.38006	3.04388	12.5789	16.9925	AT3G16090		RING/U-box superfamily protein	C3H	377	1e-104	0.89
DP9
	A_46_P300260	2.85711	2.92636	4.11161	15.5489	AT1G23540	IGI1, AtPERK12	Protein kinase superfamily protein	Trihelix	1142	0	0.89
	A_46_P146789	2.78872	2.79065	2.80937	12.0128	AT4G33970		Leucine-rich repeat (LRR) family protein	Trihelix	995	0	0.86
	A_46_P325415	5.69412	4.45635	4.20998	17.0484	AT4G33970		Leucine-rich repeat (LRR) family protein	Trihelix	1061	0	0.85
	A_46_P359535	5.7307	4.09001	4.51886	17.6034	AT4G33970		Leucine-rich repeat (LRR) family protein	Trihelix	1061	0	0.85
	A_46_P359040	4.33238	3.82388	2.98913	16.0422	AT4G33970		Leucine-rich repeat (LRR) family protein	Trihelix	99.6	3e-20	0.85
DP10
	A_46_P118749	4.46243	2.95584	2.9287	11.5862	AT1G22380	AtUGT85A3, UGT85A3	UDP-glucosyl transferase 85A3	bHLH	801	0	0.82
	A_46_P074661	3.59297	2.99255	3.31059	8.61018	AT4G05330	AGD13	ARF-GAP domain 13	C2H2	678	0	0.9
	A_46_P046351	2.88519	2.8646	2.85749	10.8183	AT4G33970		Leucine-rich repeat (LRR) family protein	Trihelix	1061	0	0.85
	A_46_P118379	3.69945	3.1696	3.02466	10.1555	AT3G27810	ATMYB21，ATMYB3，MYB21	Myb domain protein 21	MYB	494	1e-139	0.85
	A_46_P256029	3.96589	2.87154	5.86776	11.0962	AT4G35280		C2H2-like zinc finger protein	C2H2	488	1e-137	0.86
	A_46_P205889	3.43756	4.65633	6.66975	10.5503	AT5G65070	MAF4, FCL4, AGL69	K-box region and MADS-box transcription factor family protein	MADS	369	1e-101	0.82
DP11
	A_46_P299330	8.00976	4.99751	4.4588	8.25492	AT3G07940		Calcium-dependent ARF-type GTPase activating protein family	C2H2	1251	0	0.9
	A_46_P294743	4.42837	7.94592	6.65647	8.43501	AT2G33880	WOX9, HB-3, STIP	Homeobox-3	Homeobox	460	1e-128	0.9
	A_46_P036566	7.3013	5.45718	7.44484	11.2667	AT1G74410		RING/U-box superfamily protein	C3H	428	1e-119	0.87
	A_46_P170594	8.86815	6.8385	5.8356	12.1191	AT1G74370		RING/U-box superfamily protein	C3H	274	2e-72	0.87
	A_46_P377990	6.27881	2.95719	7.98859	10.8874	AT1G69540	AGL94	AGAMOUS-like 94	MADS	236	2e-61	0.84
	A_46_P084036	5.47841	5.36848	8.67769	7.21002	AT5G65050	AGL31, MAF2	AGAMOUS-like 31	MADS	208	7e-53	88%
	A_46_P252419	6.01113	5.52995	5.22096	7.43869	AT1G12980	ESR1，DRN	Integrase-type DNA-binding superfamily protein	AP2-EREBP	180	1e-44	0.87
	A_46_P333375	5.8215	5.85022	3.77171	11.9218	AT2G02820	MYB88	Myb domain protein 88	MYB	167	2e-40	0.95
	A_46_P359500	5.36917	6.99323	7.4991	8.43095	AT2G38340	DREB19	Integrase-type DNA-binding superfamily protein	AP2-EREBP	155	7e-37	0.88
	A_46_P216944	8.7872	6.38263	6.4128	11.5665	AT3G07940		Calcium-dependent ARF-type GTPase activating protein family	C2H2	149	6e-35	0.92
	A_46_P194574	6.1655	6.14409	5.92321	8.89292	AT4G32890	GATA9	GATA transcription factor 9	C2C2-Gata	103	2e-21	0.79
	A_46_P298725	6.39823	5.12159	4.77197	11.2744	AT5G50570	SPL13A, SPL13	Squamosa promoter-binding protein-like (SBP domain) transcription factor family protein	SBP	99.6	4e-20	0.98
DP12
	A_46_P361575	10.6068	9.74739	9.05237	10.914	AT1G20980	SPL14, FBR6, SPL1R2, ATSPL14	Squamosa promoter binding protein-like 14	SBP	692	0	0.88
	A_46_P109454	11.3871	8.84989	7.73276	11.6375	AT4G36870	BLH2, SAW1	BEL1-like homeodomain 2	Homeobox	985	0	0.9
	A_46_P348570	10.925	7.7822	9.00062	13.7173	AT1G68190		B-box zinc finger family protein	C2C2-CO-like	505	1e-142	0.85
	A_46_P159269	11.4518	7.7878	6.37491	12.6971	AT4G28270	ATRMA2, RMA2	RING membrane-anchor 2	C3H	452	1e-126	0.88
	A_46_P319025	12.5213	9.47269	9.70787	10.6803	AT1G79430	APL, WDY	Homeodomain-like superfamily protein	G2-like	448	1e-125	0.96
	A_46_P049911	12.5683	8.34286	6.72545	14.2397	AT2G42380	ATBZIP34, BZIP34	Basic-leucine zipper (bZIP) transcription factor family protein	bZIP	450	1e-125	0.87
	A_46_P336975	13.3529	9.88241	8.21285	13.9478	AT2G42380	ATBZIP34, BZIP34	Basic-leucine zipper (bZIP) transcription factor family protein	bZIP	450	1e-125	0.87
	A_46_P044136	10.8746	8.99041	8.93437	10.6187	AT4G36780	BEH2	BES1/BZR1 homolog 2	BZR	258	1e-67	0.87
	A_46_P033131	13.2394	10.006	8.0777	10.4305	AT2G15580		RING/U-box superfamily protein	C3H	236	4e-61	0.86
	A_46_P110044	11.8453	9.64559	9.47126	10.9471	AT5G05090		Homeodomain-like superfamily protein	G2-like	178	1e-43	0.8
	A_46_P350400	11.7413	9.3356	8.99062	10.8335	AT3G03550		RING/U-box superfamily protein	C3H	111	8e-24	0.85
DP13
	A_46_P277373	10.3467	9.22917	10.6934	11.0834	AT1G28520	VOZ1	Vascular plant one zinc finger protein	VOZ-9	920	0	0.86
	A_46_P056246	10.4317	9.63673	10.3179	11.5209	AT1G30810		Transcription factor jumonji (jmj) family protein / zinc finger (C5HC2 type) family protein	JUMONJI	1522	0	0.88
	A_46_P318950	12.6759	11.9429	13.1403	13.8275	AT1G30810		Transcription factor jumonji (jmj) family protein / zinc finger (C5HC2 type) family protein	JUMONJI	1522	0	0.88
	A_46_P052256	13.3924	13.2507	13.2184	15.1661	AT1G50670		OTU-like cysteine protease family protein	C2H2	878	0	0.92
	A_46_P242444	11.962	11.4196	11.2044	13.607	AT1G50670		OTU-like cysteine protease family protein	C2H2	894	0	0.92
	A_46_P147989	13.1483	13.7197	13.3625	15.742	AT1G53320	AtTLP7，TLP7	Tubby like protein 7	TUB	646	0	0.92
	A_46_P130189	9.04785	8.51508	11.0064	12.5451	AT1G62990	KNAT7, IXR11	KNOTTED-like homeobox of Arabidopsis thaliana 7	Homeobox	1170	0	0.91
	A_46_P075596	10.3215	11.306	11.6346	15.1174	AT1G70790		Calcium-dependent lipid-binding (CaLB domain) family protein	C2H2	737	0	0.91
	A_46_P297905	10.6985	11.7633	12.1178	15.6046	AT1G70790		Calcium-dependent lipid-binding (CaLB domain) family protein	C2H2	737	0	0.91
	A_46_P317960	13.2637	10.5173	12.2929	12.1853	AT1G75410	BLH3	BEL1-like homeodomain 3	Homeobox	726	0	0.88
	A_46_P179944	9.61567	9.35678	9.43158	13.05	AT2G40620		Basic-leucine zipper (bZIP) transcription factor family protein	bZIP	646	0	0.89
	A_46_P235809	10.4374	10.8918	10.6134	12.0862	AT2G46270	GBF3	G-box binding factor 3	bZIP	948	0	0.87
	A_46_P062481	8.79903	9.3643	9.13801	10.0994	AT3G16090		RING/U-box superfamily protein	C3H	747	0	0.89
	A_46_P021541	12.3287	13.2897	13.1106	13.4779	AT3G19910		RING/U-box superfamily protein	C3H	670	0	0.86
	A_46_P124745	10.6354	9.96039	9.47456	11.5074	AT4G21160	ZAC	Calcium-dependent ARF-type GTPase activating protein family	C2H2	1205	0	0.9
	A_46_P379123	8.65374	6.29843	11.1826	11.7771	AT4G22950	AGL19，GL19	AGAMOUS-like 19	MADS	648	0	0.87
	A_46_P242564	8.40683	8.23097	8.63561	11.0249	AT4G39070		B-box zinc finger family protein	C2C2-CO-like	634	0	0.88
	A_46_P084791	9.86014	9.77833	10.3924	11.2831	AT5G08130	BIM1	Basic helix-loop-helix (bHLH) DNA-binding superfamily protein	bHLH	815	0	0.85
	A_46_P313125	11.322	12.8577	12.6513	13.2513	AT5G12310		RING/U-box superfamily protein	C3H	662	0	0.85
	A_46_P155759	9.02113	10.3221	10.6884	11.539	AT5G12310		RING/U-box superfamily protein	C3H	672	0	0.85
	A_46_P307821	9.36017	9.5891	9.51941	10.8759	AT5G37020	ARF8	Auxin response factor 8	ARF	1116	0	0.93
	A_46_P213129	12.6123	13.4338	13.7313	13.8915	AT4G31420		Zinc finger protein 622	C2H2	626	1e-179	0.89
	A_46_P287538	12.5453	13.9928	14.285	13.7615	AT5G14540		Protein of unknown function (DUF1421)	Trihelix	605	1e-172	0.81
	A_46_P075951	9.30213	10.0305	9.83673	12.0502	AT1G04990		Zinc finger C-x8-C-x5-C-x3-H type family protein	C3H	593	1e-168	0.86
	A_46_P042796	10.3937	10.9281	11.5879	10.9913	AT4G32730	PC-MYB1, MYB3R-1, ATMYB3R-1, ATMYB3R1	Homeodomain-like protein	MYB	561	1e-159	0.88
	A_46_P112729	9.93769	6.88471	8.73066	13.1383	AT1G68190		B-box zinc finger family protein	C2C2-CO-like	531	1e-150	0.85
	A_46_P235569	9.65016	10.816	10.737	13.491	AT3G07650	COL9	CONSTANS-like 9	C2C2-CO-like	513	1e-144	0.89
	A_46_P230854	10.4963	10.6985	11.5771	11.6568	AT5G18830	SPL7, ATSPL7	Squamosa promoter binding protein-like 7	SBP	511	1e-144	0.83
	A_46_P108059	9.50861	8.36763	9.78242	11.357	AT1G52880	NAM, ANAC018, ATNAM, NARS2	NAC (No Apical Meristem)domain transcriptional regulator superfamily protein	NAC	486	1e-136	0.86
	A_46_P371750	7.90156	10.0421	7.54475	12.8984	AT1G22640	ATMYB3, MYB3	Myb domain protein 3	MYB	480	1e-134	0.9
	A_46_P209599	12.3281	13.5276	13.4487	14.7042	AT3G09770		RING/U-box superfamily protein	C3H	474	1e-133	0.89
	A_46_P188994	11.6688	12.9555	12.6443	13.5589	AT5G12310		RING/U-box superfamily protein	C3H	476	1e-133	0.88
	A_46_P177739	12.8341	12.9072	12.5254	14.6723	AT4G34990	AtMYB32，MYB32	Myb domain protein 32	MYB	470	1e-131	0.87
	A_46_P327230	10.7951	10.534	11.2608	11.824	AT1G08620	PKDM7D	Transcription factor jumonji (jmj) family protein / zinc finger (C5HC2 type) family protein	JUMONJI	460	1e-128	0.89
	A_46_P081016	12.2795	12.3377	12.5037	14.205	AT4G34990	AtMYB32，MYB32	Myb domain protein 32	MYB	446	1e-124	0.89
	A_46_P244904	12.0458	13.5289	13.5292	13.7261	AT5G12310		RING/U-box superfamily protein	C3H	442	1e-123	0.89
	A_46_P345140	8.21686	6.79385	13.1213	10.5268	AT2G24260	LRL1	LJRHL1-like 1	bHLH	436	1e-121	0.91
	A_46_P291068	9.67609	10.2988	10.832	10.8833	AT5G41350		RING/U-box superfamily protein	C3H	432	1e-120	0.82
	A_46_P221449	7.7953	8.45744	8.16854	10.6344	AT1G53320	AtTLP7, TLP7	Tubby like protein 7	TUB	400	1e-111	0.9
	A_46_P246534	8.9138	10.8438	11.7911	14.6824	AT3G46640	PCL1	Homeodomain-like superfamily protein	G2-like	396	1e-109	0.82
	A_46_P221959	8.15365	8.25087	7.80424	9.3815	AT1G30810		Transcription factor jumonji (jmj) family protein / zinc finger (C5HC2 type) family protein	JUMONJI	392	1e-108	0.87
	A_46_P104444	12.4108	13.0566	13.6389	14.5613	AT2G15530		RING/U-box superfamily protein	C3H	391	1e-108	0.87
	A_46_P310580	13.551	13.9796	14.0351	16.2054	AT2G18280	AtTLP2, TLP2	Tubby like protein 2	TUB	394	1e-108	0.9
	A_46_P210104	10.3693	11.4597	11.56	12.4546	AT1G14685	BPC2, BBR/BPC2, ATBPC2	Basic pentacysteine 2	BBR/BPC	391	1e-107	0.88
	A_46_P262833	8.64457	8.83205	8.64243	9.90946	AT3G16090		RING/U-box superfamily protein	C3H	377	1e-104	0.89
	A_46_P229614	11.7298	11.2035	10.5428	12.754	AT5G47140	GATA27	GATA transcription factor 27	C2C2-Gata	375	1e-103	0.88
	A_46_P356280	10.5228	11.4003	12.6967	12.1631	AT4G24060		Dof-type zinc finger DNA-binding family protein	C2C2-Dof	363	1e-99	0.9
	A_46_P351620	8.47278	8.79244	8.65843	12.4395	AT3G57480		Zinc finger (C2H2 type, AN1-like) family protein	C2H2	361	9e-99	0.85
	A_46_P081561	8.42366	9.96605	9.4574	11.9134	AT5G13330	Rap2.6L	Related to AP2 6l	AP2-EREBP	357	2e-97	0.85
	A_46_P093351	8.9874	9.83755	10.3224	12.4185	AT5G56270	WRKY2, ATWRKY2	WRKY DNA-binding protein 2	WRKY	343	2e-93	0.92
	A_46_P185510	12.004	10.1809	10.5824	12.5711	AT1G08620	PKDM7D	Transcription factor jumonji (jmj) family protein / zinc finger (C5HC2 type) family protein	JUMONJI	334	1e-90	0.88
	A_46_P181224	11.0568	11.6123	11.7039	12.49	AT4G31420		Zinc finger protein 622	C2H2	327	1e-88	0.81
	A_46_P297478	9.64055	9.10223	9.56588	11.6909	AT2G32930	ZFN2	Zinc finger nuclease 2	C2H2	321	8e-87	0.82
	A_46_P333480	9.10464	13.4708	13.1875	13.1506	AT3G02310	SEP2, AGL4	K-box region and MADS-box transcription factor family protein	MADS	319	2e-86	0.89
	A_46_P321570	11.7447	12.6802	12.433	13.1463	AT4G14920		Acyl-CoA N-acyltransferase with RING/FYVE/PHD-type zinc finger protein	PHD	319	7e-86	0.87
	A_46_P182109	9.90967	10.9783	10.4446	12.218	AT5G42520	BPC6, BBR/BPC6, ATBPC6	Basic pentacysteine 6	BBR/BPC	313	2e-84	0.85
	A_46_P087781	8.96579	8.18523	8.06137	10.2306	AT2G32930	ZFN2	Zinc finger nuclease 2	C2H2	293	1e-78	0.9
	A_46_P179609	9.12403	8.67432	8.4705	10.7373	AT2G32930	ZFN2	Zinc finger nuclease 2	C2H2	293	1e-78	0.9
	A_46_P209229	8.71567	7.97301	7.23095	9.68515	AT1G13960	WRKY4	WRKY DNA-binding protein 4	WRKY	266	4e-70	0.88
	A_46_P103769	7.94782	9.57973	9.9037	10.1584	AT1G28050		B-box type zinc finger protein with CCT domain	C2C2-CO-like	240	4e-62	0.84
	A_46_P329670	9.72547	10.6145	11.1955	11.8684	AT5G59780	MYB59, ATMYB59-2	Myb domain protein 59	MYB	236	3e-61	0.93
	A_46_P219349	11.3447	10.6868	10.7361	12.5255	AT3G09770		RING/U-box superfamily protein	C3H	236	4e-61	0.84
	A_46_P261618	6.85339	8.95843	9.8604	10.6167	AT3G11200	AL2	Alfin-like 2	Alfin-like	234	1e-60	0.87
	A_46_P321765	8.70098	11.1891	10.996	11.3609	AT1G28050		B-box type zinc finger protein with CCT domain	C2C2-CO-like	232	5e-60	0.89
	A_46_P161184	12.6156	14.5534	13.771	14.2669	AT5G37020	ARF8, ATARF8	Auxin response factor 8	ARF	232	5e-60	0.85
	A_46_P176749	13.2849	9.93207	11.0816	12.933	AT1G33240	AT-GTL1, AT-GTL2, GTL1	GT-2-like 1	Trihelix	230	3e-59	0.92
	A_46_P346605	7.16165	7.43364	7.75381	11.1718	AT4G00305		RING/U-box superfamily protein	C3H	226	2e-58	0.86
	A_46_P220024	11.4699	11.2827	11.302	13.472	AT4G27310		B-box type zinc finger family protein	C2C2-CO-like	214	2e-54	0.86
	A_46_P112329	10.6771	10.9047	11.783	11.852	AT5G18830	SPL7	Squamosa promoter binding protein-like 7	SBP	202	5e-51	0.84
	A_46_P188844	9.81015	9.00608	9.86918	12.4782	AT1G69330		RING/U-box superfamily protein	C3H	200	3e-50	0.86
	A_46_P086456	9.98778	11.342	11.3708	11.6578	AT3G02340		RING/U-box superfamily protein	C3H	198	6e-50	0.83
	A_46_P038406	6.45366	9.84577	10.3553	11.9932	AT3G46640	PCL1	Homeodomain-like superfamily protein	G2-like	167	3e-40	86%
	A_46_P054181	10.0637	11.3573	12.6738	12.5347	AT1G15100	RHA2A	RING-H2 finger A2A	C3H	163	3e-39	0.86
	A_46_P368395	10.5615	11.4238	11.4502	12.4884	AT5G12310		RING/U-box superfamily protein	C3H	149	4e-35	0.9
	A_46_P285238	11.7701	10.2187	10.6807	13.9844	AT1G59640	ZCW32, BPE, BPEp	Big petal P	bHLH	147	2e-34	0.9
	A_46_P254464	9.99901	12.1269	12.5342	13.4772	AT3G57800		Basic helix-loop-helix (bHLH) DNA-binding superfamily protein	bHLH	143	2e-33	0.84
	A_46_P073626	8.44023	11.1971	11.3461	10.9371	AT1G28050		B-box type zinc finger protein with CCT domain	C2C2-CO-like	137	3e-31	80%
	A_46_P274248	14.1079	12.5814	12.4799	14.2455	AT3G16770	RAP2.3，ATEBP，ERF72，EBP	Ethylene-responsive element binding protein	AP2-EREBP	133	2e-30	0.85
	A_46_P052211	9.67579	9.53165	9.52272	11.1986	AT5G08139		RING/U-box superfamily protein	C3H	121	2e-26	0.9
	A_46_P369635	10.1183	9.29753	9.11929	10.3926	AT5G26210	AL4	Alfin-like 4	Alfin-like	113	3e-24	0.87
	A_46_P160259	10.1356	9.93715	9.89738	11.5027	AT5G08139		RING/U-box superfamily protein	C3H	111	1e-23	0.9
	A_46_P078151	7.76337	10.883	11.9576	11.0061	AT3G03450	RGL2	RGA-like 2	GRAS	105	5e-22	0.83
	A_46_P079986	7.31885	7.09167	9.58131	10.303	AT2G38340	DREB19	Integrase-type DNA-binding superfamily protein	AP2-EREBP	91.7	9e-18	0.86
	A_46_P361810	7.7292	9.89683	13.6657	10.2006	AT2G26950	AtMYB104, MYB104	Myb domain protein 104	MYB	85.7	1e-15	0.91
	A_46_P018271	7.87926	10.6829	11.6487	10.9174	AT3G03450	RGL2	RGA-like 2	GRAS	73.8	1e-12	0.85
	A_46_P246389	9.9259	11.2723	12.6867	12.5318	AT1G15100	RHA2A	RING-H2 finger A2A	C3H	778	4e-10	0.86
	A_46_P035896	11.5492	11.7344	11.7031	12.9704	AT3G18290	EMB2454, BTS	Zinc finger protein-related	C2H2	644	0	0.91
	A_46_P001726	9.22723	10.7238	10.4613	10.9238	AT4G21550	VAL3	VP1/ABI3-like 3	ABI3VP1	56	5e-07	1
DP14
	A_46_P016161	13.6912	14.2227	14.3665	13.278	AT1G04850		Ubiquitin-associated (UBA)/TS-N domain-containing protein	C2H2	733	0	0.9
	A_46_P248114	14.4709	15.2053	15.4429	14.3845	AT1G04850		Ubiquitin-associated (UBA)/TS-N domain-containing protein	C2H2	682	0	0.91
	A_46_P245989	14.0751	15.2969	14.9032	13.7059	AT5G16070		TCP-1/cpn60 chaperonin family protein	TCP	1029	0	0.92
	A_46_P339955	14.0294	14.9413	15.1798	12.5844	AT3G57150	NAP57，AtNAP57，CBF5，AtCBF5	Homologue of NAP57	NAC	472	1e-132	0.86
	A_46_P234869	14.0205	14.4785	15.1638	12.9469	AT5G62000	ARF2，ARF1-BP，HSS，ORE14	Auxin response factor 2	ARF	444	1e-124	0.94
	A_46_P061091	13.9768	14.8342	14.6379	13.7304	AT2G02470	AL6	Alfin-like 6	Alfin-like	404	1e-112	0.88
	A_46_P133014	14.3819	15.5406	15.4619	14.4632	AT2G30410	KIS	Tubulin folding cofactor A (KIESEL)	TCP	371	1e-101	0.88
	A_46_P133134	14.0152	15.3645	15.2969	14.2537	AT2G30410	KIS	Tubulin folding cofactor A (KIESEL)	TCP	355	4e-97	0.87
	A_46_P283498	14.1191	15.374	15.2378	14.2402	AT2G30410	KIS	Tubulin folding cofactor A (KIESEL)	TCP	355	4e-97	0.87
	A_46_P193264	13.7644	14.9577	14.819	13.8921	AT2G30410	KIS	Tubulin folding cofactor A (KIESEL)	TCP	355	4e-97	0.87
	A_46_P147129	15.3586	14.7992	14.1293	16.4286	AT3G52800		A20/AN1-like zinc finger family protein	C2H2	266	4e-70	0.9
	A_46_P151944	15.7024	15.4997	15.1119	13.7529	AT5G24930	ATCOL4，COL4	CONSTANS-like 4	C2C2-CO-like	260	4e-68	0.86
	A_46_P144909	15.162	15.9182	15.5483	14.77	AT1G53910	RAP2.12	Related to AP2 12	AP2-EREBP	246	3e-64	0.84
	A_46_P319775	14.812	14.0129	13.6179	16.4153	AT3G52800		A20/AN1-like zinc finger family protein	C2H2	240	2e-62	0.88
	A_46_P247074	14.0839	14.731	14.4706	15.5158	AT3G20770	EIN3, AtEIN3	Ethylene insensitive 3 family protein	EIL	228	1e-58	0.88
	A_46_P251464	14.7152	13.7442	14.0493	16.2943	AT4G27310		B-box type zinc finger family protein	C2C2-CO-like	196	3e-49	0.85
	A_46_P308890	14.1202	14.897	15.316	15.0055	AT3G14230	RAP2.2	Related to AP2 2	AP2-EREBP	155	2e-36	0.86
	A_46_P359360	15.3983	15.3119	14.8795	13.337	AT5G24930	ATCOL4, COL4	CONSTANS-like 4	C2C2-CO-like	149	8e-35	0.87
	A_46_P236569	15.5194	14.849	14.2477	16.5738	AT3G52800		A20/AN1-like zinc finger family protein	C2H2	67.9	8e-11	0.9
	A_46_P366075	13.2487	13.66	13.8913	12.8405	AT1G04850		Ubiquitin-associated (UBA)/TS-N domain-containing protein	C2H2	749	0	0.9
	A_46_P155099	12.8817	14.1987	14.0817	13.5343	AT1G14510	AL7	Alfin-like 7	Alfin-like	844	0	0.88
	A_46_P217789	7.74884	8.57073	7.34707	5.95209	AT1G52150	ATHB-15，ATHB15，CNA，ICU4	Homeobox-leucine zipper family protein / lipid-binding START domain-containing protein	Homeobox	1499	0	0.92
	A_46_P351230	12.6987	13.9251	13.2847	11.637	AT1G52150	ATHB-15，ATHB15，CNA，ICU4	Homeobox-leucine zipper family protein / lipid-binding START domain-containing protein	Homeobox	888	0	0.91
	A_46_P061666	12.2595	13.5073	12.638	11.8876	AT1G59750	ARF1	Auxin response factor 1	ARF	1398	0	0.89
	A_46_P343965	11.6002	15.5466	12.9102	13.0606	AT1G69120	AP1, AGL7	K-box region and MADS-box transcription factor family protein	MADS	817	0	92%
	A_46_P315630	12.9381	13.2509	13.4551	12.2271	AT2G47900	TLP3	Tubby like protein 3	TUB	789	0	0.86
	A_46_P334370	9.84764	10.3397	11.0934	9.90015	AT3G01460	MBD9, ATMBD9	Methyl-CPG-binding domain 9	C2H2	644	0	0.85
	A_46_P177064	8.42482	8.21497	7.71979	7.17531	AT3G12250	TGA6, BZIP45	TGACG motif-binding factor 6	bZIP	646	0	0.9
	A_46_P350135	11.4881	11.5972	11.6714	9.23372	AT3G12270	ATPRMT3，PRMT3	Protein arginine methyltransferase 3	C2H2	844	0	0.89
	A_46_P195479	12.0454	14.1896	12.9832	11.6937	AT3G18990	VRN1, REM39	AP2/B3-like transcriptional factor family protein	ABI3VP1	890	0	0.0
	A_46_P307996	12.6918	13.4167	12.4947	11.5526	AT3G24120		Homeodomain-like superfamily protein	G2-like	716	0	0.86
	A_46_P201284	9.05731	9.78121	8.58957	7.49176	AT4G04890	PDF2	Protodermal factor 2	Homeobox	1685	0	0.88
	A_46_P272328	7.29735	11.72	12.0558	8.76959	AT4G09960	STK, AGL11	K-box region and MADS-box transcription factor family protein	MADS	729	0	0.88
	A_46_P181949	11.3328	12.1277	12.9244	11.8753	AT4G16150		Calmodulin binding;transcription regulators	CAMTA	817	0	0.91
	A_46_P338530	13.2057	14.2482	13.8231	12.4826	AT4G20400	JMJ14，PKDM7B	JUMONJI 14	JUMONJI	735	0	0.88
	A_46_P102644	11.4145	12.2144	12.1814	10.497	AT4G23980	ARF9	Auxin response factor 9	ARF	648	0	0.89
	A_46_P370905	13.1443	12.257	12.9923	12.0674	AT4G29100		Basic helix-loop-helix (bHLH) DNA-binding superfamily protein	bHLH	763	0	0.91
	A_46_P009026	11.2865	13.2011	12.9413	12.2185	AT5G09410	EICBP.B	Ethylene induced calmodulin binding protein	CAMTA	1992	0	0.86
	A_46_P070991	11.8954	13.0668	13.2568	12.0139	AT5G51230	EMF2, VEF2, CYR1, AtEMF2	VEFS-Box of polycomb protein	C2H2	1354	0	0.9
	A_46_P268093	9.5527	9.22835	8.96852	7.238	AT5G62000	ARF2, ARF1-BP, HSS, ORE14	Auxin response factor 2	ARF	954	0	0.86
	A_46_P098954	8.47991	6.12916	5.98268	6.46502	AT5G65210	TGA1	bZIP transcription factor family protein	bZIP	684	0	0.87
	A_46_P343726	9.08733	11.2844	12.5069	9.48519	AT3G54320	WRI1, WRI, ASML1	Integrase-type DNA-binding superfamily protein	AP2-EREBP	632	1e-180	0.9
	A_46_P235429	11.9336	12.0021	12.2654	11.1416	AT2G36720		Acyl-CoA N-acyltransferase with RING/FYVE/PHD-type zinc finger domain	PHD	620	1e-177	0.94
	A_46_P059191	10.5619	9.94667	9.75289	9.19294	AT4G06634		Zinc finger (C2H2 type) family protein	C2H2	618	1e-176	0.84
	A_46_P285348	9.36127	10.1351	10.923	10.0823	AT1G76510		ARID/BRIGHT DNA-binding domain-containing protein	ARID	605	1e-172	0.93
	A_46_P152809	12.9476	14.2425	13.6564	11.989	AT5G26210	AL4	Alfin-like 4	Alfin-like	601	1e-171	0.9
	A_46_P362485	7.81432	9.18233	7.16417	8.06532	AT5G57150		Basic helix-loop-helix (bHLH) DNA-binding superfamily protein	bHLH	599	1e-170	0.9
	A_46_P163464	12.0478	11.2749	10.8125	11.1597	AT1G63900	DAL1	E3 Ubiquitin ligase family protein	C3H	589	1e-167	0.88
	A_46_P077861	13.3477	13.3868	13.207	11.9258	AT1G68070		Zinc finger, C3HC4 type (RING finger) family protein	C3H	585	1e-166	0.88
	A_46_P031042	8.67707	9.6992	8.60318	8.57122	AT5G66730		C2H2-like zinc finger protein	C2H2	577	1e-164	0.86
	A_46_P219334	5.0718	9.71731	5.52789	4.32981	AT3G03660	WOX11	WUSCHEL related homeobox 11	Homeobox	551	1e-156	0.88
	A_46_P043296	7.738	6.85545	6.2182	5.51392	AT2G40200		Basic helix-loop-helix (bHLH) DNA-binding superfamily protein	bHLH	541	1e-153	0.85
	A_46_P336475	8.78759	10.1412	9.74431	8.15591	AT1G68920		Basic helix-loop-helix (bHLH) DNA-binding superfamily protein	bHLH	519	1e-146	0.87
	A_46_P241649	5.59338	8.01204	8.01267	6.66624	AT2G47090		Zinc ion binding;nucleic acid binding	C2H2	519	1e-146	0.88
	A_46_P292498	13.0147	15.2783	14.1348	9.15618	AT3G61830	ARF18	Auxin response factor 18	ARF	519	1e-146	0.89
	A_46_P237404	7.52962	8.07056	7.19952	6.29153	AT4G24150	AtGRF8, GRF8	Growth-regulating factor 8	GRF	511	1e-144	0.82
	A_46_P289088	13.6765	14.3114	14.4248	12.0001	AT5G62000	ARF2，ARF1-BP，HSS，ORE14	Auxin response factor 2	ARF	504	1e-141	0.92
	A_46_P027546	11.0914	12.3783	12.6116	10.7326	AT5G66770		GRAS family transcription factor	GRAS	502	1e-141	0.86
	A_46_P250209	11.4401	10.7449	10.1058	10.6576	AT1G63900	DAL1	E3 Ubiquitin ligase family protein	C3H	498	1e-140	0.89
	A_46_P088936	13.6358	14.0155	13.4985	12.8573	AT3G42790	AL3	Alfin-like 3	Alfin-like	498	1e-140	0.82
	A_46_P049766	8.95097	10.2678	10.1034	8.62442	AT2G27760	ATIPT2，IPPT，IPT2	TRNAisopentenyltransferase 2	C2H2	492	1e-138	0.85
	A_46_P336085	10.4983	12.3221	11.391	8.61089	AT3G61830	ARF18	Auxin response factor 18	ARF	484	1e-136	0.9
	A_46_P093236	11.838	13.3182	13.3426	11.2921	AT5G60450	ARF4	Auxin response factor 4	ARF	486	1e-136	0.92
	A_46_P003906	12.9871	13.212	13.3735	11.0634	AT3G57150	NAP57，AtNAP57，CBF5，AtCBF5	Homologue of NAP57	NAC	472	1e-132	0.86
	A_46_P226819	9.64243	10.7268	8.70836	5.66384	AT1G14350	FLP, AtMYB124, MYB124	Duplicated homeodomain-like superfamily protein	MYB	462	1e-129	0.9
	A_46_P210159	12.2276	14.272	13.1494	12.607	AT1G30330	ARF6	Auxin response factor 6	ARF	462	1e-129	0.95
	A_46_P179309	11.3505	9.84061	10.1096	9.93755	AT4G29100		Basic helix-loop-helix (bHLH) DNA-binding superfamily protein	bHLH	462	1e-129	0.9
	A_46_P206359	7.62413	6.89778	7.69944	6.35156	AT3G56570		SET domain-containing protein	NAC	460	1e-128	0.84
	A_46_P366335	9.79523	12.0609	11.7975	11.0005	AT2G29660		Zinc finger (C2H2 type) family protein	C2H2	454	1e-127	0.88
	A_46_P180134	12.8438	14.0159	13.3753	11.8076	AT4G04890	PDF2	Protodermal factor 2	Homeobox	448	1e-125	0.87
	A_46_P161909	9.35372	9.00722	8.22195	6.11189	AT1G54160	NFYA5, NF-YA5	Nuclear factor Y, subunit A5	CCAAT-HAP2	446	1e-124	0.92
	A_46_P379728	10.2316	15.7771	14.357	9.75797	AT1G75240	AtHB33, HB33, ZHD5	Homeobox protein 33	ZF-HD	426	1e-118	0.9
	A_46_P056376	9.23515	12.261	9.0653	7.19907	AT4G34530	CIB1	Cryptochrome-interacting basic-helix-loop-helix 1	bHLH	422	1e-117	0.88
	A_46_P256649	10.1301	13.6139	10.9862	8.29973	AT4G34530	CIB1	Cryptochrome-interacting basic-helix-loop-helix 1	bHLH	422	1e-117	0.88
	A_46_P220214	9.56568	9.37603	8.51157	6.43614	AT1G54160	NFYA5, NF-YA5	Nuclear factor Y, subunit A5	CCAAT-HAP2	416	1e-115	0.91
	A_46_P199069	7.57254	5.66627	6.98673	6.87716	AT1G68130	AtIDD14, IDD14	Indeterminate(ID)-domain 14	C2H2	416	1e-115	0.87
	A_46_P278883	11.4688	9.99386	9.66565	9.81359	AT2G03340	WRKY3	WRKY DNA-binding protein 3	WRKY	416	1e-115	0.87
	A_46_P344835	7.52163	9.86082	9.34905	8.85836	AT5G14960	DEL2, E2L1, E2FD	DP-E2F-like 2	E2F-DP	412	1e-114	0.83
	A_46_P226884	8.47542	9.81671	9.8556	9.13995	AT5G06160	ATO	Splicing factor-related	C2H2	408	1e-113	0.81
	A_46_P258734	11.946	14.4326	11.3379	7.89114	AT5G65410	ATHB25, ZFHD2, HB25, ZHD1	Homeobox protein 25	ZF-HD	404	1e-111	0.89
	A_46_P005971	11.9928	13.5654	13.2072	10.9578	AT1G71260	ATWHY2，WHY2	WHIRLY 2	Whirly	398	1e-110	0.85
	A_46_P174274	11.271	11.1926	11.8587	10.7457	AT1G22510		RING/U-box protein with domain of unknown function (DUF 1232)	C3H	392	1e-108	0.87
	A_46_P379628	6.48858	8.33777	8.1487	6.34088	AT1G06070		Basic-leucine zipper (bZIP) transcription factor family protein	bZIP	389	1e-107	0.88
	A_46_P326920	11.5463	12.2592	11.8723	10.2385	AT2G41710		Integrase-type DNA-binding superfamily protein	AP2-EREBP	389	1e-107	0.85
	A_46_P270153	12.6378	13.5709	13.8482	13.0614	AT2G27100	SE	C2H2 zinc-finger protein SERRATE (SE)	C2H2	387	1e-106	93%
	A_46_P310280	11.3779	9.58067	10.0175	10.0431	AT1G07640	OBP2	Dof-type zinc finger DNA-binding family protein	C2C2-Dof	383	1e-105	0.83
	A_46_P239199	6.08757	7.44328	7.52313	6.83867	AT1G18710	AtMYB47, MYB47	Myb domain protein 47	MYB	383	1e-105	0.9
	A_46_P180764	9.03375	10.176	8.60643	5.84112	AT5G59000		RING/FYVE/PHD zinc finger superfamily protein	C3H	381	1e-104	0.89
	A_46_P328370	8.67122	11.4918	11.6684	9.39114	AT1G68120	BPC3, ATBPC3	Basic pentacysteine 3	BBR/BPC	363	3e-99	0.85
	A_46_P072691	10.7446	12.5719	12.2811	10.4383	AT5G05830		RING/FYVE/PHD zinc finger superfamily protein	C3H	359	3e-98	0.83
	A_46_P052646	9.96223	10.5616	9.68122	9.04444	AT3G10500	anac053，NAC053	NAC domain containing protein 53	NAC	343	2e-93	0.86
	A_46_P076411	13.6707	13.9537	14.3611	12.4366	AT1G07530	SCL14，ATGRAS2，GRAS2	Scarecrow-like 14	GRAS	341	6e-93	0.86
	A_46_P114489	10.4269	10.502	11.4663	9.72747	AT2G20400		Myb-like HTH transcriptional regulator family protein	G2-like	341	8e-93	0.83
	A_46_P346301	10.4664	11.4002	11.5588	11.0845	AT1G32150	bZIP68, AtbZIP68	Basic region/leucine zipper transcription factor 68	bZIP	325	3e-88	0.86
	A_46_P159649	7.41226	14.3924	11.2878	7.19373	AT1G02065	SPL8	Squamosa promoter binding protein-like 8	SBP	323	2e-87	0.91
	A_46_P033381	12.4412	12.7449	12.1445	11.313	AT1G73760		RING/U-box superfamily protein	C3H	323	2e-87	0.85
	A_46_P190599	8.83607	7.53131	6.82987	5.6306	AT1G67970	AT-HSFA8，HSFA8	Heat shock transcription factor A8	HSF	317	2e-85	0.83
	A_46_P323645	11.6235	12.1746	11.9505	11.1166	AT1G20910		ARID/BRIGHT DNA-binding domain-containing protein	ARID	313	2e-84	0.85
	A_46_P320385	13.7509	13.5634	12.8158	11.3858	AT1G72010		TCP family transcription factor	TCP	309	6e-83	0.85
	A_46_P049036	11.146	12.7145	12.2491	11.3332	AT3G10490	ANAC052, NAC052	NAC domain containing protein 52	NAC	299	2e-80	0.85
	A_46_P320795	9.22638	9.55484	9.13943	7.24832	AT1G20910		ARID/BRIGHT DNA-binding domain-containing protein	ARID	297	9e-80	0.87
	A_46_P155465	12.2427	13.3853	13.1448	11.0993	AT2G24500	FZF	Zinc finger protein 622	C2H2	293	1e-78	0.86
	A_46_P191889	11.8937	11.6332	11.602	10.6262	AT1G20910		ARID/BRIGHT DNA-binding domain-containing protein	ARID	285	3e-76	0.89
	A_46_P367455	10.2902	12.9812	11.7877	8.3448	AT3G61250	AtMYB17, MYB17	Myb domain protein 17	MYB	283	2e-75	0.84
	A_46_P248099	8.07273	8.60797	6.86315	3.4086	AT4G02670	AtIDD12，IDD12	Indeterminate(ID)-domain 12	C2H2	281	4e-75	0.88
	A_46_P088801	9.9417	9.63188	9.10737	6.54601	AT1G54160	NFYA5, NF-YA5	Nuclear factor Y, subunit A5	CCAAT-HAP2	276	4e-73	0.9
	A_46_P090816	8.15502	8.49386	7.58874	6.18048	AT1G72830	HAP2C，ATHAP2C，NF-YA3	Nuclear factor Y, subunit A3	CCAAT-HAP2	270	1e-71	0.88
	A_46_P327095	7.72306	6.39889	6.59819	6.33804	AT1G77920		bZIP transcription factor family protein	bZIP	270	2e-71	0.89
	A_46_P325785	7.52036	5.74069	6.97197	6.16345	AT5G25220	KNAT3	Knotted1-like homeobox gene 3	Homeobox	270	2e-71	0.94
	A_46_P383868	9.62757	16.1404	9.88402	8.79035	AT3G07120		RING/U-box superfamily protein	C3H	268	2e-70	0.85
	A_46_P316365	9.74282	9.44694	8.73197	6.49452	AT1G54160	NFYA5, NF-YA5	Nuclear factor Y, subunit A5	CCAAT-HAP2	264	2e-69	0.91
	A_46_P100229	9.36826	10.6416	11.0224	9.15951	AT5G25790		Tesmin/TSO1-like CXC domain-containing protein	CPP	264	2e-69	0.85
	A_46_P155104	12.3387	13.9312	13.8663	13.4456	AT1G14510	AL7	Alfin-like 7	Alfin-like	260	1e-68	0.84
	A_46_P097286	11.5944	12.3741	11.0328	9.46805	AT4G35550	HB-4，WOX13，ATWOX13	WUSCHEL related homeobox 13	Homeobox	252	8e-66	0.87
	A_46_P156779	15.8625	15.194	14.8008	17.1269	AT3G52800		A20/AN1-like zinc finger family protein	C2H2	248	9e-65	0.89
	A_46_P067236	9.15515	9.74942	8.89609	7.08709	AT5G15210	ATHB30，ZFHD3，HB30，ZHD8	Homeobox protein 30	ZF-HD	234	2e-60	0.88
	A_46_P272438	11.6828	12.6162	11.9943	10.0114	AT5G15210	ATHB30，ZFHD3，HB30，ZHD8	Homeobox protein 30	ZF-HD	234	2e-60	0.88
	A_46_P217514	10.1781	10.7176	11.2469	10.3573	AT5G60690	REV, IFL, IFL1	Homeobox-leucine zipper family protein / lipid-binding START domain-containing protein	Homeobox	234	2e-60	0.86
	A_46_P358915	12.1838	12.6547	13.3204	12.1293	AT3G19290	ABF4, AREB2	ABRE binding factor 4	bZIP	232	5e-60	0.86
	A_46_P183224	9.56795	11.7221	10.3056	9.44135	AT1G72210		Basic helix-loop-helix (bHLH) DNA-binding superfamily protein	bHLH	230	2e-59	0.84
	A_46_P233784	8.94436	10.3452	9.08346	8.04958	AT3G04670	WRKY39, ATWRKY39	WRKY DNA-binding protein 39	WRKY	228	7e-59	0.83
	A_46_P288108	8.13261	8.37489	8.08752	6.3505	AT3G26744	ICE1，ATICE1，SCRM	Basic helix-loop-helix (bHLH) DNA-binding superfamily protein	bHLH	228	7e-59	0.88
	A_46_P294943	7.29855	6.8727	10.6032	6.55407	AT5G51780		Basic helix-loop-helix (bHLH) DNA-binding superfamily protein	bHLH	228	9e-59	0.85
	A_46_P356390	10.5624	15.7793	14.417	9.5867	AT1G75240	AtHB33, HB33, ZHD5	Homeobox protein 33	ZF-HD	226	2e-58	0.9
	A_46_P081801	6.61059	10.601	9.48573	7.15303	AT1G49720	ABF1	Abscisic acid responsive element-binding factor 1	bZIP	222	4e-57	0.85
	A_46_P180669	9.77946	12.4584	13.6673	11.4767	AT1G19850	MP, ARF5, IAA24	Transcriptional factor B3 family protein / auxin-responsive factor AUX/IAA-related	ARF	222	6e-57	0.79
	A_46_P044231	13.6262	13.9908	13.8464	12.9232	AT2G16770	bZIP23	Basic-leucine zipper (bZIP) transcription factor family protein	bZIP	216	3e-55	0.82
	A_46_P359405	13.0192	12.9509	12.5429	11.8756	AT4G17230	SCL13	SCARECROW-like 13	GRAS	212	3e-54	0.84
	A_46_P199314	8.82953	5.71034	6.04665	6.05764	AT5G41410	BEL1	POX (plant homeobox) family protein	Homeobox	212	4e-54	0.86
	A_46_P240349	9.38346	9.55917	9.33487	7.41341	AT5G47660		Homeodomain-like superfamily protein	Trihelix	202	6e-51	0.83
	A_46_P217379	11.3693	10.7291	10.968	9.1701	AT5G43250	NF-YC13	Nuclear factor Y, subunit C13	CCAAT-HAP5	196	2e-49	0.85
	A_46_P200604	8.46769	6.03393	4.94396	6.48114	AT2G23760	BLH4, SAW2	BEL1-like homeodomain 4	Homeobox	192	4e-48	0.83
	A_46_P291338	9.15807	11.2397	6.95108	6.18885	AT3G56400	WRKY70，ATWRKY70	WRKY DNA-binding protein 70	WRKY	186	2e-46	0.87
	A_46_P084976	6.46076	7.15681	6.62878	5.16784	AT1G14510	AL7	Alfin-like 7	Alfin-like	186	3e-46	0.85
	A_46_P089761	7.45241	8.09942	7.57168	5.31032	AT2G02470	AL6	Alfin-like 6	Alfin-like	184	7e-46	0.89
	A_46_P022241	11.0532	9.96253	10.0527	8.54884	AT2G24500	FZF	Zinc finger protein 622	C2H2	184	1e-45	0.83
	A_46_P341260	9.25389	6.91775	7.47012	5.00427	AT2G43140		Basic helix-loop-helix (bHLH) DNA-binding superfamily protein	bHLH	180	1e-44	0.87
	A_46_P290688	12.4308	12.1066	11.7091	10.3953	AT2G27050	EIL1, AtEIL1	Ethylene-insensive3-like 1	EIL	178	8e-44	0.92
	A_46_P326720	11.8298	12.5679	12.0345	11.1145	AT1G73760		RING/U-box superfamily protein	C3H	176	2e-43	0.83
	A_46_P271313	8.90257	9.67332	8.73296	7.70667	AT2G01760	ARR14, RR14	Response regulator 14	ARR-B	176	2e-43	0.85
	A_46_P234199	11.3162	12.4672	11.3079	9.83526	AT3G16870	GATA17	GATA transcription factor 17	C2C2-Gata	174	1e-42	0.9
	A_46_P088616	11.8737	12.7485	11.4384	10.0223	AT3G16870	GATA17	GATA transcription factor 17	C2C2-Gata	174	1e-42	0.9
	A_46_P208694	10.0129	9.40738	9.47942	8.19212	AT3G10480	ANAC050，NAC050	NAC domain containing protein 50	NAC	168	8e-41	0.83
	A_46_P270493	11.4408	12.6403	12.0896	11.7047	AT1G54060	ASIL1	6B-interacting protein 1-like 1	Trihelix	167	2e-40	0.86
	A_46_P194734	10.9586	12.2126	11.9521	9.88539	AT1G71260	ATWHY2，WHY2	WHIRLY 2	Whirly	167	2e-40	0.84
	A_46_P354715	7.83938	5.83244	6.38233	5.95039	AT1G07640	OBP2	Dof-type zinc finger DNA-binding family protein	C2C2-Dof	163	4e-39	0.86
	A_46_P094031	8.29291	8.45446	8.98164	5.7181	AT5G26610		D111/G-patch domain-containing protein	C2H2	155	1e-36	0.86
	A_46_P018226	10.9566	11.1286	11.2466	10.2382	AT5G14280		DNA-binding storekeeper protein-related	GeBP	147	2e-34	0.89
	A_46_P312065	11.4192	11.6209	11.5936	10.5488	AT5G14280		DNA-binding storekeeper protein-related	GeBP	147	2e-34	0.89
	A_46_P155469	9.62147	11.8295	13.7089	10.2826	AT3G54320	WRI1, WRI, ASML1	Integrase-type DNA-binding superfamily protein	AP2-EREBP	143	4e-33	0.81
	A_46_P246914	11.1279	12.4309	11.6615	10.7694	AT1G54060	ASIL1	6B-interacting protein 1-like 1	Trihelix	141	1e-32	0.84
	A_46_P094236	8.53485	9.85683	8.68363	7.30392	AT3G04850		Tesmin/TSO1-like CXC domain-containing protein	CPP	131	8e-30	0.85
	A_46_P185942	10.9079	12.5013	11.7586	10.0965	AT3G07200		RING/U-box superfamily protein	C3H	124	1e-27	0.8
	A_46_P355050	9.04964	9.61563	10.7384	9.927	AT3G61630	CRF6	Cytokinin response factor 6	AP2-EREBP	125	1e-27	0.86
	A_46_P278323	6.29816	9.00436	7.91542	4.27674	AT4G37490	CYC1, CYCB1;1, CYCB1	CYCLIN B1;1	TCP	123	3e-27	0.91
	A_46_P229104	7.76472	6.96924	5.93091	4.38043	AT1G54160	NFYA5, NF-YA5	Nuclear factor Y, subunit A5	CCAAT-HAP2	123	4e-27	0.88
	A_46_P265043	11.9541	12.41	12.4357	10.0278	AT5G47660		Homeodomain-like superfamily protein	Trihelix	121	5e-27	0.87
	A_46_P369760	10.0915	12.408	10.9421	8.56576	AT2G35530	bZIP16，AtbZIP16	Basic region/leucine zipper transcription factor 16	bZIP	121	7e-27	0.85
	A_46_P090476	11.7991	12.7169	12.2714	11.6858	AT1G54060	ASIL1	6B-interacting protein 1-like 1	Trihelix	119	3e-26	0.86
	A_46_P105984	5.52001	8.8481	5.47334	3.985	AT1G26610		C2H2-like zinc finger protein	C2H2	117	3e-25	0.88
	A_46_P061076	12.7678	13.0541	12.7209	11.0171	AT1G08010	GATA11	GATA transcription factor 11	C2C2-Gata	113	2e-24	0.85
	A_46_P064201	7.67502	5.7134	5.47018	6.28586	AT1G27370	SPL10	Squamosa promoter binding protein-like 10	SBP	111	1e-23	0.89
	A_46_P130754	8.68715	8.8861	7.6285	6.28343	AT2G30590	WRKY21	WRKY DNA-binding protein 21	WRKY	105	8e-22	0.89
	A_46_P051576	9.54427	11.0219	9.53389	7.78609	AT4G31620		Transcriptional factor B3 family protein	REM	105	1e-21	0.84
	A_46_P290883	9.11912	10.564	9.02442	7.23767	AT4G31620		Transcriptional factor B3 family protein	REM	105	1e-21	0.84
	A_46_P129399	9.83388	10.5683	9.31214	8.59707	AT2G30590	WRKY21	WRKY DNA-binding protein 21	WRKY	103	3e-21	0.91
	A_46_P218074	10.1266	11.7963	10.5845	9.24912	AT3G07200		RING/U-box superfamily protein	C3H	101	1e-20	0.81
	A_46_P231654	10.1969	8.21475	8.98575	8.48726	AT5G25220	KNAT3	KNOTTED1-like homeobox gene 3	Homeobox	99.6	3e-20	0.9
	A_46_P008136	7.04192	7.25037	7.83572	6.71051	AT1G12040	LRX1	Leucine-rich repeat/extensin 1	Trihelix	95.6	4e-19	0.92
	A_46_P355450	8.82418	11.517	12.0378	9.73282	AT1G77850	ARF17	Auxin response factor 17	ARF	91.7	2e-17	0.85
	A_46_P260163	9.40649	9.58636	9.56533	7.48826	AT5G61190		Putative endonuclease or glycosyl hydrolase with C2H2-type zinc finger domain	C2H2	83.8	2e-15	0.87
	A_46_P021826	9.58879	9.75022	9.07698	7.8714	AT3G13350		HMG (high mobility group) box protein with ARID/BRIGHT DNA-binding domain	ARID	79.8	5e-14	0.9
	A_46_P021651	12.0175	13.1167	12.9504	12.5866	AT4G25210		DNA-binding storekeeper protein-related transcriptional regulator	GeBP	79.8	8e-14	82%
	A_46_P318225	11.767	12.9675	13.3137	12.5535	AT2G41710		Integrase-type DNA-binding superfamily protein	AP2-EREBP	77.8	2e-13	0.9
	A_46_P051186	11.2419	11.135	10.2861	9.10662	AT2G28340	GATA13	GATA transcription factor 13	C2C2-Gata	73.8	3e-12	0.88
	A_46_P274863	16.2821	18.1721	17.4165	15.5926	AT3G19290	ABF4	ABRE binding factor 4	bZIP	71.9	4e-12	0.95
	A_46_P255489	10.727	11.8042	11.5445	9.73381	AT1G11510		DNA-binding storekeeper protein-related transcriptional regulator	GeBP	69.9	5e-11	0.84
	A_46_P274633	9.07321	9.15886	9.46366	6.93546	AT2G30470	HSI2，VAL1	High-level expression of sugar-inducible gene 2	ABI3VP1	67.9	9e-11	0.85
	A_46_P091471	9.84774	8.01905	9.0821	8.46324	AT3G49530	ANAC062, NTL6, NAC062	NAC domain containing protein 62	NAC	61.9	1e-08	0.82
	A_46_P248629	12.1129	13.0448	13.3759	12.56	AT3G56850	AREB3, DPBF3	ABA-responsive element binding protein 3	bZIP	52	2e-06	1
	A_46_P024521	11.2912	13.1401	13.0772	12.0804	AT1G44810		DNA-binding storekeeper protein-related transcriptional regulator	GeBP	54	4e-06	0.89
DP15
	A_46_P170034	14.2976	12.8559	12.287	12.2935	AT1G06040	STO	B-box zinc finger family protein	Orphan	660	0	0.85
	A_46_P025781	6.59944	5.14886	4.89889	4.36771	AT1G12860	SCRM2, ICE2	Basic helix-loop-helix (bHLH) DNA-binding superfamily protein	bHLH	656	0	0.88
	A_46_P079651	12.4288	8.73848	5.31459	5.64829	AT1G14580		C2H2-like zinc finger protein	C2H2	652	0	0.9
	A_46_P370740	11.1539	9.01992	8.43542	6.59879	AT1G28310		Dof-type zinc finger DNA-binding family protein	C2C2-Dof	955	0	0.86
	A_46_P117179	13.6209	6.53294	3.3286	3.24757	AT1G68520		B-box type zinc finger protein with CCT domain	C2C2-CO-like	654	0	0.85
	A_46_P124749	12.2224	8.49645	6.02293	5.90077	AT2G02450	ANAC034, ANAC035, LOV1, NAC035	NAC domain containing protein 35	NAC	817	0	0.9
	A_46_P287513	14.4967	10.1302	8.89428	9.89149	AT2G22540	SVP, AGL22	K-box region and MADS-box transcription factor family protein	MADS	878	0	0.89
	A_46_P164789	12.4548	10.3586	10.6834	11.4609	AT3G02830	ZFN1	Zinc finger protein 1	C2H2	926	0	0.91
	A_46_P111784	11.664	7.07798	4.44739	4.07571	AT3G59060	PIL6, PIF5	Phytochrome interacting factor 3-like 6	bHLH	884	0	0.84
	A_46_P009386	12.5588	10.2622	10.0848	9.74293	AT4G36710		GRAS family transcription factor	GRAS	920	0	0.84
	A_46_P023571	11.5145	8.36634	9.15612	9.06143	AT5G41410	BEL1	POX (plant homeobox) family protein	Homeobox	995	0	0.88
	A_46_P192279	13.3996	10.5076	11.3126	10.8872	AT5G41410	BEL1	POX (plant homeobox) family protein	Homeobox	995	0	0.88
	A_46_P309315	7.78653	6.51911	4.55784	3.62586	AT5G60910	AGL8, FUL	AGAMOUS-like 8	MADS	952	0	0.94
	A_46_P099479	6.89714	4.49426	4.56457	4.77691	AT5G65210	TGA1	bZIP transcription factor family protein	bZIP	684	0	0.87
	A_46_P099299	10.9618	5.55228	7.4551	6.35796	AT5G59780	MYB59, ATMYB59, ATMYB59-1	Myb domain protein 59	MYB	618	1e-176	0.91
	A_46_P293183	7.50287	5.88424	5.05917	3.20139	AT1G14410	ATWHY1, PTAC1, WHY1	ssDNA-binding transcriptional regulator	Whirly	585	1e-166	0.9
	A_46_P202629	7.12042	3.61463	3.01719	6.08871	AT1G01250		Integrase-type DNA-binding superfamily protein	AP2-EREBP	569	1e-161	0.88
	A_46_P213049	7.20231	3.61438	2.80876	6.11878	AT1G01250		Integrase-type DNA-binding superfamily protein	AP2-EREBP	569	1e-161	0.88
	A_46_P044051	12.3321	11.1776	10.5726	9.05645	AT2G02740	ATWHY3, PTAC11, WHY3	ssDNA-binding transcriptional regulator	Whirly	565	1e-160	0.9
	A_46_P252949	11.565	8.88059	8.74754	8.20751	AT3G04450		Homeodomain-like superfamily protein	G2-like	565	1e-160	0.88
	A_46_P290678	11.016	7.40817	4.14611	5.77739	AT5G50915		Basic helix-loop-helix (bHLH) DNA-binding superfamily protein	bHLH	537	1e-151	0.86
	A_46_P324820	9.24292	5.06374	3.94144	4.70059	AT1G09540	MYB61, ATMYB61	Myb domain protein 61	MYB	531	1e-150	0.92
	A_46_P382888	10.8224	9.39225	6.73677	6.21812	AT1G08900		Major facilitator superfamily protein	C2H2	519	1e-146	0.86
	A_46_P264693	12.2733	11.072	10.5626	9.00026	AT5G05610	AL1	Alfin-like 1	Alfin-like	515	1e-145	0.88
	A_46_P358795	10.1849	6.55531	5.938	5.24771	AT3G21330		Basic helix-loop-helix (bHLH) DNA-binding superfamily protein	bHLH	509	1e-143	0.88
	A_46_P344140	13.1329	11.375	11.0397	9.25061	AT4G38960		B-box type zinc finger family protein	C2C2-CO-like	480	1e-134	0.9
	A_46_P107864	9.47503	7.81744	6.51001	5.94252	AT1G74650	ATY13, ATMYB31, MYB31	Myb domain protein 31	MYB	444	1e-124	0.9
	A_46_P197649	9.86008	8.6884	6.23588	6.78855	AT3G16940		Calmodulin binding;transcription regulators	CAMTA	434	1e-121	0.86
	A_46_P081516	11.69	8.85599	8.63313	9.35207	AT5G63780	SHA	RING/FYVE/PHD zinc finger superfamily protein	C3H	432	1e-120	0.86
	A_46_P291423	13.0042	11.0916	10.304	10.3043	AT1G06040	STO	B-box zinc finger family protein	Orphan	430	1e-119	0.91
	A_46_P128614	9.80658	9.75906	7.26241	3.65983	AT5G65590		Dof-type zinc finger DNA-binding family protein	C2C2-Dof	416	1e-115	0.85
	A_46_P017821	13.6022	11.674	10.6408	9.04518	AT1G06040	STO	B-box zinc finger family protein	Orphan	398	1e-110	0.9
	A_46_P253444	12.4447	13.4002	8.46484	8.30147	AT4G31800	WRKY18	WRKY DNA-binding protein 18	WRKY	387	1e-106	0.89
	A_46_P257024	13.0073	10.1964	8.42575	9.1576	AT4G34610	BLH6	BEL1-like homeodomain 6	Homeobox	387	1e-106	0.91
	A_46_P180889	11.8032	10.3995	9.27524	8.0019	AT2G21320		B-box zinc finger family protein	C2C2-CO-like	383	1e-105	0.88
	A_46_P216869	12.4774	8.7924	5.82085	4.72832	AT4G01460		Basic helix-loop-helix (bHLH) DNA-binding superfamily protein	bHLH	377	1e-103	0.87
	A_46_P189589	14.5382	11.6034	10.6405	8.81763	AT5G62165	AGL42	AGAMOUS-like 42	MADS	377	1e-103	0.91
	A_46_P244009	15.197	14.532	13.9216	13.1596	AT1G56200	emb1303	Embryo defective 1303	C2H2	363	2e-99	0.9
	A_46_P199039	9.80612	6.50737	4.53014	5.32704	AT4G34610	BLH6	BEL1-like homeodomain 6	Homeobox	359	3e-98	0.84
	A_46_P000896	15.0427	14.1032	13.5787	12.7767	AT1G56200	emb1303	Embryo defective 1303	C2H2	357	2e-97	0.89
	A_46_P307195	10.7284	7.40615	8.79274	8.25224	AT5G15840	CO, FG	B-box type zinc finger protein with CCT domain	C2C2-CO-like	357	2e-97	0.89
	A_46_P078701	13.5323	9.63345	9.20562	7.43227	AT5G44190	GLK2, ATGLK2, GPRI2	Golden2-like 2	G2-like	355	9e-97	0.89
	A_46_P165934	13.3428	11.2075	11.3466	11.3256	AT1G21910	DREB26	Integrase-type DNA-binding superfamily protein	AP2-EREBP	353	3e-96	0.95
	A_46_P106359	7.59683	4.19372	3.08382	2.83742	AT1G14580		C2H2-like zinc finger protein	C2H2	351	8e-96	0.87
	A_46_P380893	11.0664	4.29611	5.49814	7.99248	AT5G62430	CDF1	Cycling DOF factor 1	C2C2-Dof	349	2e-95	0.87
	A_46_P350410	9.39642	9.0678	4.96934	2.7912	AT2G02060		Homeodomain-like superfamily protein	G2-like	349	4e-95	0.87
	A_46_P204319	9.06504	5.74713	4.96409	5.78705	AT1G47860		Transposable element gene	C2H2	341	6e-93	0.85
	A_46_P036831	15.3038	12.9283	13.0388	13.2875	AT4G16780	ATHB-2, HAT4, ATHB2, HB-2	Homeobox protein 2	Homeobox	339	4e-92	0.92
	A_46_P047766	6.29478	3.93426	3.58975	4.05274	AT1G72010		TCP family transcription factor	TCP	325	5e-88	0.85
	A_46_P354185	13.7938	6.2086	8.07452	4.34039	AT2G41940	ZFP8	Zinc finger protein 8	C2H2	323	2e-87	0.83
	A_46_P241579	10.5926	7.37358	6.98555	8.25939	AT1G21910	DREB26	Integrase-type DNA-binding superfamily protein	AP2-EREBP	319	2e-86	0.84
	A_46_P057651	8.59883	4.28519	2.98898	3.58152	AT4G17810		C2H2 and C2HC zinc fingers superfamily protein	C2H2	307	1e-82	0.94
	A_46_P378035	13.2233	9.41689	7.99652	8.40109	AT2G31070	TCP10	TCP domain protein 10	TCP	303	1e-81	0.89
	A_46_P117629	10.4645	9.50961	7.72848	7.42636	AT1G46480	WOX4	WUSCHEL related homeobox 4	Homeobox	303	2e-81	0.88
	A_46_P204514	13.5615	12.4652	11.8732	11.3691	AT1G56200	emb1303	Embryo defective 1303	C2H2	295	3e-79	0.89
	A_46_P239029	9.87282	6.26619	5.55605	3.67688	AT1G66140	ZFP4	Zinc finger protein 4	C2H2	291	5e-78	0.85
	A_46_P346530	7.53324	6.31895	4.88303	3.8387	AT4G16141		GATA type zinc finger transcription factor family protein	C2C2-GATA	291	5e-78	0.89
	A_46_P161464	12.4679	8.68054	4.72366	7.07068	AT5G50915		Basic helix-loop-helix (bHLH) DNA-binding superfamily protein	bHLH	291	6e-78	0.91
	A_46_P348405	14.4084	13.8253	10.9896	10.9135	AT5G47220	ATERF2，ATERF-2，ERF2	Ethylene responsive element binding factor 2	AP2-EREBP	291	7e-78	0.9
	A_46_P214184	8.75453	5.95453	4.0128	5.43717	AT1G77920		BZIP transcription factor family protein	bZIP	285	4e-76	0.91
	A_46_P252639	6.31528	4.62437	4.79673	5.45304	AT2G30470	HSI2, VAL1	High-level expression of sugar-inducible gene 2	ABI3VP1	285	4e-76	0.85
	A_46_P337040	10.2002	8.22464	5.952	5.0488	AT5G47610		RING/U-box superfamily protein	C3H	285	4e-76	0.83
	A_46_P040611	8.11051	5.82955	4.75676	5.0452	AT5G63470	NF-YC4	Nuclear factor Y, subunit C4	CCAAT-HAP5	283	2e-75	0.87
	A_46_P323060	14.0119	4.50473	5.06932	3.84585	AT2G18300		Basic helix-loop-helix (bHLH) DNA-binding superfamily protein	bHLH	276	3e-73	0.86
	A_46_P233889	14.0508	10.2969	9.08501	8.22779	AT1G25440		B-box type zinc finger protein with CCT domain	C2C2-CO-like	270	2e-71	0.91
	A_46_P045951	6.61128	2.74509	4.12527	2.95865	AT2G32600		Hydroxyproline-rich glycoprotein family protein	C2H2	266	4e-70	0.85
	A_46_P327130	10.1689	7.26452	7.26291	6.18889	AT2G43140		Basic helix-loop-helix (bHLH) DNA-binding superfamily protein	bHLH	262	6e-69	0.93
	A_46_P356746	12.0538	5.26568	3.96876	2.96279	AT4G00050	UNE10	Basic helix-loop-helix (bHLH) DNA-binding superfamily protein	bHLH	262	9e-69	0.92
	A_46_P337935	12.9722	9.36062	6.39858	6.18936	AT2G02450	ANAC034, ANAC035, LOV1, NAC035	NAC domain containing protein 35	NAC	250	2e-65	0.85
	A_46_P116449	9.14533	8.31249	7.68683	7.26575	AT4G17570	GATA26	GATA transcription factor 26	C2C2-Gata	250	2e-65	0.86
	A_46_P105054	7.01939	4.83432	4.12679	6.48476	AT5G57660	ATCOL5, COL5	CONSTANS-like 5	C2C2-CO-like	250	2e-65	0.87
	A_46_P361230	12.9336	10.4899	10.7317	11.478	AT3G05800	AIF1	AtBS1(activation-tagged BRI1 suppressor 1)-interacting factor 1	bHLH	248	9e-65	0.88
	A_46_P066936	10.4716	8.77919	8.04272	6.84912	AT5G02460		Dof-type zinc finger DNA-binding family protein	C2C2-Dof	246	3e-64	0.86
	A_46_P375195	8.47317	5.28887	4.45392	5.28204	AT1G68520		B-box type zinc finger protein with CCT domain	C2C2-CO-like	236	1e-61	0.87
	A_46_P067336	7.14803	5.65449	5.43242	5.21117	AT3G54810	BME3-ZF, BME3, GATA8	Plant-specific GATA-type zinc finger transcription factor family protein	C2C2-Gata	230	3e-59	0.88
	A_46_P029421	11.5329	9.93058	7.44009	5.93414	AT3G24520	AT-HSFC1, HSFC1	Heat shock transcription factor C1	HSF	226	5e-58	0.88
	A_46_P297053	7.21819	5.1432	5.71752	4.36419	AT3G23210	bHLH34	Basic helix-loop-helix (bHLH) DNA-binding superfamily protein	bHLH	212	3e-54	0.87
	A_46_P359375	9.91049	8.10297	7.05836	6.29256	AT2G30250	WRKY25, ATWRKY25	WRKY DNA-binding protein 25	WRKY	210	8e-54	0.91
	A_46_P124949	6.06975	5.71698	3.55132	2.9484	AT2G17040	anac036，NAC036	NAC domain containing protein 36	NAC	206	3e-52	0.81
	A_46_P036791	13.6305	13.5745	11.7585	11.3995	AT2G24790	COL3, ATCOL3	CONSTANS-like 3	C2C2-CO-like	190	1e-47	0.86
	A_46_P249304	14.6228	14.4399	12.9717	12.3706	AT2G24790	COL3, ATCOL3	CONSTANS-like 3	C2C2-CO-like	190	1e-47	0.86
	A_46_P127889	9.79154	8.42818	7.18123	6.76716	AT1G08900		Major facilitator superfamily protein	C2H2	186	2e-46	0.84
	A_46_P316845	7.7408	6.00027	3.60134	3.79911	AT2G30250	WRKY25, ATWRKY25	WRKY DNA-binding protein 25	WRKY	186	2e-46	0.85
	A_46_P186714	14.6901	12.4053	12.082	11.7311	AT2G24790	COL3, ATCOL3	CONSTANS-like 3	C2C2-CO-like	184	2e-45	0.87
	A_46_P091896	7.70123	5.12182	5.29668	5.37207	AT1G61660		Basic helix-loop-helix (bHLH) DNA-binding superfamily protein	bHLH	176	3e-43	0.92
	A_46_P273708	13.2829	11.7412	10.9994	12.5719	AT2G15580		RING/U-box superfamily protein	C3H	167	1e-40	0.88
	A_46_P028356	9.98633	7.33223	7.89858	8.443	AT1G75410	BLH3	BEL1-like homeodomain 3	Homeobox	161	2e-38	0.89
	A_46_P185821	9.109	5.21789	5.30125	3.01689	AT2G18300		Basic helix-loop-helix (bHLH) DNA-binding superfamily protein	bHLH	147	1e-34	0.85
	A_46_P275663	9.30115	4.32416	3.51109	3.69041	AT1G09540	MYB61, ATMYB61	Myb domain protein 61	MYB	147	2e-34	0.85
	A_46_P317175	10.9187	10.2271	6.47777	6.56585	AT1G18570	MYB51, AtMYB51, BW51A, BW51B, HIG1	Myb domain protein 51	MYB	141	1e-32	0.83
	A_46_P337360	14.3019	11.8088	11.3789	10.5542	AT3G21150	BBX32	B-box 32	C2C2-CO-like	129	6e-29	0.79
	A_46_P329545	13.0676	10.6024	10.9084	11.4279	AT3G01470	ATHB-1, ATHB1, HD-ZIP-1, HAT5, HB-1	Homeobox 1	Homeobox	111	1e-23	0.92
	A_46_P111814	7.99947	5.01934	4.41012	5.84054	AT4G36540	BEE2	BR enhanced expression 2	bHLH	111	1e-23	0.82
	A_46_P323205	13.7554	11.1974	10.5197	9.47369	AT1G68670		Myb-like transcription factor family protein	G2-like	107	2e-22	0.92
	A_46_P002611	10.5174	8.00247	6.15177	4.8468	AT3G57920	SPL15	Squamosa promoter binding protein-like 15	SBP	101	1e-20	0.9
	A_46_P379448	7.73961	3.25474	3.75263	3.10476	AT5G10030	TGA4	TGACG motif-binding factor 4	bZIP	67.9	4e-11	0.9

## Sheet: DP5 attribute file
DP5	pattern
AG BS in AP3	Motif
sucrose catabolic process, using beta-fructofuranosidase	GO
pollen wall assembly	GO
pollen exine formation	GO
endomembrane system	GO
AT3G54340	Transcription Factor
AT1G24260	Transcription Factor
AT5G15800	Transcription Factor

## Sheet: DP5 network file
DP5	AG BS in AP3	-3.0187
DP5	pollen wall assembly	-4.35919
DP5	pollen exine formation	-9.60481
DP5	endomembrane system	-3.37892
DP5	sucrose catabolic process, using beta-fructofuranosidase	-3.12876
AT3G54340	AG BS in AP3
AT1G24260	AG BS in AP3
AT5G15800	AG BS in AP3

## Sheet: DP14 attribute file
DP14	pattern
SORLIP2	Motif
TELO-box promoter motif	Motif
chloroplast stroma	GO
chromatin modification	GO
response to salt stress	GO
cytosolic ribosome	GO
embryonic development ending in seed dormancy	GO
cytosolic small ribosomal subunit	GO
DNA-directed RNA polymerase IV complex	GO
P-P-bond-hydrolysis-driven protein transmembrane transporter activity	GO
ribosome biogenesis	GO
methyltransferase activity	GO
embryo sac development	GO
cytosolic large ribosomal subunit	GO
nucleolus	GO
small nucleolar ribonucleoprotein complex	GO
plastid	GO
eukaryotic translation initiation factor 3 complex	GO
nucleotide binding	GO
chloroplast	GO
RNA binding	GO
cytosol	GO
primary microRNA processing	GO
cellular protein metabolic process	GO
endoplasmic reticulum	GO
response to cadmium ion	GO
unfolded protein binding	GO
ribosome	GO
protein folding	GO
plasma membrane	GO
nucleosome assembly	GO
translation	GO
nucleic acid binding	GO
nucleus	GO
peptidyl-prolyl cis-trans isomerase activity	GO
microtubule motor activity	GO
DNA-directed RNA polymerase activity	GO
structural constituent of ribosome	GO
mitochondrion	GO
large ribosomal subunit	GO

## Sheet: DP14 network file
DP14	TELO-box promoter motif	-4.41378
DP14	SORLIP2	-4.81869
DP14	nucleotide binding	-6.53123
DP14	DNA-directed RNA polymerase IV complex	-3.55078
DP14	nucleic acid binding	-4.08314
DP14	RNA binding	-8.01284
DP14	structural constituent of ribosome	-43.9876
DP14	peptidyl-prolyl cis-trans isomerase activity	-3.68793
DP14	microtubule motor activity	-3.57124
DP14	DNA-directed RNA polymerase activity	-3.02117
DP14	nucleus	-8.72092
DP14	nucleolus	-44.9855
DP14	small nucleolar ribonucleoprotein complex	-6.10126
DP14	mitochondrion	-7.96297
DP14	endoplasmic reticulum	-3.77487
DP14	cytosol	-7.83549
DP14	ribosome	-27.5735
DP14	eukaryotic translation initiation factor 3 complex	-3.96688
DP14	plasma membrane	-6.73178
DP14	nucleosome assembly	-3.39743
DP14	translation	-38.1757
DP14	protein folding	-5.45628
DP14	methyltransferase activity	-3.02737
DP14	chloroplast	-5.64444
DP14	plastid	-5.31348
DP14	embryo sac development	-3.56557
DP14	chloroplast stroma	-3.83943
DP14	response to salt stress	-3.51842
DP14	embryonic development ending in seed dormancy	-5.93462
DP14	P-P-bond-hydrolysis-driven protein transmembrane transporter activity	-3.03652
DP14	large ribosomal subunit	-9.70895
DP14	chromatin modification	-3.21387
DP14	cytosolic large ribosomal subunit	-29.8083
DP14	cytosolic ribosome	-33.2425
DP14	cytosolic small ribosomal subunit	-14.7575
DP14	primary microRNA processing	-3.52745
DP14	ribosome biogenesis	-26.7383
DP14	cellular protein metabolic process	-3.89997
DP14	response to cadmium ion	-9.29968
DP14	unfolded protein binding	-4.29831
response to salt stress	SORLIP2	-3.1521
cytosolic ribosome	TELO-box promoter motif	-3.77004
cytosolic ribosome	SORLIP2	-6.5565
cytosolic small ribosomal subunit	SORLIP2	-3.72357
ribosome biogenesis	SORLIP2	-3.03874
cytosolic large ribosomal subunit	TELO-box promoter motif	-3.93867
cytosolic large ribosomal subunit	SORLIP2	-5.66376
nucleolus	TELO-box promoter motif	-8.04562
nucleolus	SORLIP2	-5.46374
nucleotide binding	SORLIP2	-4.00805
cytosol	TELO-box promoter motif	-3.40447
ribosome	TELO-box promoter motif	-3.14097
ribosome	SORLIP2	-8.8517
plasma membrane	SORLIP2	-3.78
translation	TELO-box promoter motif	-4.17098
translation	SORLIP2	-11.1954
nucleus	TELO-box promoter motif	-3.23659
nucleus	SORLIP2	-4.25476
DNA-directed RNA polymerase activity	TELO-box promoter motif	-3.5074
structural constituent of ribosome	TELO-box promoter motif	-4.85471
structural constituent of ribosome	SORLIP2	-12.4773
